# Supplementary material for: Genome-wide identification and expression analysis of the NHX gene family under salt stress in wheat (Triticum aestivum L)
Source: Front Plant Sci. 2023 Dec 4;14:1266699. doi: 10.3389/fpls.2023.1266699 (PMC10726055; doi:10.3389/fpls.2023.1266699)
Supplement: Supplementary file 4 [file Table_1.xlsx]

## Sheet: Sheet1
Supplementary Table S1: Gene ids of different species e.g. Cotton, Arabidopsis, Barley, sorghum, and wheat.
Cotton			Barley			Sorghum			Arabidopsis			Wheat
NP_001313722	GhNHX1		BAK02334	HvNHX1		XP_002461168	SbNHX1		AT5G27150	AtNHX1		TraesCS1A02G102300	TaNHX1
XP_016672394	GhNHX2		BAK07310	HvNHX2		XP_002451198	SbNHX2		AT3G05030	AtNHX2		TraesCS1B02G112700	TaNHX2
XP_016719603	GhNHX3		BAK05820	HvNHX3		XP_021303354	SbNHX3		AT5G55470	AtNHX3		TraesCS1D02G093900	TaNHX3
XP_016675660	GhNHX4		BAJ96264	HvNHX4		XP_021304633	SbNHX4		AT3G06370	AtNHX4		TraesCS2A02G034700	TaNHX4
XP_016675710	GhNHX5					ACD64982	SbNHX5		AT1G54370	AtNHX5		TraesCS2A02G121000	TaNHX5
XP_016679182	GhNHX6					XP_021304634	SbNHX6		AT1G79610	AtNHX6		TraesCS2A02G133600	TaNHX6
XP_016712701	GhNHX7								AT2G01980	AtHNX7		TraesCS2B02G141900	TaNHX7
XP_016672289	GhNHX8								AT1G14660	AtNHX8		TraesCS2D02G123000	TaNHX8
XP_016672289	GhNHX9											TraesCS2D02G135600	TaNHX9
XP_016730450	GhNHX10											TraesCS3A02G023200	TaNHX10
XP_016672421	GhNHX11											TraesCS3B02G021600	TaNHX11
XP_016667514	GhNHX12											TraesCS3D02G022900	TaNHX12
XP_016739381	GhNHX13											TraesCS4A02G145300	TaNHX13
XP_016715852	GhNHX14											TraesCS4B02G125700	TaNHX14
XP_016701984	GhNHX15											TraesCS4D02G147600	TaNHX15
												TraesCS5A02G176100	TaNHX16
												TraesCS5A02G260700	TaNHX17
												TraesCS5B02G173800	TaNHX18
												TraesCS5B02G259100	TaNHX19
												TraesCS5D02G180800	TaNHX20
												TraesCS5D02G268200	TaNHX21
												TraesCS7A02G228400	TaNHX22
												TraesCS7A02G242300	TaNHX23
												TraesCS7A02G397700	TaNHX24
												TraesCS7A02G462000	TaNHX25
												TraesCS7B02G149100	TaNHX26
												TraesCS7B02G191300	TaNHX27
												TraesCS7B02G475500	TaNHX28
												TraesCS7D02G226200	TaNHX29
												TraesCS7D02G241200	TaNHX30
