# Supplementary material for: Genome-wide identification and expression analysis of the NHX gene family under salt stress in wheat (Triticum aestivum L)
Source: Front Plant Sci. 2023 Dec 4;14:1266699. doi: 10.3389/fpls.2023.1266699 (PMC10726055; doi:10.3389/fpls.2023.1266699)
Supplement: Supplementary file 5 [file Table_2.xlsx]

## Sheet: Sheet1
Supplementary Table 2: Amino acid sequences of Cotton, Barley, Arabidopsis, and Wheat used for phylogenetic analysis
GhNHX1	MVAPQLAAVFTKLQTLSTSDHASVVSMNIFVALLCACIVIGHLLEENRWMNESITALIIGVFTGVIILLTSGGKSSHLLVFSEDLFFIYLLPPIIFNAGFQVKKKQFFRNFITIMLFGAVGTLISCTIISLGVINFFKEMDIGSLDIGDFLAIGAIFAATDSVCTLQVLNQDETPLLYSLVFGEGVVNDATSVVLFNAIQSFDLVNTSPRILLEFIGSFLYLFLASTMLGVIVGLVSAYIIKKLYFGRHSTDREFALMMLMAYLSYIMAELFYLSGILTVFFCGIVMSHYTWHNVTESSRVTTKHAFATLSFVAETFLFLYVGMDALDMEKWRFVSDSPGTSVAVSAVLMGLVMVGRAAFVFPLSFLSNLAKKSTSEKISFREQIIIWWAGLMRGAVSM…
GhNHX2	MVAPQLAAVFTKLQTLSTSDHASVVSMNIFVALLCACIVIGHLLEENRWMNESITALIIGVFTGVIILLTSGGKSSHLLVFSEDLFFIYLLPPIIFNAGFQVKKKQFFRNFITIMLFGAVGTLISCTIISLGVINFFKEMDIGSLDIGDFLAIGAIFAATDSVCTLQVLNQDETPLLYSLVFGEGVVNDATSVVLFNAIQSFDLVNTSPRILLEFIGSFLYLFLASTMLGVIVGLVSAYIIKKLYFGRHSTDREFALMMLMAYLSYIMAELFYLSGILTVFFCGIVMSHYTWHNVTESSRVTTKHAFATLSFVAETFLFLYVGMDALDMEKWRFVSDSPGTSVAVSAVLMGLVMVGRAGFXXXXXXXRAAFVFPLSFLSNLAKKSTSEKISFREQIIIW…
GhNHX3	MAIGILNSLLASDHSSIVSMNLFVALLCGCIVIGHLLEESRWMNESITALVIGVCTGVVILLTTGGKSSHLLVFSEDLFFIYLLPPIIFNAGFQVKKKQFFRNFMTIMLFGAVGTLISFGIISAGAIQFFKELHIGDLQIGDYLAIGAIFSATDSVCTLQVLNQDETPLLYSLVFGEGVVNDATSVVLFNAIQSFDLNHINSTIALKFVGNFFYLFISSTLLGVVTGLLSAFIIKKLYFGRHSTDREVALMILMAYLSYMLAELFYLSGILTVFFCGIVMSHYTWHNVTESSRVTTKHAFATLSFVAEIFIFLYVGMDALDIEKWRVISDSPGKSVGVSSILLGLILVGRAAFVFPLSFISNLTKKAPHEKIEFKQQVTIWWAGLMRGAVSMALAYNQF…
GhNHX4	MVASQLAAVLSKLQTLYSDHASVVSMNLFVALLCASIVIGHLLEENRWMNESITALAIGLCTGVVILLTSGGKSSRLLVFSEDLFFIYLLPPIIFNAGFSVKKKQFFRNFITIMLFGAVGTLISWSIISFGVIKFFKEMDIGSLEIGDFLAIGAIFAATDSVCTLQVLNQDETPLLYSLVFGEGVVNDATSVVLFNAIQSFDLTNTNHRIALEFIGSFLYLFLASTLLGVAVGLVSAYIIKTLYFGRHSTDREFALMMLMAYLSYIMAELFYLSGILTVFFCGIVMSHYTWHNVTESSRITSKHAFATLSFVCETFIFLHVGMDALDIETWKFVNDRPGTSIIVSSVLLALVMAGRAAFVFPLSFLSNLAHKSANEKISFRQQIIIWWAGLMRGAVSMA…
GhNHX5	MVASQLAAVLSKLQTLYSDHASVVSMNLFVALLCASIVIGHLLEENRWMNESITALAIGLCTGVVILLTSGGKSSRLLVFSEDLFFIYLLPPIIFNAGFSVKKKQFFRNFITIMLFGAVGTLISWSIISFGVIKFFKEMDIGSLEIGDFLAIGAIFAATDSVCTLLVLNQDETPLLYSLVFGEGVVNDATSVVLFNAIQSFDLTNTNHRIALEFIGSFLYLFLASTLLGVAVGLVSAYIIKTLYFGRHSTDREFALMMLMAYLSYIMAELFYLSGILTVFFCGIVMAHYPWLNVTESSRITSKHAFATLSFVCETFIFLHVGMDALDIETWKFVNDRPGTSIIVSSVLLALVMAGRAAFVFPLSFLSNLAHKSANEKISFRQQIIIWWAGLMRGAVSMA…
GhNHX6	MVASQLAVVFSKLQTLFTSDHASVVSLNLFVALLCACIVIGHLLEENRWMNESITALVIGLCTGVIILWRSGGKSSRLLVFSEDLFFIYLLPPIIFNAGFKVKKKQFFRNFITIMMFGAIGTLISCTVISLGATYMFKEMDFGSLDIGDFLAIGAIFAATDSVCTLQVLHQDETPLLYSLVFGEGVVNDATSIVLFNAIQSFDLSDINFRIALKSIGKFFYLFSASTMLGVFVGLASAYIIKMLYFGRHSTDREFALMMLMAYLSYILAELFYLSGILTVFFCGIVMSHYTWHNVTESSRVTTKHTFATLSFVAETFIFLYVGMDALDISTWRVNDRPRTSLMVSSILLALVMAGRAAFVFPLSYLANLSNKSSSENISFREQIIIWWAGLMRGAVSMA…
GhNHX7	MAIGILSTLLAKSETILGSGHSSVVSMNLFVALLCGCIVIGHLLEESRWMNESITALAIGLCTGIVILLTTGGKSSHLLVFSEDLFFNYLLPPIIFNAGFQVKKKQFFRNFMTIMLFGAVGTLISFAIISLGAIHFFKKMSIGNLKIGDYLAIGAIFSATDSVCTLQVLNQDDTPLLYSLVFGEGVVNDATAVVLFKAIQSFDLPHINTTIALQFVGNFLYLFISSTLLGVLAGLLSAYIIKKLYFGRHSTDREVALMILMAYLSYMLAEFFYLSAILTVFFCGIVMSHYTWHNVTESSRVTTKHAFATLSFVAEIFIFLYVGMDALDIEKWRVVSDSPGKSVGVSAILLGLILVGRAAFVFPLSSISNLTKKAPSDKIDFKQQVTIWWAGLMRGAVSM…
GhNHX8	MTIGIISFALANSETTFASDHGPIVSINLFVALLCGCIVIGHLLEENRWMNESITALAIGVCTGVIILLTTGGKSSRLLVFSEDLFFIYLLPPIIFNAGFQVKKKQFFRNFMTIMLFGAVGTLISFCVISIGAIHFFQKMNIGDLTLGDYLAIGAIFSATDSVCTLQVLNQDETPLLYSLVFGEGVVNDATSVVLFNAIQTFDLSHINSTMALQYIGNFLYLFILSTLLGVLAGLLSAYIIRKLYFGRYSTDREVALMMLMAYLSYMLAELFSFSAILTVFFCGIVMSHYTWHNVTESSRVTTKHAFATLSFVSEIFIFLYVGMDALDIEKWRVISDSNSKNIGVSGILLGLILVGRAAFVFPLSVISNLTRKAPHEKVDFKQQVTVWWAGLMRGAVSM…
GhNHX9	MTIGIISFALANSETTFASDHGPIVSINLFVALLCGCIVIGHLLEENRWMNESITALAIGVCTGVIILLTTGGKSSRLLVFSEDLFFIYLLPPIIFNAGFQVKKKQFFRNFMTIMLFGAVGTLISFCVISIGAIHFFQKMNIGDLTLGDYLAIGAIFSATDSVCTLQVLNQDETPLLYSLVFGEGVVNDATSVVLFNAIQTFDLSHINSTMALQYIGNFLYLFILSTLLGVLAGLLSAYIIRKLYFGRYSTDREVALMMLMAYLSYMLAELFSFSAILTVFFCGIVMSHYTWHNVTESSRVTTKHAFATLSFVSEIFIFLYVGMDALDIEKWRVISDSNSKNIGVSGILLGLILVGRAAFVFPLSVISNLTRKAPHEKVDFKQQVTVWWAGLMRGAVSM…
GhNHX10	MSTIEIETMSHLSTLQSSSDFLSTTTIIALTIFFSLLCACIIIGHLLEENRWANESITALLLGLCAGAVVLLASKGNSSKILVFSEDLFFLYLLPPIIFNAGFQVKKKQFFKNFTIILMFGIFGTVISFCLISVGAFLLFNRIGVTSLNTQDYLAVGAILSATDTVCTLQVLSQDETPFLYSVIFGEGVVNDATSIVLFNAVQSLDFNNIDAMISLKLLGTFLYLFFTSTILGVVAGLLSAFIIKTLYFGRHSTDREVALMMIMAYLSYMLAELLNLSGILTVFFCGIVMSHYTWHNVTQSSRITTKHAFATMSFIAETFIFLYVGMDALDIDKWKASSASAGTFIAVSSTLFALVLVGRAAFVYPLANFINCIRKRDGSNIAFRKQFIMWWAGLMRGA…
GhNHX11	MLFGAVGTLISCTIISLGVINFFKEMDIGSLDIGDFLAIGAIFAATDSVCTLQVLNQDETPLLYSLVFGEGVVNDATSVVLFNAIQSFDLVNTSPRILLEFIGSFLYLFLASTMLGVIVGLVSAYIIKKLYFGRHSTDREFALMMLMAYLSYIMAELFYLSGILTVFFCGIVMSHYTWHNVTESSRVTTKHAFATLSFVAETFLFLYVGMDALDMEKWRFVSDSPGTSVAVSAVLMGLVMVGRAGFXXXXXXXRAAFVFPLSFLSNLAKKSTSEKISFREQIIIWWAGLMRGAVSMALAYNQFTRGGHTQLRGNAIMITSTITIVLFSTVVFGLMTKPLIRFLLPHPKPTASMLSDQSTPKSMEAPFLGSGQDSFDDSLIGVHRPNSIRALLTTPAHTV…
GhNHX12	MSHLSTLQSSSDFLSTTTIIALTIFFSLLCACIIIGHLLEENRWANESITALLLGLCAGAVVLLASKGNSSKILVFSEDLFFLYLLPPIIFNAGFQVKKKQFFKNFTIILMFGIFGTVISFCLISVGAFLLFNRIGVTSLNTQDYLAVGAILSATDTVCTLQVLSQDETPFLYSVIFGEGVVNDATSIVLFNAVQPLDFNNIDAMISLKLLGIFLYLFFTSTILGVVAGLLSAFIIKTLYFGRHSTDREVALMMIMAYLSYMLAELLNLSGILTVFFCGILMSHYTWHNVTQSSRITTKHAFATMSFIAETFIFLYVGMDALDIDKWKASSASAGTFIAVSSTLFALVLVGRAAFVFPLANFINCIRRRDGSNIAFRKQFIMWWAGLMRGAVTIALSYN…
GhNHX13	MLFGAVGTLISFGIISAGAIQFFKELHIGDLQIGDYLAIGAIFTATDSVCTLQVLNQDETPLLYSLVFGEGVVNDATSVVLFNAIQSFDLTHINSTIALKFVGNFFYLFISSTLLGVVTGLLSAFIIKKLYFGRHSTDREVALMILMAYLSYMLAELFYLSGILTVFFCGIVMSHYTWHNVTESSRVTTKHAFATLSFVAEIFIFLYVGMDALDIEKWRVISDSPGKSVGVSSILLGLILVGRAGFVFPLSFISNLTKKAPHEKIEFKQQVTIWWAGLMRGAVSMALAYNQFTSLGHTQVRGNAMMITSTITVVLFSTVVFGLMTKPLVRILVPCPKRLSRMLSSEPTTPKSFFLPLLDNGQGSEAEQGNRSVVRPSSLRMLLTTPSHTVHYYWRKFDD…
GhNHX14	MTIMLFGAVGTLISFAIISLGAIHFFKKMSIGNLKIGDYLAIGAIFSATDSVCTLQVLNQDDTPLLYSLVFGEGVVNDATAVVLFKAIQSFDLPHINTTIALQFVGNFLYLFISSTLLGVLAGLLSAYIIKKLYFGRHSTDREVALMILMAYLSYMLAEFFYLSAILTVFFCGIVMSHYTWHNVTESSRVTTKHAFATLSFVAEIFIFLYVGMDALDIEKWRVVSDSPGKSVGVSAILLGLILVGRAAFVFPLSSISNLTKKAPCDKIDFKQQVTIWWAGLMRGAVSMALAYNQFTSLGHTQLRGNAMMITSTITVVLFSTVVFGLMTKPLIRILLPSPKNRMLSSEPSTPKSLTVPLLTNGHDLEAYESDRNLITRPTSLRMFLSTPSNTVHYYWRKF…
GhNHX15	MFEFVRNLAHEHEQVVPISVFVAILCLCLVIGHLLEENRWVNESITAILIGGIAGTVILFLNKGKSSHILRFSEELFFIYLLPPIIFNAGFQVKKKQFFQNFITIMLFGVIGVFISTSIITAGSWWLFPKLGFFGLTAREYLAVGTIFSSTDTVCTLQVLHQDENPLLYSLVFGEGVVNDATSVVLFNAIQKIDVSRINSRTSFQLIGDFIYLFSTSTALGVTFGLVTAYSLKTLYFGRHSTVRELAIMVLMAYLSYMLAELLDLSRILTVFFCGILMSHYAWYNVTESSRITTRHIFAMMSFVAETFIFLYVGMDALDMEKWKMTRLSVGTLMASFGTLVFLILVGRAAFVFPLSAFSNCLNKHPDRSKPLTFRHQVVIWWAGLMRGAVSIALAFKQF…
HvNHX1	MAFEVVAAQLARLSDALATSDHASVVSINLFVALLCACIVLGHLLEENRWLNESITALIIGLCTGVVILMTTKGKSSHVLVFSEDLFFIYLLPPIIFNAGFQVKKKQFFRNFMTITLFGAVGTMISFFTISLAAIAIFSKMNIGTLDVSDFLAIGAIFSATDSVCTLQVLNQDETPFLYSLVFGEGVVNDATSVVLFNALQNFDPNQIDAIVILKFLGNFCYLFVSSTFLGVFSGLLSAYIIKKLYIGRHSTDREVALMMLMAYLSYMLAELLDLSGILTVFFCGIVMSHYTWHNVTESSRVTTKHAFATLSFIAETFLFLYVGMDALDIEKWKFASDSPGKSIGISSILLGLVVGRAAFVFPLSFLSNLTKKTELEKISWRQQIVIWWAGLMRGAVSI…
HvNHX2	MAAASLWDELVVAASTGGSSGTVVSICVFTAVLCLCLVASHLLEENKWVNESITALIIGCIVGALIFLLSKGRNSHILRFDEQLFFIYVLPPIIFNAGFQVKKKQFFHNFLTIMSFGVFGVFISVAIVSAGFYWLLPKVGFGRLDAVDYLALGVIFSSTDTVCTLQVISQDETPRLYSLVFGEGVVNDATSVVLFNAIKNMDITKLKGGAVLKVIGDFLYLFATSTILGATIGLFTAYVLKALYFGRHSTDREVALMALMAYLSYMLAELLSLSGILTVFFCGIVMSHYAWHNVTESSRITTRHIFATLSFIAETFIFLYVGMDALDLDKWKTTQASLETSVGIFGVIISLILLGRAAFVFPLSILSNFMSGNSEKAPITFKHQVVIWWAGLMRGAVSI…
HvNHX3	METAAHYAAAPHQGAMPGFGGAVDEQQAAGVGILLQISMLVLSFVLGHLLRRRKFYYLPEASASLLIGMIVGGFANISNTQKSTRRWFNFREDFFLLFLLPPIIFQSGFNLAPKPFFSNFGAIITFAILGTFIASIVTGLLVYLAGLIFIIYRLPLVECMMFGALVSATDPVTVLSIFQELGTDVNLYALVFGESVLNDAVAISLYRTMASMRTSSSGQNLLIVILRFLENFVGSMSSGIGVGLISALLFKYAELGVENLHNLESCLFVLFPYFSYMLAEGLGLSGIVSILFTGIVMKRYTFYNLSEDSQRFTARFFHLLSSLAEAFIFIYMGFDIAMERQSWSHIGFIFFSIVFILVARAANVFSCAYILNLARPPHSQIPREYQLALWYSGLRGAMA…
HvNHX4	MAMELSMALAAPPGGGLLAPPPPAPPGKEQQVAGVGILLQISMLVLSFVLGHVLRRHRFYYLPEASASLLIGLVVGGLANISNTETNTRTWFNFHEEFFFLFLLPPIIFQSGFSLSPKPFFANFGAIVTFAILGTFIASIVTGMLVYLGGLTFLMYKLPLVECLMFGALISATDPVTVLSIFQELGSDVNLYALVFGESVLNDAMAISLYRTMSSVRSNAAGGENIFMMILQFLEIFVGSMSSGVGVGFISSLLFKYAGLDIDNLQNLECCLFVLFPYFSYMLAEGLGLSGIVSILFTGMVMKHYTYSNLSDNSQRFVSAFFHLLSSLAETFVFIYMGFDIAMEEHSWSHVGFIIFSIIFIIVARAANVFSCAYLVNISRPEHRRIPLNHQKALCFSGL…
AtNHX1	MLDSLVSKLPSLSTSDHASVVALNLFVALLCACIVLGHLLEENRWMNESITALLIGLGTGVTILLISKGKSSHLLVFSEDLFFIYLLPPIIFNAGFQVKKKQFFRNFVTIMLFGAVGTIISCTIISLGVTQFFKKLDIGTFDLGDYLAIGAIFAATDSVCTLQVLNQDETPLLYSLVFGEGVVNDATSVVVFNAIQSFDLTHLNHEAAFHLLGNFLYLFLLSTLLGAATGLISAYVIKKLYFGRHSTDREVALMMLMAYLSYMLAELFDLSGILTVFFCGIVMSHYTWHNVTESSRITTKHTFATLSFLAETFIFLYVGMDALDIDKWRSVSDTPGTSIAVSSILMGLVMVGRAAFVFPLSFLSNLAKKNQSEKINFNMQVVIWWSGLMRGAVSMALAY…
AtNHX2	MTMFASLTSKMLSVSTSDHASVVSLNLFVALLCACIVIGHLLEENRWMNESITALLIGLGTGVVILLISRGKNSHLLVFSEDLFFIYLLPPIIFNAGFQVKKKQFFRNFVTIMAFGAIGTVVSCTIISLGAIQFFKKLDIGTFDLGDFLAIGAIFAATDSVCTLQVLNQDETPLLYSLVFGEGVVNDATSVVLFNAIQSFDLTHLNHEAAFQFLGNFFYLFLLSTGLGVATGLISAYVIKKLYFGRHSTDREVALMMLMAYLSYMLAELFALSGILTVFFCGIVMSHYTWHNVTESSRITTKHAFATLSFLAETFIFLYVGMDALDIEKWRFVSDSPGTSVAVSSILMGLVMLGRAAFVFPLSFLSNLAKKHQSEKISIKQQVVIWWAGLMRGAVSMAL…
AtNHX3	MSIGLTEFVTNKLAAEHPQVIPISVFIAILCLCLVIGHLLEENRWVNESITAILVGAASGTVILLISKGKSSHILVFDEELFFIYLLPPIIFNAGFQVKKKKFFHNFLTIMSFGVIGVFISTVIISFGTWWLFPKLGFKGLSARDYLAIGTIFSSTDTVCTLQILHQDETPLLYSLVFGEGVVNDATSVVLFNAVQKIQFESLTGWTALQVFGNFLYLFSTSTLLGIGVGLITSFVLKTLYFGRHSTTRELAIMVLMAYLSYMLAELFSLSGILTVFFCGVLMSHYASYNVTESSRITSRHVFAMLSFIAETFIFLYVGTDALDFTKWKTSSLSFGGTLGVSGVITALVLLGRAAFVFPLSVLTNFMNRHTERNESITFKHQVIIWWAGLMRGAVSIAL…
AtNHX4	MVIGLSTMLEKTEALFASDHASVVSMNLFVALLCACIVLGHLLEETRWMNESITALIIGSCTGIVILLISGGKSSRILVFSEDLFFIYLLPPIIFNAGFQVKKKQFFRNFMTIMLFGAIGTLISFVIISFGAKHLFEKMNIGDLTIADYLAIGAIFSATDSVCTLQVLNQDETPLLYSLVFGEGVVNDATSVVLFNAIQRFDLTNINSAIALEFAGNFFYLFILSTALGVAAGLLSAFVIKKLYIGRHSTDREVALMMLLAYLSYMLAELFHLSSILTVFFCGIVMSHYTWHNVTDKSKVTTKHTFAAMSFLAEIFIFLYVGMDALDIEKWDVVRNSPGQSIGVSSILLGLILLGRAAFVFPLSFLSNLTKSSPDEKIDLKKQVTIWWAGLMRGAVSMA…
AtNHX5	MEEVMISPVEHDPQGQVKQQQAAGVGILLQIMMLVLSFVLGHVLRRHRFHYLPEASGSLLIGLIVGILANISDTETSIRTWFNFHEEFFFLFLLPPIIFQSGFSLQPKPFFSNFGAIVTFAIIGTFVASVVTGGLVYLGGSMYLMYKLPFVECLMFGALISATDPVTVLSIFQDVGTDVNLYALVFGESVLNDAMAISLYRTMSLVNRQSSSGEHFFMVVIRFFETFAGSMSAGVGVGFTSALLFKYAGLDTENLQNLECCLFVLFPYFSYMLAEGVGLSGIVSILFTGIVMKRYTFSNLSEASQSFVSSFFHLISSLAETFTFIYMGFDIAMEQHSWSHVGFILFSILFIGVARAVNVFGCAYLVNLFRQENQKIPMKHQKALWYSGLRGAMAFALAL…
AtNHX6	MSSELQISPAIHDPQGQEKQQQAAGVGILLQIMMLVLSFVLGHVLRRHKFYYLPEASASLLIGLIVGGLANISNTETSIRTWFNFHDEFFFLFLLPPIIFQSGFSLQPKPFFSNFGAIVTFSVLGTFVASMVTGLLVYLGGVMFLMYRLPFVECLMFGSLISATDPVTVLSIFQELGSDVNLYALVFGESVLNDAMAISLYRTMSLVRSHSSGQNFFMVIVRFLETFVGSMSAGVGVGFTSALLFKYAGLDVDNLQNLECCLFVLFPYFSYMLAEGLSLSGIVSILFTGIVMKHYTYSNLSANSQRFVSAFFHLISSLAETFVFIYMGFDIAMEKHSWSHLGFIFFSILFIVIARAANVFGCGYLVNLARPAHRKIPMTHQKALWYSGLRGAMAFALAL…
AtHNX7	MTTVIDATMAYRFLEEATDSSSSSSSSKLESSPVDAVLFVGMSLVLGIASRHLLRGTRVPYTVALLVIGIALGSLEYGAKHNLGKIGHGIRIWNEIDPELLLAVFLPALLFESSFSMEVHQIKRCLGQMVLLAVPGVLISTACLGSLVKVTFPYEWDWKTSLLLGGLLSATDPVAVVALLKELGASKKLSTIIEGESLMNDGTAIVVFQLFLKMAMGQNSDWSSIIKFLLKVALGAVGIGLAFGIASVIWLKFIFNDTVIEITLTIAVSYFAYYTAQEWAGASGVLTVMTLGMFYAAFARTAFKGDSQKSLHHFWEMVAYIANTLIFILSGVVIAEGILDSDKIAYQGNSWRFLFLLYVYIQLSRVVVVGVLYPLLCRFGYGLDWKESIILVWSGLRGA…
AtNHX8	MTSIIGAALPYKSPEKAIASSSYSAENDSSPVDAVIFAGTSLVLGTACRYLFNGTRVPYTVVLLVIGIFLGSLEYGTKHNLGKLGHGIRIWNGINPDLLLAVFLPVLLFESSFSMDVHQIKRCMGQMVLLAGPGVLISTFCLGALIKLTFPYNWDWKTSLLLGGLLGATDPVAVVALLKELGASKKMTTLIDGESLMNDGVSVVVFQLFFKMVMGHNSDWGSIIKFLVQNSFGAVGIGLAFGIASVFWLKFIFNDTVAQITVTLSASYFAYYTAQEWAGVSGILTVMILGMFFAAFARTAFKGDSHQSLHHFWEMAAYIANTLVFMLSGVIIAESVLSGQTISYKGNSWSFLFLLYLYVQLSRCVVVGVLYPLLCRSGYGLDWKESIILTWSGLRGAVS…
SbNHX1	MGLGVVAELVRLGVLSSTSDHSSVVSINLFVALLCACIVLGHLLEENRWVNESITALIIGLCTGVVILLTTKGKSSHILVFSEDFFFIYLLPPIIFNAGFQVKKKQFFRNFMTITLFGAVGTMISFFTISLGAIAIFSRMNIGTLDVGDFLAIGAIFSATDSVCTLQVLHQDETPLLYSLVFGEGVVNDATSVVLFNALQNFDLNHIDVTVVLNFLGNFCYLFLSSTLLGVFSGLLSAYIIKKLYIGRHSTDREVALMMLMAYLSYMLAELLDLSGILTVFFCGIVMSHYTWHNVTESSRVTTKHAFATLSFIAETFLFLYVGMDALDIEKWEFASDIPGKSIGISSILLGLVLVGRAAFVFPLSFLSNLTKKSPLEKITLRQQVVIWWAGLMRGAVSI…
SbNHX2	MGLMALGDPPADYASIAAVGLFVALMCVCIIVGHLLEENRWMNESITALFIGLGTGAVILFASSGKHSRVLQFSEDLFFIYLLPPIIFNAGFQVKKKQFFRNFITITLFGAVGTLISFTVISLGALGLVSRLNIGALELGDYLALGAIFSATDSVCTLQVLSQDETPFLYSLVFGEGVVNDATSVVLFNAIQNFDLGNISGAKLLNFIGSFLYLFGTSTILGVASGLLSAYIIKKLYFGRHSTDREVSIMMLMAYLSYMLAELLDLSGILTVFFCGIVMSHYTWHNVTESSRVTTKHAFATLSFIAETFLFLYVGMDALDIEKWKIVSQTYSPVKSVALSSTILALVLVSRAAFVFPLSFLSNLTKKTPNGKISFRQQVIVWWAGLMRGAVSIALAYNK…
SbNHX3	MGLGLGALLKSGALSVSDYDAIVSINIFIALLCSCIVIGHLLEGNRWVNESITALVMGLITGGVILLVTNGTNSRILVFSEDLFFIYLLPPIIFNAGFQVKKKQFFRNFITIILFGAVGTLISFVIISLGAMGLFKKLDVGPLELGDYLAIGAIFSATDSVCTLQVLNQDETPLLYSLVFGEGVVNDATSVVLFNAIENLDIANFDAIVLLNFVGKFLYLFFTSTILGVATGLLSAYIIKKLCFARHSTDREVSIMILMAYLSYMLSMLLDLSGILTVFFCGIVMSHYTWHNVTESSRVTTKHTFATLSFIAEIFLFLYVGMDALDIEKWKLASSSPKKPIALSAIILGLVMVGRAAFVFPLSFLSNLSKKEARPKISFKQQVIIWWAGLMRGAVSIAL…
SbNHX4	MAAALWETLLAASAADGTGGSSTTVVSICVFTAVLCLCLVAGHLLEENKWVNESITALIIGCIVGAIIFLLTEGKHSHILRFDEQLFFIYVLPPIIFNAGFQVKKKQFFHNFMTIMSFGVFGVFISGAIVSAGCYWLFPKVGFGKLDAVDYLALGAIFSSTDTVCTLQVINQDETPRLYSLVFGEGVVNDATAVVLFNAIKNLDISQLKGGVVLKLIADFLYLFATSTIIGISIGLATAYVLKALYFGRHSTDREVALMALMAYLSYMLAELLELSGILTVFFCGIVMSHYAWHNVTESSRITTKHIFATLSFIAETFIFLYVGMDALDVDKWKTSKESFKTSIGIFGIVVLLILLGRVAFVFPVSILSNILSGSSERTPITFKHQVVIWWAGLMRGAV…
SbNHX5	MGLDLGALLKSGALSVSDYDAIVSINIFIALLCSCIVIGHLLEGNRWVNESITALVMGLITGGVILLVTNGTNSRILVFSEDLFFIYLLPPIIFNAGFQVKKKQFFRNFITIILFGAVGTLISFVIISLGAMGLFKKLDVGPLELGDYLAIGAIFSATDSVCTLQVLNQDETPLLYSLVFGEGVVNDATSVVLFNTIENLDIANFDAIVLLNFVGKFLYLFFTSTILGVATGLLSAYIIKKLCFARHTFATLSFIAEIFLFLYVGMDALDIEKWKLASSSPKKPIALSAIILGLVMVGRAAFVFPLSFLSNLSKKEARPKISFKQQVIIWWAGLMRGAVSIALAYNKFTSSGHTEVRVNAIMITSTVIVVLFSTMVFGLLTKPLLSLLIPPRTGLNTSS…
SbNHX6	MLGPLARFQVKKKQFFHNFMTIMSFGVFGVFISGAIVSAGCYWLFPKVGFGKLDAVDYLALGAIFSSTDTVCTLQVINQDETPRLYSLVFGEGVVNDATAVVLFNAIKNLDISQLKGGVVLKLIADFLYLFATSTIIGISIGLATAYVLKALYFGRHSTDREVALMALMAYLSYMLAELLELSGILTVFFCGIVMSHYAWHNVTESSRITTKHIFATLSFIAETFIFLYVGMDALDVDKWKTSKESFKTSIGIFGIVVLLILLGRVAFVFPVSILSNILSGSSERTPITFKHQVVIWWAGLMRGAVSIALAYNQFTFSGVTSDPVHATIITSTIIVVFFTTLVFGFLTRPLISAMLPHQSRALSRGHSTGSNSPKDDDLALPFLSSDEGASGSGIVLEQ…
TaNHX4	MEEPGSSPDDAVLFFGVSLVLGIGSRHLLRGTRVPYTAALLVLGVALGGLEYGTKHGLGKLGAGIRIWAAINPDLLLTVLLPALLFESSFSMEVHQIKKCMAQMVLLAVPGVVISTVLLGTAVKLTFPYDWNWETSFLFSGLLSATDPVAVVALLKDLGASKKLSTIIEGESLMNDGTAIVVYQLFYRMVLGRTYDAGSIIKFLSEVPFGAVALGLAFGIASVLWRSFIFNDTIIEISLTLAASYIAFFTAQDALEVSGVLAVMTLGMLYAAFAQTAFKGDNQQSLHHFWEMVAYIANTLIFILSGVIIADGVLQDNIHFERQASDAVQPYLNPEVGTMFVFFTGGIMFLTLTLNGSTTQLLLHLLGLRKFTATKFRVLKYTRYGMLNKALEAFGDLKD…
TaNHX2	MALDLGALALRYTGLAVSDHDSIVAINIFIALLCGCIVFGHLLEGNRWVNESTTALVLGLITGGVILICTKGVNSRILIFSEDIFFIYLLPPIIFNAGFQVKKKQFFRNFATIILFGAAGTLISFVIITFGAMGLFSKLDVGPLELGDYLAIGAIFSATDSVCTLQVLNQDEAPLLYSLVFGEGVVNDATSVVLFNAIQNIDINHFDVFVLLQFIGKFLYLFFTSTVLGVAAGLLSAYIIKKLCFARHSTDREVAIMILMAYLSYMLSMLLDLSGILTVFFCGIVMSHYTWHNVTESSRVTTKHTFATLSFIAEIFLFLYVGMDALDIDKWKLASSSPKKPIALSAVILGLVMVGRAAFVFPLSFLSNLSKKESHPKISFNQQVIIWWAGLMRGAVSIA…
TaNHX5	MGYQVVAAQLARLSGALGTSDHASVVSITLFVALLCACIVLGHLLEENRWLNESITALIIGLCTGVVILMTTKGKSSHVLVFSEDLFFIYLLPPIIFNAGFQVKKKQFFRNFMTITLFGAVGTMMSFFTISLAAIAIFSRMNIGTLDVSDFLAIGAIFSATDSVCTLQVLNQDETPFLYSLVFGEGVVNDATSVVLFNALQNFDPNQIDAIVILKFLGNFCYLFVSSTFLGVFTGLLSAYVIKKLYIGRHSTDREVALVMLMAYLSYMLAELLDLSGILTVFFCGIVMSHYTWHNVTESSRVTTKHAFATLSFIAETFLFLYVGMDALDIEKWKFASDSPGKSIGISSILLGLVLVGRAAFVFPLSFLSNLTKKTELEKISWRQQIVIWWAGLMRGAVS…
TaNHX1	MGLDLGALALKYTGLAVSDHDSIVAINIFIALLCGCIVFGHLLEGNRWVNESTTALVLGLITGGVILICTKGVNSRILIFSEDIFFIYLLPPIIFNAGFQVKKKQFFRNFATIILFGAAGTLISFVIITFGAMGLFSKLDVGPLELGDYLAIGAIFSATDSVCTLQVLNQDEAPLLYSLVFGEGVVNDATSVVLFNAIQNIDINHFDVFVLLQFIGKFLYLFFTSTVLGVAAGLLSAYIIKKLCFARHSTDREVAIMILMAYLSYMLSMLLDLSGILTVFFCGIVMSHYTWHNVTESSRVTTKHTFATLSFIAEIFLFLYVGMDALDIDKWKLASSSPKKPIALSAVILGLVMVGRAAFVFPLSFLSNLSKKESHPKISFNQQVIIWWAGLMRGAVSIA…
TaNHX3	MALDLGALALKYTGLAVSDHDSIVAINIFIALLCGCIVFGHLLEGNRWVNESTTALVLGLITGGVILICTKGVNSRILIFSEDIFFIYLLPPIIFNAGFQVKKKQFFRNFATIILFGAAGTLISFVIITFGAMGLFSKLDVGPLELGDYLAIGAIFSATDSVCTLQVLNQDEAPLLYSLVFGEGVVNDATSVVLFNAIQNIDINHFDVFVLLQFIGKFLYLFFTSTVLGVAAGLLSAYIIKKLCFARHSTDREVAIMILMAYLSYMLSMLLDLSGILTVFFCGIVMSHYTWHNVTESSRVTTKHTFATLSFIAEIFLFLYVGMDALDIDKWKLASSSPKKPIALSAVILGLVMVGRAAFVFPLSFLSNLSKKESHPKISFNQQVIIWWAGLMRGAVSIA…
TaNHX8	MGYQVVAAQLARLSGALGTSDHASVVSITLFVALLCACIVLGHLLEENRWLNESITALIIGLCTGVVILMTTKGKSSHVLVFSEDLFFIYLLPPIIFNAGFQVKKKQFFRNFMTITLFGAVGTMMSFFTISLAAIAIFSRMNIGTLDVSDFLAIGAIFSATDSVCTLQVLNQDETPFLYSLVFGEGVVNDATSVVLFNALQNFDPNQIDAIVILKFLGNFCYLFVSSTFLGVFTGLLSAYVIKKLYIGRHSTDREVALVMLMAYLSYMLAELLDLSGILTVFFCGIVMSHYTWHNVTESSRVTTKHAFATLSFIAETFLFLYVGMDALDIEKWKFASDGISSILLGLVLVGRAAFVFPLSFLSNLTKKTELEKISWRQQIVIWWAGLMRGAVSIALAYN…
TaNHX6	MATAVEPDDAVLFAGVSLVLGAACRHLFRGTRVPYTIAEYGTKDGLGKLGAGMRIWADINPDLLLAAFLPALLFESAFSMEAHQIKKCMAQMLLLAGPGVLMSTFLLGTALKLTSPYDWNWETSLLLGGLLSATDPVAVVAVLKELGTSKKLSTIIEGESLMNDGVSVVVYQLFLQMVLGRSFNTGSILMFLSEVSLGAVALGLAFAIISLLWLGFTFNDTILEMTLTLAVSYIAFYNVQDALKYSGILTVTALGMFYAAFAKTTFKGDNRRSLHDFWEIVAYIANTIIFILSGVIIADGVLRHNVHFERHGTSWGFLLLLYFYVQMARAAVVGALYLLLRYFGYGLDFKEAIIIVWSGLRGAVSLSLALSVKHASDTAQPFLKPEVGTMVCVLHCGIV…
TaNHX9	MATAAEPDDAVLFAGVSLVLGAACRHLFRGTRVPYTIALLVLGVALXXXEYGTKDGLGKLGAGMRIWANINPDLLLAAFLPALLFESAFSMEAHQIKKCMAQMLLLAGPGVLMSTFLLGTALKLTSPYDWNWETSLLLGGLLSATDPVAVVAVLKELGTSKKLSTIIEGESLMNDGVSVVVYQLFLQMVLGRSFNTGSILMFLSEVSLGAVALGLAFAIISLLWLGFTFNDTILEMTLTLAVSYIAFYTVQDALKYSGILTVTALGMFYAAFAKTTFKGDNRRSLHDFWEIVAYIANTIIFILSGVIIADGVLRHNVHFERHGTSWGFLLLLYFYVQMARAAVVGALYLLLRYFGYGLDFKEAIIIVWSGLRGAVSLSLALSVKRASDTAQPFLKPEVG…
TaNHX7	MGYQVVAAQLARLSGALGTSDHASVVSITLFVALLCACIVLGHLLEENRWLNESITALIIGLCTGVVILMTTKGKSSHVLVFSEDLFFIYLLPPIIFNAGFQVKKKQFFRNFMTITLFGAVGTMMSFFTISLAAIAIFSRMNIGTLDVSDFLAIGAIFSATDSVCTLQVLNQDETPFLYSLVFGEGVVNDATSVVLFNALQNFDPNQIDAIVILKFLGNFCYLFVSSTFLGVFTGLLSAYVIKKLYIGRHSTDREVALVMLMAYLSYMLAELLDLSGILTVFFCGIVMSHYTWHNVTESSRVTTKHAFATLSFIAETFLFLYVGMDALDIEKWKFASDSPGKSIGISSILLGLVLVGRAAFVFPLSFLSNLTKKTELEKISWRQQIVIWWAGLMRGAVS…
TaNHX15	MGLGLGDPPADYGSIMAVGLFVALMCICIIVGHLLEENRWMNESTTALLLGLGAGTVILFASSGKNSRLMVFSEDLFFIYLLPPIIFNAGFQVKKKQFFRNFMTITLFAVVGTLISFSIISLGAMGLISRLNIGSLELGDYLALGAIFSATDSVCTLQVLSQDETPFLYSLVFGEGVVNDATSVVLFNAIQNFDLGNFSSLKFLQFIGNFLYLFGASTFLGVASGLLSAYVIKKLYFGRHSTDREVAIMMLMAYLSYMLAELLDLSGILTVFFCGIVMSHYTWHNVTESSRVTTKHAFATLSFISETFLFLYVGMDALDIEKWKIVSETYSPMKSIALSSIILALVLVARAAFVFPLSYLSNLTKETPGEKISIRQQVIIWWAGLMRGAVSIALAYNKF…
TaNHX14	MGLISRLNIGSLELGDYLALGAIFSATDSVCTLQVLSQDETPFLYSLVFGEGVVNDATSVVLFNAIQNFDLGNFSSLKFLQFIGNFLYLFGASTFLGVASGLLSAYVIKKLYFGRHSTDREVAIMMLMAYLSYMLAELLDLSGILTVFFCGIVMSHYTWHNVTESSRVTTKHAFATLSFISETFLFLYVGMDALDIEKWKIVSETYSPMKSIALSSIILALVLVARAAFVFPLSYLSNLTKQTPGEKISIRQQVIIWWAGLMRGAVSIALAYNKFAKSGHTQLPSNAIMITSTIIIVLFSTIVFGLLTKPLIRLLIPARHLTREVSALSEPSSPKSVLEQLPGNGPETDLENAVSIRRPTSLRMLLASPTRSVHHYWRKFDNAFMRPVFGGRGFVPFVP…
TaNHX10	METEEAGSPSPDDAVLFFGVALVLGIASRHLLRGTRVPYTVALLVLGVALGGLEYGTKHGLGKLGAGIRIWSAINPDLLLAVFLPALLFESSFSMEVHQIKKCMAQMVLLAVPGVVISTVLLGAAVKLTFPYDWNWKTSFLFSGLLSATDPVAVVALLKDLGASKKLSTIIEGESLMNDGTAIVVYQLFYRMVLGKTFDAGSIIKFLSQVSLGAVALGLAFGIASVLWLGFIFNDTIIEISLTLAVSYIAFFTAQDALEVSGVLAVMTLGMFYAAFAKTAFKGDSQQSLHHFWEMVAYIANTLIFILSGVVIADGVLQDNIHFERHGTSWGFLVLLYVFVQISRAVVVGVLYPLLRHFGYGMDIKEATVLVWSGLRGAVALSLSLSVKRASDSVQTYLK…
TaNHX12	METEEPGSPSPDDAVLFFGVALVLGIGSRHLLRGTRVPYTVALLVLGVALGGLEYGTKHGLGKLGAGIRIWAAINPDLLLAVFLPALLFESSFSMEVHQIKMVLLAVPGVVISTVLLGAAVKLTFPYDWNWKTSFLFSGLLSATDPVAVVALLKDLGASKKLSTIIEGESLMNDGTAIVVYQLFYRMVLGKTFDAGSIIKFLSQVSLGAVALGLAFGIASVLWLGFIFNDTIIEISLTLAVSYIAFFTAQDALEVSGVLAVMTLGMFYAAFAKTAFKGDSQQSLHHFWEMVAYIANTLIFILSGVVIADGVLQDNIHFERHGTSWGFLLLLYVFVQISRAVVVGVLYPLLRHFGYGMDIKEATVLVWSGLRGAVALSLSLSVKRASDSVQSYLKPEVGT…
TaNHX13	MGLGLGDPPADYGSIMAVGLFVALMCICIIVGHLLEENRWMNESTTALLLGLGAGTVILFASSGKNSRLMVFSEDLFFIYLLPPIIFNAGFQVKKKQFFRNFMTITLFAVVGTLISFSIISLGAMGLISRLNIGSLELGDYLALGAIFSATDSVCTLQVLNQDETPFLYSLVFGEGVVNDATSVVLFNAIQNFDLGNFSSLKFLQFIGNFLYLFGASTFLGVASGLLSAYVIKKLYFGRHSTDREVAIMMLMAYLSYMLAELLDLSGILTVFFCGIVMSHYTWHNVTESSRVTTKHAFATLSFISETFLFLYVGMDALDIEKWKIVSETYSPMKSIGLSSIIVALVLVARAAFVFPLSYLSNLTKTTPGEKISIRQQVIIWWAGLMRGAVSIALAYNKF…
TaNHX11	MCPPRLPSLIRSHSQQEKKETKLSSPHRSTGSLVSSLRSSPPSAAAAAAMGTKEPGSPSPDDAVLFFGVALVLGIASRHLLRGTRVPYTVALLVLGVALGGLEYGTKHGLGKLGAGIRIWAAINPDLLLAVFLPALLFESSFSMEVHQIKKCMAQMVLLAVPGVVISTVLLGAAVKLTFPYDWNWKTSFLFSGLLSATDPVAVVALLKDLGASKKLSTIIEGESLMNDGTAIVVYQLFYRMVLGKTFDAGSIIKFLSQVSLGAVALGLAFGIASVLWLGFIFNDTIIEISLTVAVSYIAFFTAQDALEVSGVLAVMTLGMFYAAFAKTAFKGDSQQSLHHFWEMVAYIANTLIFILSGVVIADGVLQDNIHFERHGTSWGFLLLLYVFVQISRAVVVGV…
TaNHX25	MATAAEPDDAMLFAGVSLVLGAACRHLLDGTRVPYTIALLVLGVALGSLEYGTKDGLGKLGAGMRIWANINPDLLLAAFLPALLFESAFSMEAHQIKKCMAQMLLLAGPGVLMSTFLLGTVLKLTSPYDWNWETSLLLGGLLSATDPVAVVAVLKELGTSKKLSTIIEGESLMNDGVSVVVYQLFLQMVLGRSFNTGSILMFLSEVSLGAVALGLAFAIISLLWLGFTFNDTILANSCSILLSILFFFTSNIVHYQVQDALKYSGILTVTALGMFYAAFAKTTFKGDNRRSLHDFWEIVAYIANTLIFILSGVIIADGVLRHNVHFERHGTSWGFLLLLYFYVQMARAAVVGALYLLLRYFGYGLDLKEAIIIVWSGLRGAVSLSLALSVKRASDTAQP…
TaNHX20	MSLELSMALAAPPGGGLLAPPPPAPPGKEQQVAGVGILLQISMLVLSFVLGHVLRRHRFYYLPEASASLLIGLVVGGLANISNTETNTRTWFNFHEEFFFLFLLPPIIFQSGFSLSPKPFFANFGAIVTFAILGTFIASIVTGMLVYLGGLTFLMYKLPLVECLMFGALISATDPVTVLSIFQELGSDVNLYALVFGESVLNDAMAISLYRTMSSVRSNAAGGENIFMMILQFLEIFVGSMSSGVGVGFISSLLFKYAGLDIDNLQNLECCLFVLFPYFSYMLAEGLGLSGIVSILFTGMVMKHYTYSNLSDNSQRFVSAFFHLLSSLAETFVFIYMGFDIAMEEHSWSHVGFIIFSIIFIIVARAANVFSCAYLVNISRPEHRRIPLNHQKALCFSGL…
TaNHX28	MEEPGSSPDDAVLFFGVSLVLGIGSRHLLRGTRVPYTVALLVLGVALGGLEYGTKHGLGKLGAGIRIWAAINPDLLLAVFLPALLFESSFSMEVHQIKKCMAQMVLLAVPGVVLSTFLLGTAVKLTFPYDWNWKTSFLFSGLLSATDPVAVVALLKDLGASKKLSTIIEGESLMNDGTAIVVFQLFYRMVLGRSFDAGSIIKFLTEVSLGAVALGLAFGIASVLWLGFIFNDTIIEISLTLAVSYIAFFTAQDAFEVSGVLAVMTLGMFYAAFAKTAFKGDSQESLHHFWEMAAYIANTLIFILSGVVIADGVLQDNIHFEKHGTSWGYLLLLYVFVQISRAIVVSVLFPLLRHFGYGMDFKEAIVLVWSGLRGAVALSLSLSVKRGSDADQHYLKSEV…
TaNHX24	MATAAVPDDAVLFAGVSLVLGAACRHLLDGTRVPYTIALLYGTKDGLGKLGVGMRIWANINPDLLLAAFLPALLFESAFSMEAHQIKKCMAQMLLLAGPGVLMSTFLLGTALKLTSPYDWNWETSLLLGGLLSATDPVAVVAVLKELGTSKKLSTIIEGESLMNDGVSVVVYQLFLQMVLGRSFNTGSILMFLSEVSLGAVALGLAFAIISLLWLGFTFNDTILEMTLTLAVSYIAFYTVQDALKYSGILTVTALGMFYAAFAKTTFKGDNRRSLHDFWEIVAYIANTLIFILSGVIIADGVLRHNVHFERHGTSWGFLLLLYFYVQMARAAVVGALYLLLRYFGYGLDLKEAIIIVWSGLRGAVSLSLALSVKRASDTAQPFLKPEVGTMFVFFTGGI…
TaNHX19	MEAGAGAYYAAAPHQGAMPGFGGAVDEQQAAGVGILLQISMLVLSFVLGHLLRRRKFYYLPEASASLLIGMIVGGFANISNTQKSTRRWFNFREDFFLLFLLPPIIFQSGFNLAPKPFFSNFGAIITFAILGTFIASIVTGLLVYLAGLIFIIYRLPLVECMMFGALVSATDPVTVLSIFQELGTDVNLYALVFGESVLNDAVAISLYRTMASMRTSSSGQNIFLVILRFLENFVGSMSSGVGVGLISALLFKYAELGVENLHNLESCLFVLFPYFSYMLAEGLGLSGIVSILFTGIVMKRYTFYNLSEDSQRFTARFFHLLSSLAEAFIFIYMGFDIAMERQSWSHIGFIFFSIVFILVARAANVFSCAYILNLARPPHSQIPREYQLALWYSGLRGA…
TaNHX23	MAAGAPPQGAPTVEEQEEAAGVGILLQISMLVLAFVLSHLLRRRRVYYLPEASASLLIGLIVGGLASVSNAQKSTRRWFNFREELFFLFLLPPIIFQSGFSLAPKPFFSNFGAIITFAIVGTLIASIVTGVLVYLAGLIHLVYRMPLVECMMFGALVSATDPVTVLSIFQELGTDVNLYALVFGESVLNDAMAISLYRTMASLRTNASSQNIFVVILRFLENFFGSMSTGAGAGFISALLFKYSTLGVENLYNLESCLFVLFPYFSYMLAEGFGLSGIVSILFTGIVMKRYTFSNLSEDSQRFTAALFHLLSSLAETFVFIYMGFDIAMERQSWSHIGFIFFSVIFILVARAANVFSCAFLVNMVRPPQRQISRQYQQALWYSGLRGAMAFALALQSVH…
TaNHX21	MRMEAGAYYAAAPHQGAMPGFGGAVDEQQAAGVGILLQISMLVLSFVLGHLLRRRKFYYLPEASASLLIGMIVGGFANISNTQKSTRRWFNFREDFFLLFLLPPIIFQSGFNLAPKPFFSNFGAIITFAILGTFIASIVTGLLVYLAGLIFIIYRLPLVECMMFGALVSATDPVTVLSIFQELGTDVNLYALVFGESVLNDAVAISLYRTMASMRTSSSGQNIFLVILRFLENFVGSMSSGVGVGLISALLFKYAELGVENLHNLESCLFVLFPYFSYMLAEGLGLSGIVSILFTGIVMKRYTFYNLSEDSQRFTARFFHLLSSLAEAFIFIYMGFDIAMERQSWSHIGFIFFSIVFILVARAANVFSCAYILNLARPPNSQIPREYQLALWYSGLRGA…
TaNHX27	MAASSLWDELVVAASTGGSSGTVVSICVFTAVLCLCLVAGHLLEENKWVNESITALIIGCIVGALIFLLSKGRNSHILRFDEQLFFIYVLPPIIFNAGFQVKKKQFFHNFLTIMSFGGFGVFISVAIVSAGFYWLLPKVGFGKLDAVDYLALGVIFSSTDTVCTLQVISQDETPRLYSLVFGEGVVNDATSVVLFNAIKNMDITKIKSRAVLKVIGDFLYLFATSTILGATIGLFTAYVLKALYFGRHSTDREVALMALMAYLSYMLAELLSLSGILTVFFCGIVMSHYAWHNVTESSRITTRHIFATLSFIAETFIFLYVGMDALDMDKWKTTQASFKTSIGIFGVIISLILLGRAAFVFPLSILSNFMSGNSEKAPITFKHQVVIWWAGLMRGAVSI…
TaNHX17	MEAGAGAYYAAAPHQGAMPGFGGAVDEQQAAGVGILLQISMLVLSFVLGHLLRRRKFYYLPEASASLLIGMIVGGFANISNTQKSTRRWFNFREDFFLLFLLPPIIFQSGFNLAPKPFFSNFGAIITFAILGTFIASIVTGLLVYLAGLIFIIYRLPLVECMMFGALVSATDPVTVLSIFQELGTDVNLYALVFGESVLNDAVAISLYRTMASMRTSSSGQNIFLVILRFLENFVGSMSSGVGVGLISALLFKYAELGVENLHNLESCLFVLFPYFSYMLAEGLGLSGIVSILFTGIVMKRYTFYNLSEDSQRFTARFFHLLSSLAEAFIFIYMGFDIAMERQSWSHIGFIFFSIVFILVARAANVFSCAYMLNLARPPNSQIPREYQLALWYSGLRGA…
TaNHX29	MAASSLWDELVVAASTGGSSGTVVSICVFTAVLCLCLVAGHLLEENKWVNESITALIIGCIVGALIFLLSKGRNSHILRFDEQLFFIYVLPPIIFNAGFQVKKKQFFHNFLTIMSFGVFGVFISVAIVSAGFYWLLPKVGFGKLDAVDYLALGVIFSSTDTVCTLQVISQDETPRLYSLVFGEGVVNDATSVVLFNAIKNMDITKIKSGAVLKVIGDFLYLFATSTILGATIGLFTAYVLKALYFGRHSTDREVALMALMAYLSYMLAELLSLSGILTVFFCGIVMSHYAWHNVTESSRITTRHIFATLSFIAETFIFLYVGMDALDMDKWKTTQASFKTSIGIFGVIISLILLGRAAFVFPLSILSNFMSGNSEKAPITFKHQVVIWWAGLMRGAVSI…
TaNHX26	MAAGAAPQGAPTVEEQEEAAGVGILLQISMLVLAFVLSHLLRRRRVYYLPEASASLLIGLIVGGLASVSNAQKSTRRWFNFREELFFLFLLPPIIFQSGFSLAPKPFFSNFGAIITFAIVGTLIASIVTGVLVYLAGLIHLVYRMPLVECMMFGALVSATDPVTVLSIFQELGTDVNLYALVFGESVLNDAMAISLYRTMASLRTNASSQNIFIVILRFLENFFGSMSTGVGAGFISALLFKYSTLGVENLYNLESCLFVLFPYFSYMLAEGFGLSGIVSILFTGVVMKRYTFSNLSEDSQRFTAALFHLLSSLAETFVFIYMGFDIAMERQSWSHIGFIFFSVIFILVARAANVFSCAFLVNMVRPPQRQISRQYQQALWYSGLRGAMAFALALQSVH…
TaNHX30	MAAGAAPQGAPTVEEQEEAAGVGILLQISMLVLAFVLSHLLRRRRVYYLPEASASLLIGLIVGGLASVSNAQKSTRRWFNFREELFFLFLLPPIIFQSGFSLAPKPFFSNFGAIITFAIVGTLIASIVTGVLVYLAGLIHLVYRMPLVECMMFGALVSATDPVTVLSIFQELATDVNLYALVFGESVLNDAMAISLYRTMASLRTNASSQNIFVVILRFLENFFGSMSTGVGAGFISALLFKYSTLGVENLYNLESCLFVVFPYFSYMLAEGFGLSGIVSILFTGIVMKRYTFSNLSEDSQRFTAALFHLLSSLAETFVFIYMGFDIAMERQSWSHIGFIFFSVIFILVARAANVFSCAFLVNLVRPPQRQISRQYQQALWYSGLRGAMAFALALQSVH…
TaNHX18	MSLELSMALAAPPGGGLLAPPPPAPPGKEQQVAGVGILLQISMLVLSFVLGHVLRRHRFYYLPEASASLLIGLVVGGLANISNTETNTRTWFNFHEEFFFLFLLPPIIFQSGFSLSPKPFFANFGAIVTFAILGTFIASIVTGMLVYLGGLTFLMYKLPLVECLMFGALISATDPVTVLSIFQELGSDVNLYALVFGESVLNDAMAISLYRTMSSVRSNAAGGENIFMMILQFLEIFVGSMSSGVGVGFISSLLFKYAGLDIDNLQNLECCLFVLFPYFSYMLAEGLGLSGIVSILFTGMVMKHYTYSNLSDNSQRFVSAFFHLLSSLAETFVFIYMGFDIAMEEHSWSHVGFIIFSIIFIIVASKCLFLCLLG*
TaNHX16	MSLELSMALAAPPGGGLLAPPPPAPPGKEQQVAGVGILLQISMLVLSFVLGHVLRRHRFYYLPEASASLLIGLVVGGLANISNTETNTRTWFNFHEEFFFLFLLPPIIFQSGFSLSPKPFFANFGAIVTFAILGTFIASIVTGMLVYLGGLTFLMYKLPLVECLMFGALISATDPVTVLSIFQELGSDVNLYALVFGESVLNDAMAISLYRTMSSVRSNAAGGENIFMMILQFLEIFVGSMSSGVGVGFISALLFKYAGLDIDNLQNLECCLFVLFPYFSYMLAEGLGLSGIVSILFTGMVMKHYTYSNLSDNSQRFVSAFFHLLSSLAETFVFIYMGFDIAMEEHSWSHVGFIIFSIIFIIVASKCLFLCLLG*
TaNHX22	MAASSLWDELVVAASTGGSSGTVVSICVFTAVLCLCLVAGHLLEENKWVNESITALIIGCIVGALIFLLSKGRNSHILRFDEQLFFIYVLPPIIFNAGFQVKKKQFFHNFLTIMSFGVFGVFISVAIVSAGFYWLLPKVGFGKLDAVDYLALGVIFSSTDTVCTLQVISQDETPRLYSLVFGEGVVNDATSVVLFNAIKNMDITKIKSGAVLKVIGDFLYLFATSTILGATIGLFTAYVLKALYFGRHSTDREVALMALMAYLSYMLAELLSLSGILTVFFCGIVMSHYAWHNVTESSRITTRHIFATLSFIAETFIFLYVGMDALDMDKWKTTQASFKTSVGIFGVIISLILLGRAAFVFPLSILSNFMSGNSEKAPITFKHQVVIWWAGLMRGAVSI…
