# Supplementary material for: Genome-wide identification and expression analysis of the NHX gene family under salt stress in wheat (Triticum aestivum L)
Source: Front Plant Sci. 2023 Dec 4;14:1266699. doi: 10.3389/fpls.2023.1266699 (PMC10726055; doi:10.3389/fpls.2023.1266699)
Supplement: Supplementary file 6 [file Table_3.xls]

## Sheet: Sheet1
Supplementary Table 3. Biological process, cellular component and molecular function categories in GO enrichment of 30 NHX genes
Gene stable ID	Gene start (bp)	Gene end (bp)	Transcript stable ID	GO term accession	GO term name	GO domain	GOSlim GOA Description
TraesCS1A02G102300	98242495	98247975	TraesCS1A02G102300.1	GO:0016021	integral component of membrane	cellular_component	cellular_component
TraesCS1A02G102300	98242495	98247975	TraesCS1A02G102300.1	GO:0016021	integral component of membrane	cellular_component	membrane
TraesCS1A02G102300	98242495	98247975	TraesCS1A02G102300.1	GO:0016021	integral component of membrane	cellular_component	transport
TraesCS1A02G102300	98242495	98247975	TraesCS1A02G102300.1	GO:0016021	integral component of membrane	cellular_component	biological_process
TraesCS1A02G102300	98242495	98247975	TraesCS1A02G102300.1	GO:0016021	integral component of membrane	cellular_component	cellular process
TraesCS1A02G102300	98242495	98247975	TraesCS1A02G102300.1	GO:0016021	integral component of membrane	cellular_component	transporter activity
TraesCS1A02G102300	98242495	98247975	TraesCS1A02G102300.1	GO:0016021	integral component of membrane	cellular_component	molecular_function
TraesCS1A02G102300	98242495	98247975	TraesCS1A02G102300.1	GO:0016021	integral component of membrane	cellular_component	plasma membrane
TraesCS1A02G102300	98242495	98247975	TraesCS1A02G102300.1	GO:0016021	integral component of membrane	cellular_component	cellular homeostasis
TraesCS1A02G102300	98242495	98247975	TraesCS1A02G102300.1	GO:0055085	transmembrane transport	biological_process	cellular_component
TraesCS1A02G102300	98242495	98247975	TraesCS1A02G102300.1	GO:0055085	transmembrane transport	biological_process	membrane
TraesCS1A02G102300	98242495	98247975	TraesCS1A02G102300.1	GO:0055085	transmembrane transport	biological_process	transport
TraesCS1A02G102300	98242495	98247975	TraesCS1A02G102300.1	GO:0055085	transmembrane transport	biological_process	biological_process
TraesCS1A02G102300	98242495	98247975	TraesCS1A02G102300.1	GO:0055085	transmembrane transport	biological_process	cellular process
TraesCS1A02G102300	98242495	98247975	TraesCS1A02G102300.1	GO:0055085	transmembrane transport	biological_process	transporter activity
TraesCS1A02G102300	98242495	98247975	TraesCS1A02G102300.1	GO:0055085	transmembrane transport	biological_process	molecular_function
TraesCS1A02G102300	98242495	98247975	TraesCS1A02G102300.1	GO:0055085	transmembrane transport	biological_process	plasma membrane
TraesCS1A02G102300	98242495	98247975	TraesCS1A02G102300.1	GO:0055085	transmembrane transport	biological_process	cellular homeostasis
TraesCS1A02G102300	98242495	98247975	TraesCS1A02G102300.1	GO:0015299	solute:proton antiporter activity	molecular_function	cellular_component
TraesCS1A02G102300	98242495	98247975	TraesCS1A02G102300.1	GO:0015299	solute:proton antiporter activity	molecular_function	membrane
TraesCS1A02G102300	98242495	98247975	TraesCS1A02G102300.1	GO:0015299	solute:proton antiporter activity	molecular_function	transport
TraesCS1A02G102300	98242495	98247975	TraesCS1A02G102300.1	GO:0015299	solute:proton antiporter activity	molecular_function	biological_process
TraesCS1A02G102300	98242495	98247975	TraesCS1A02G102300.1	GO:0015299	solute:proton antiporter activity	molecular_function	cellular process
TraesCS1A02G102300	98242495	98247975	TraesCS1A02G102300.1	GO:0015299	solute:proton antiporter activity	molecular_function	transporter activity
TraesCS1A02G102300	98242495	98247975	TraesCS1A02G102300.1	GO:0015299	solute:proton antiporter activity	molecular_function	molecular_function
TraesCS1A02G102300	98242495	98247975	TraesCS1A02G102300.1	GO:0015299	solute:proton antiporter activity	molecular_function	plasma membrane
TraesCS1A02G102300	98242495	98247975	TraesCS1A02G102300.1	GO:0015299	solute:proton antiporter activity	molecular_function	cellular homeostasis
TraesCS1A02G102300	98242495	98247975	TraesCS1A02G102300.1	GO:0006885	regulation of pH	biological_process	cellular_component
TraesCS1A02G102300	98242495	98247975	TraesCS1A02G102300.1	GO:0006885	regulation of pH	biological_process	membrane
TraesCS1A02G102300	98242495	98247975	TraesCS1A02G102300.1	GO:0006885	regulation of pH	biological_process	transport
TraesCS1A02G102300	98242495	98247975	TraesCS1A02G102300.1	GO:0006885	regulation of pH	biological_process	biological_process
TraesCS1A02G102300	98242495	98247975	TraesCS1A02G102300.1	GO:0006885	regulation of pH	biological_process	cellular process
TraesCS1A02G102300	98242495	98247975	TraesCS1A02G102300.1	GO:0006885	regulation of pH	biological_process	transporter activity
TraesCS1A02G102300	98242495	98247975	TraesCS1A02G102300.1	GO:0006885	regulation of pH	biological_process	molecular_function
TraesCS1A02G102300	98242495	98247975	TraesCS1A02G102300.1	GO:0006885	regulation of pH	biological_process	plasma membrane
TraesCS1A02G102300	98242495	98247975	TraesCS1A02G102300.1	GO:0006885	regulation of pH	biological_process	cellular homeostasis
TraesCS1A02G102300	98242495	98247975	TraesCS1A02G102300.1	GO:0015385	sodium:proton antiporter activity	molecular_function	cellular_component
TraesCS1A02G102300	98242495	98247975	TraesCS1A02G102300.1	GO:0015385	sodium:proton antiporter activity	molecular_function	membrane
TraesCS1A02G102300	98242495	98247975	TraesCS1A02G102300.1	GO:0015385	sodium:proton antiporter activity	molecular_function	transport
TraesCS1A02G102300	98242495	98247975	TraesCS1A02G102300.1	GO:0015385	sodium:proton antiporter activity	molecular_function	biological_process
TraesCS1A02G102300	98242495	98247975	TraesCS1A02G102300.1	GO:0015385	sodium:proton antiporter activity	molecular_function	cellular process
TraesCS1A02G102300	98242495	98247975	TraesCS1A02G102300.1	GO:0015385	sodium:proton antiporter activity	molecular_function	transporter activity
TraesCS1A02G102300	98242495	98247975	TraesCS1A02G102300.1	GO:0015385	sodium:proton antiporter activity	molecular_function	molecular_function
TraesCS1A02G102300	98242495	98247975	TraesCS1A02G102300.1	GO:0015385	sodium:proton antiporter activity	molecular_function	plasma membrane
TraesCS1A02G102300	98242495	98247975	TraesCS1A02G102300.1	GO:0015385	sodium:proton antiporter activity	molecular_function	cellular homeostasis
TraesCS1A02G102300	98242495	98247975	TraesCS1A02G102300.1	GO:0006814	sodium ion transport	biological_process	cellular_component
TraesCS1A02G102300	98242495	98247975	TraesCS1A02G102300.1	GO:0006814	sodium ion transport	biological_process	membrane
TraesCS1A02G102300	98242495	98247975	TraesCS1A02G102300.1	GO:0006814	sodium ion transport	biological_process	transport
TraesCS1A02G102300	98242495	98247975	TraesCS1A02G102300.1	GO:0006814	sodium ion transport	biological_process	biological_process
TraesCS1A02G102300	98242495	98247975	TraesCS1A02G102300.1	GO:0006814	sodium ion transport	biological_process	cellular process
TraesCS1A02G102300	98242495	98247975	TraesCS1A02G102300.1	GO:0006814	sodium ion transport	biological_process	transporter activity
TraesCS1A02G102300	98242495	98247975	TraesCS1A02G102300.1	GO:0006814	sodium ion transport	biological_process	molecular_function
TraesCS1A02G102300	98242495	98247975	TraesCS1A02G102300.1	GO:0006814	sodium ion transport	biological_process	plasma membrane
TraesCS1A02G102300	98242495	98247975	TraesCS1A02G102300.1	GO:0006814	sodium ion transport	biological_process	cellular homeostasis
TraesCS1A02G102300	98242495	98247975	TraesCS1A02G102300.1	GO:0006812	cation transport	biological_process	cellular_component
TraesCS1A02G102300	98242495	98247975	TraesCS1A02G102300.1	GO:0006812	cation transport	biological_process	membrane
TraesCS1A02G102300	98242495	98247975	TraesCS1A02G102300.1	GO:0006812	cation transport	biological_process	transport
TraesCS1A02G102300	98242495	98247975	TraesCS1A02G102300.1	GO:0006812	cation transport	biological_process	biological_process
TraesCS1A02G102300	98242495	98247975	TraesCS1A02G102300.1	GO:0006812	cation transport	biological_process	cellular process
TraesCS1A02G102300	98242495	98247975	TraesCS1A02G102300.1	GO:0006812	cation transport	biological_process	transporter activity
TraesCS1A02G102300	98242495	98247975	TraesCS1A02G102300.1	GO:0006812	cation transport	biological_process	molecular_function
TraesCS1A02G102300	98242495	98247975	TraesCS1A02G102300.1	GO:0006812	cation transport	biological_process	plasma membrane
TraesCS1A02G102300	98242495	98247975	TraesCS1A02G102300.1	GO:0006812	cation transport	biological_process	cellular homeostasis
TraesCS1A02G102300	98242495	98247975	TraesCS1A02G102300.1	GO:0016020	membrane	cellular_component	cellular_component
TraesCS1A02G102300	98242495	98247975	TraesCS1A02G102300.1	GO:0016020	membrane	cellular_component	membrane
TraesCS1A02G102300	98242495	98247975	TraesCS1A02G102300.1	GO:0016020	membrane	cellular_component	transport
TraesCS1A02G102300	98242495	98247975	TraesCS1A02G102300.1	GO:0016020	membrane	cellular_component	biological_process
TraesCS1A02G102300	98242495	98247975	TraesCS1A02G102300.1	GO:0016020	membrane	cellular_component	cellular process
TraesCS1A02G102300	98242495	98247975	TraesCS1A02G102300.1	GO:0016020	membrane	cellular_component	transporter activity
TraesCS1A02G102300	98242495	98247975	TraesCS1A02G102300.1	GO:0016020	membrane	cellular_component	molecular_function
TraesCS1A02G102300	98242495	98247975	TraesCS1A02G102300.1	GO:0016020	membrane	cellular_component	plasma membrane
TraesCS1A02G102300	98242495	98247975	TraesCS1A02G102300.1	GO:0016020	membrane	cellular_component	cellular homeostasis
TraesCS1A02G102300	98242495	98247975	TraesCS1A02G102300.1	GO:0035725	sodium ion transmembrane transport	biological_process	cellular_component
TraesCS1A02G102300	98242495	98247975	TraesCS1A02G102300.1	GO:0035725	sodium ion transmembrane transport	biological_process	membrane
TraesCS1A02G102300	98242495	98247975	TraesCS1A02G102300.1	GO:0035725	sodium ion transmembrane transport	biological_process	transport
TraesCS1A02G102300	98242495	98247975	TraesCS1A02G102300.1	GO:0035725	sodium ion transmembrane transport	biological_process	biological_process
TraesCS1A02G102300	98242495	98247975	TraesCS1A02G102300.1	GO:0035725	sodium ion transmembrane transport	biological_process	cellular process
TraesCS1A02G102300	98242495	98247975	TraesCS1A02G102300.1	GO:0035725	sodium ion transmembrane transport	biological_process	transporter activity
TraesCS1A02G102300	98242495	98247975	TraesCS1A02G102300.1	GO:0035725	sodium ion transmembrane transport	biological_process	molecular_function
TraesCS1A02G102300	98242495	98247975	TraesCS1A02G102300.1	GO:0035725	sodium ion transmembrane transport	biological_process	plasma membrane
TraesCS1A02G102300	98242495	98247975	TraesCS1A02G102300.1	GO:0035725	sodium ion transmembrane transport	biological_process	cellular homeostasis
TraesCS1A02G102300	98242495	98247975	TraesCS1A02G102300.1	GO:1902600	proton transmembrane transport	biological_process	cellular_component
TraesCS1A02G102300	98242495	98247975	TraesCS1A02G102300.1	GO:1902600	proton transmembrane transport	biological_process	membrane
TraesCS1A02G102300	98242495	98247975	TraesCS1A02G102300.1	GO:1902600	proton transmembrane transport	biological_process	transport
TraesCS1A02G102300	98242495	98247975	TraesCS1A02G102300.1	GO:1902600	proton transmembrane transport	biological_process	biological_process
TraesCS1A02G102300	98242495	98247975	TraesCS1A02G102300.1	GO:1902600	proton transmembrane transport	biological_process	cellular process
TraesCS1A02G102300	98242495	98247975	TraesCS1A02G102300.1	GO:1902600	proton transmembrane transport	biological_process	transporter activity
TraesCS1A02G102300	98242495	98247975	TraesCS1A02G102300.1	GO:1902600	proton transmembrane transport	biological_process	molecular_function
TraesCS1A02G102300	98242495	98247975	TraesCS1A02G102300.1	GO:1902600	proton transmembrane transport	biological_process	plasma membrane
TraesCS1A02G102300	98242495	98247975	TraesCS1A02G102300.1	GO:1902600	proton transmembrane transport	biological_process	cellular homeostasis
TraesCS1A02G102300	98242495	98247975	TraesCS1A02G102300.1	GO:0005886	plasma membrane	cellular_component	cellular_component
TraesCS1A02G102300	98242495	98247975	TraesCS1A02G102300.1	GO:0005886	plasma membrane	cellular_component	membrane
TraesCS1A02G102300	98242495	98247975	TraesCS1A02G102300.1	GO:0005886	plasma membrane	cellular_component	transport
TraesCS1A02G102300	98242495	98247975	TraesCS1A02G102300.1	GO:0005886	plasma membrane	cellular_component	biological_process
TraesCS1A02G102300	98242495	98247975	TraesCS1A02G102300.1	GO:0005886	plasma membrane	cellular_component	cellular process
TraesCS1A02G102300	98242495	98247975	TraesCS1A02G102300.1	GO:0005886	plasma membrane	cellular_component	transporter activity
TraesCS1A02G102300	98242495	98247975	TraesCS1A02G102300.1	GO:0005886	plasma membrane	cellular_component	molecular_function
TraesCS1A02G102300	98242495	98247975	TraesCS1A02G102300.1	GO:0005886	plasma membrane	cellular_component	plasma membrane
TraesCS1A02G102300	98242495	98247975	TraesCS1A02G102300.1	GO:0005886	plasma membrane	cellular_component	cellular homeostasis
TraesCS1A02G102300	98242495	98247975	TraesCS1A02G102300.1	GO:0051453	regulation of intracellular pH	biological_process	cellular_component
TraesCS1A02G102300	98242495	98247975	TraesCS1A02G102300.1	GO:0051453	regulation of intracellular pH	biological_process	membrane
TraesCS1A02G102300	98242495	98247975	TraesCS1A02G102300.1	GO:0051453	regulation of intracellular pH	biological_process	transport
TraesCS1A02G102300	98242495	98247975	TraesCS1A02G102300.1	GO:0051453	regulation of intracellular pH	biological_process	biological_process
TraesCS1A02G102300	98242495	98247975	TraesCS1A02G102300.1	GO:0051453	regulation of intracellular pH	biological_process	cellular process
TraesCS1A02G102300	98242495	98247975	TraesCS1A02G102300.1	GO:0051453	regulation of intracellular pH	biological_process	transporter activity
TraesCS1A02G102300	98242495	98247975	TraesCS1A02G102300.1	GO:0051453	regulation of intracellular pH	biological_process	molecular_function
TraesCS1A02G102300	98242495	98247975	TraesCS1A02G102300.1	GO:0051453	regulation of intracellular pH	biological_process	plasma membrane
TraesCS1A02G102300	98242495	98247975	TraesCS1A02G102300.1	GO:0051453	regulation of intracellular pH	biological_process	cellular homeostasis
TraesCS1A02G102300	98242495	98247975	TraesCS1A02G102300.1	GO:0015386	potassium:proton antiporter activity	molecular_function	cellular_component
TraesCS1A02G102300	98242495	98247975	TraesCS1A02G102300.1	GO:0015386	potassium:proton antiporter activity	molecular_function	membrane
TraesCS1A02G102300	98242495	98247975	TraesCS1A02G102300.1	GO:0015386	potassium:proton antiporter activity	molecular_function	transport
TraesCS1A02G102300	98242495	98247975	TraesCS1A02G102300.1	GO:0015386	potassium:proton antiporter activity	molecular_function	biological_process
TraesCS1A02G102300	98242495	98247975	TraesCS1A02G102300.1	GO:0015386	potassium:proton antiporter activity	molecular_function	cellular process
TraesCS1A02G102300	98242495	98247975	TraesCS1A02G102300.1	GO:0015386	potassium:proton antiporter activity	molecular_function	transporter activity
TraesCS1A02G102300	98242495	98247975	TraesCS1A02G102300.1	GO:0015386	potassium:proton antiporter activity	molecular_function	molecular_function
TraesCS1A02G102300	98242495	98247975	TraesCS1A02G102300.1	GO:0015386	potassium:proton antiporter activity	molecular_function	plasma membrane
TraesCS1A02G102300	98242495	98247975	TraesCS1A02G102300.1	GO:0015386	potassium:proton antiporter activity	molecular_function	cellular homeostasis
TraesCS1A02G102300	98242495	98247975	TraesCS1A02G102300.1	GO:0071805	potassium ion transmembrane transport	biological_process	cellular_component
TraesCS1A02G102300	98242495	98247975	TraesCS1A02G102300.1	GO:0071805	potassium ion transmembrane transport	biological_process	membrane
TraesCS1A02G102300	98242495	98247975	TraesCS1A02G102300.1	GO:0071805	potassium ion transmembrane transport	biological_process	transport
TraesCS1A02G102300	98242495	98247975	TraesCS1A02G102300.1	GO:0071805	potassium ion transmembrane transport	biological_process	biological_process
TraesCS1A02G102300	98242495	98247975	TraesCS1A02G102300.1	GO:0071805	potassium ion transmembrane transport	biological_process	cellular process
TraesCS1A02G102300	98242495	98247975	TraesCS1A02G102300.1	GO:0071805	potassium ion transmembrane transport	biological_process	transporter activity
TraesCS1A02G102300	98242495	98247975	TraesCS1A02G102300.1	GO:0071805	potassium ion transmembrane transport	biological_process	molecular_function
TraesCS1A02G102300	98242495	98247975	TraesCS1A02G102300.1	GO:0071805	potassium ion transmembrane transport	biological_process	plasma membrane
TraesCS1A02G102300	98242495	98247975	TraesCS1A02G102300.1	GO:0071805	potassium ion transmembrane transport	biological_process	cellular homeostasis
TraesCS1A02G102300	98242495	98247975	TraesCS1A02G102300.1	GO:0098656	anion transmembrane transport	biological_process	cellular_component
TraesCS1A02G102300	98242495	98247975	TraesCS1A02G102300.1	GO:0098656	anion transmembrane transport	biological_process	membrane
TraesCS1A02G102300	98242495	98247975	TraesCS1A02G102300.1	GO:0098656	anion transmembrane transport	biological_process	transport
TraesCS1A02G102300	98242495	98247975	TraesCS1A02G102300.1	GO:0098656	anion transmembrane transport	biological_process	biological_process
TraesCS1A02G102300	98242495	98247975	TraesCS1A02G102300.1	GO:0098656	anion transmembrane transport	biological_process	cellular process
TraesCS1A02G102300	98242495	98247975	TraesCS1A02G102300.1	GO:0098656	anion transmembrane transport	biological_process	transporter activity
TraesCS1A02G102300	98242495	98247975	TraesCS1A02G102300.1	GO:0098656	anion transmembrane transport	biological_process	molecular_function
TraesCS1A02G102300	98242495	98247975	TraesCS1A02G102300.1	GO:0098656	anion transmembrane transport	biological_process	plasma membrane
TraesCS1A02G102300	98242495	98247975	TraesCS1A02G102300.1	GO:0098656	anion transmembrane transport	biological_process	cellular homeostasis
TraesCS1A02G102300	98242495	98247975	TraesCS1A02G102300.1	GO:0098719	sodium ion import across plasma membrane	biological_process	cellular_component
TraesCS1A02G102300	98242495	98247975	TraesCS1A02G102300.1	GO:0098719	sodium ion import across plasma membrane	biological_process	membrane
TraesCS1A02G102300	98242495	98247975	TraesCS1A02G102300.1	GO:0098719	sodium ion import across plasma membrane	biological_process	transport
TraesCS1A02G102300	98242495	98247975	TraesCS1A02G102300.1	GO:0098719	sodium ion import across plasma membrane	biological_process	biological_process
TraesCS1A02G102300	98242495	98247975	TraesCS1A02G102300.1	GO:0098719	sodium ion import across plasma membrane	biological_process	cellular process
TraesCS1A02G102300	98242495	98247975	TraesCS1A02G102300.1	GO:0098719	sodium ion import across plasma membrane	biological_process	transporter activity
TraesCS1A02G102300	98242495	98247975	TraesCS1A02G102300.1	GO:0098719	sodium ion import across plasma membrane	biological_process	molecular_function
TraesCS1A02G102300	98242495	98247975	TraesCS1A02G102300.1	GO:0098719	sodium ion import across plasma membrane	biological_process	plasma membrane
TraesCS1A02G102300	98242495	98247975	TraesCS1A02G102300.1	GO:0098719	sodium ion import across plasma membrane	biological_process	cellular homeostasis
TraesCS1B02G112700	130636812	130643984	TraesCS1B02G112700.1	GO:0016021	integral component of membrane	cellular_component	cellular_component
TraesCS1B02G112700	130636812	130643984	TraesCS1B02G112700.1	GO:0016021	integral component of membrane	cellular_component	membrane
TraesCS1B02G112700	130636812	130643984	TraesCS1B02G112700.1	GO:0016021	integral component of membrane	cellular_component	transport
TraesCS1B02G112700	130636812	130643984	TraesCS1B02G112700.1	GO:0016021	integral component of membrane	cellular_component	biological_process
TraesCS1B02G112700	130636812	130643984	TraesCS1B02G112700.1	GO:0016021	integral component of membrane	cellular_component	cellular process
TraesCS1B02G112700	130636812	130643984	TraesCS1B02G112700.1	GO:0016021	integral component of membrane	cellular_component	transporter activity
TraesCS1B02G112700	130636812	130643984	TraesCS1B02G112700.1	GO:0016021	integral component of membrane	cellular_component	molecular_function
TraesCS1B02G112700	130636812	130643984	TraesCS1B02G112700.1	GO:0055085	transmembrane transport	biological_process	cellular_component
TraesCS1B02G112700	130636812	130643984	TraesCS1B02G112700.1	GO:0055085	transmembrane transport	biological_process	membrane
TraesCS1B02G112700	130636812	130643984	TraesCS1B02G112700.1	GO:0055085	transmembrane transport	biological_process	transport
TraesCS1B02G112700	130636812	130643984	TraesCS1B02G112700.1	GO:0055085	transmembrane transport	biological_process	biological_process
TraesCS1B02G112700	130636812	130643984	TraesCS1B02G112700.1	GO:0055085	transmembrane transport	biological_process	cellular process
TraesCS1B02G112700	130636812	130643984	TraesCS1B02G112700.1	GO:0055085	transmembrane transport	biological_process	transporter activity
TraesCS1B02G112700	130636812	130643984	TraesCS1B02G112700.1	GO:0055085	transmembrane transport	biological_process	molecular_function
TraesCS1B02G112700	130636812	130643984	TraesCS1B02G112700.1	GO:0015299	solute:proton antiporter activity	molecular_function	cellular_component
TraesCS1B02G112700	130636812	130643984	TraesCS1B02G112700.1	GO:0015299	solute:proton antiporter activity	molecular_function	membrane
TraesCS1B02G112700	130636812	130643984	TraesCS1B02G112700.1	GO:0015299	solute:proton antiporter activity	molecular_function	transport
TraesCS1B02G112700	130636812	130643984	TraesCS1B02G112700.1	GO:0015299	solute:proton antiporter activity	molecular_function	biological_process
TraesCS1B02G112700	130636812	130643984	TraesCS1B02G112700.1	GO:0015299	solute:proton antiporter activity	molecular_function	cellular process
TraesCS1B02G112700	130636812	130643984	TraesCS1B02G112700.1	GO:0015299	solute:proton antiporter activity	molecular_function	transporter activity
TraesCS1B02G112700	130636812	130643984	TraesCS1B02G112700.1	GO:0015299	solute:proton antiporter activity	molecular_function	molecular_function
TraesCS1B02G112700	130636812	130643984	TraesCS1B02G112700.1	GO:0006885	regulation of pH	biological_process	cellular_component
TraesCS1B02G112700	130636812	130643984	TraesCS1B02G112700.1	GO:0006885	regulation of pH	biological_process	membrane
TraesCS1B02G112700	130636812	130643984	TraesCS1B02G112700.1	GO:0006885	regulation of pH	biological_process	transport
TraesCS1B02G112700	130636812	130643984	TraesCS1B02G112700.1	GO:0006885	regulation of pH	biological_process	biological_process
TraesCS1B02G112700	130636812	130643984	TraesCS1B02G112700.1	GO:0006885	regulation of pH	biological_process	cellular process
TraesCS1B02G112700	130636812	130643984	TraesCS1B02G112700.1	GO:0006885	regulation of pH	biological_process	transporter activity
TraesCS1B02G112700	130636812	130643984	TraesCS1B02G112700.1	GO:0006885	regulation of pH	biological_process	molecular_function
TraesCS1B02G112700	130636812	130643984	TraesCS1B02G112700.1	GO:0015385	sodium:proton antiporter activity	molecular_function	cellular_component
TraesCS1B02G112700	130636812	130643984	TraesCS1B02G112700.1	GO:0015385	sodium:proton antiporter activity	molecular_function	membrane
TraesCS1B02G112700	130636812	130643984	TraesCS1B02G112700.1	GO:0015385	sodium:proton antiporter activity	molecular_function	transport
TraesCS1B02G112700	130636812	130643984	TraesCS1B02G112700.1	GO:0015385	sodium:proton antiporter activity	molecular_function	biological_process
TraesCS1B02G112700	130636812	130643984	TraesCS1B02G112700.1	GO:0015385	sodium:proton antiporter activity	molecular_function	cellular process
TraesCS1B02G112700	130636812	130643984	TraesCS1B02G112700.1	GO:0015385	sodium:proton antiporter activity	molecular_function	transporter activity
TraesCS1B02G112700	130636812	130643984	TraesCS1B02G112700.1	GO:0015385	sodium:proton antiporter activity	molecular_function	molecular_function
TraesCS1B02G112700	130636812	130643984	TraesCS1B02G112700.1	GO:0006814	sodium ion transport	biological_process	cellular_component
TraesCS1B02G112700	130636812	130643984	TraesCS1B02G112700.1	GO:0006814	sodium ion transport	biological_process	membrane
TraesCS1B02G112700	130636812	130643984	TraesCS1B02G112700.1	GO:0006814	sodium ion transport	biological_process	transport
TraesCS1B02G112700	130636812	130643984	TraesCS1B02G112700.1	GO:0006814	sodium ion transport	biological_process	biological_process
TraesCS1B02G112700	130636812	130643984	TraesCS1B02G112700.1	GO:0006814	sodium ion transport	biological_process	cellular process
TraesCS1B02G112700	130636812	130643984	TraesCS1B02G112700.1	GO:0006814	sodium ion transport	biological_process	transporter activity
TraesCS1B02G112700	130636812	130643984	TraesCS1B02G112700.1	GO:0006814	sodium ion transport	biological_process	molecular_function
TraesCS1B02G112700	130636812	130643984	TraesCS1B02G112700.1	GO:0006812	cation transport	biological_process	cellular_component
TraesCS1B02G112700	130636812	130643984	TraesCS1B02G112700.1	GO:0006812	cation transport	biological_process	membrane
TraesCS1B02G112700	130636812	130643984	TraesCS1B02G112700.1	GO:0006812	cation transport	biological_process	transport
TraesCS1B02G112700	130636812	130643984	TraesCS1B02G112700.1	GO:0006812	cation transport	biological_process	biological_process
TraesCS1B02G112700	130636812	130643984	TraesCS1B02G112700.1	GO:0006812	cation transport	biological_process	cellular process
TraesCS1B02G112700	130636812	130643984	TraesCS1B02G112700.1	GO:0006812	cation transport	biological_process	transporter activity
TraesCS1B02G112700	130636812	130643984	TraesCS1B02G112700.1	GO:0006812	cation transport	biological_process	molecular_function
TraesCS1D02G093900	79434999	79440799	TraesCS1D02G093900.1	GO:0016021	integral component of membrane	cellular_component	cellular_component
TraesCS1D02G093900	79434999	79440799	TraesCS1D02G093900.1	GO:0016021	integral component of membrane	cellular_component	membrane
TraesCS1D02G093900	79434999	79440799	TraesCS1D02G093900.1	GO:0016021	integral component of membrane	cellular_component	transport
TraesCS1D02G093900	79434999	79440799	TraesCS1D02G093900.1	GO:0016021	integral component of membrane	cellular_component	biological_process
TraesCS1D02G093900	79434999	79440799	TraesCS1D02G093900.1	GO:0016021	integral component of membrane	cellular_component	cellular process
TraesCS1D02G093900	79434999	79440799	TraesCS1D02G093900.1	GO:0016021	integral component of membrane	cellular_component	transporter activity
TraesCS1D02G093900	79434999	79440799	TraesCS1D02G093900.1	GO:0016021	integral component of membrane	cellular_component	molecular_function
TraesCS1D02G093900	79434999	79440799	TraesCS1D02G093900.1	GO:0055085	transmembrane transport	biological_process	cellular_component
TraesCS1D02G093900	79434999	79440799	TraesCS1D02G093900.1	GO:0055085	transmembrane transport	biological_process	membrane
TraesCS1D02G093900	79434999	79440799	TraesCS1D02G093900.1	GO:0055085	transmembrane transport	biological_process	transport
TraesCS1D02G093900	79434999	79440799	TraesCS1D02G093900.1	GO:0055085	transmembrane transport	biological_process	biological_process
TraesCS1D02G093900	79434999	79440799	TraesCS1D02G093900.1	GO:0055085	transmembrane transport	biological_process	cellular process
TraesCS1D02G093900	79434999	79440799	TraesCS1D02G093900.1	GO:0055085	transmembrane transport	biological_process	transporter activity
TraesCS1D02G093900	79434999	79440799	TraesCS1D02G093900.1	GO:0055085	transmembrane transport	biological_process	molecular_function
TraesCS1D02G093900	79434999	79440799	TraesCS1D02G093900.1	GO:0015299	solute:proton antiporter activity	molecular_function	cellular_component
TraesCS1D02G093900	79434999	79440799	TraesCS1D02G093900.1	GO:0015299	solute:proton antiporter activity	molecular_function	membrane
TraesCS1D02G093900	79434999	79440799	TraesCS1D02G093900.1	GO:0015299	solute:proton antiporter activity	molecular_function	transport
TraesCS1D02G093900	79434999	79440799	TraesCS1D02G093900.1	GO:0015299	solute:proton antiporter activity	molecular_function	biological_process
TraesCS1D02G093900	79434999	79440799	TraesCS1D02G093900.1	GO:0015299	solute:proton antiporter activity	molecular_function	cellular process
TraesCS1D02G093900	79434999	79440799	TraesCS1D02G093900.1	GO:0015299	solute:proton antiporter activity	molecular_function	transporter activity
TraesCS1D02G093900	79434999	79440799	TraesCS1D02G093900.1	GO:0015299	solute:proton antiporter activity	molecular_function	molecular_function
TraesCS1D02G093900	79434999	79440799	TraesCS1D02G093900.1	GO:0006885	regulation of pH	biological_process	cellular_component
TraesCS1D02G093900	79434999	79440799	TraesCS1D02G093900.1	GO:0006885	regulation of pH	biological_process	membrane
TraesCS1D02G093900	79434999	79440799	TraesCS1D02G093900.1	GO:0006885	regulation of pH	biological_process	transport
TraesCS1D02G093900	79434999	79440799	TraesCS1D02G093900.1	GO:0006885	regulation of pH	biological_process	biological_process
TraesCS1D02G093900	79434999	79440799	TraesCS1D02G093900.1	GO:0006885	regulation of pH	biological_process	cellular process
TraesCS1D02G093900	79434999	79440799	TraesCS1D02G093900.1	GO:0006885	regulation of pH	biological_process	transporter activity
TraesCS1D02G093900	79434999	79440799	TraesCS1D02G093900.1	GO:0006885	regulation of pH	biological_process	molecular_function
TraesCS1D02G093900	79434999	79440799	TraesCS1D02G093900.1	GO:0015385	sodium:proton antiporter activity	molecular_function	cellular_component
TraesCS1D02G093900	79434999	79440799	TraesCS1D02G093900.1	GO:0015385	sodium:proton antiporter activity	molecular_function	membrane
TraesCS1D02G093900	79434999	79440799	TraesCS1D02G093900.1	GO:0015385	sodium:proton antiporter activity	molecular_function	transport
TraesCS1D02G093900	79434999	79440799	TraesCS1D02G093900.1	GO:0015385	sodium:proton antiporter activity	molecular_function	biological_process
TraesCS1D02G093900	79434999	79440799	TraesCS1D02G093900.1	GO:0015385	sodium:proton antiporter activity	molecular_function	cellular process
TraesCS1D02G093900	79434999	79440799	TraesCS1D02G093900.1	GO:0015385	sodium:proton antiporter activity	molecular_function	transporter activity
TraesCS1D02G093900	79434999	79440799	TraesCS1D02G093900.1	GO:0015385	sodium:proton antiporter activity	molecular_function	molecular_function
TraesCS1D02G093900	79434999	79440799	TraesCS1D02G093900.1	GO:0006814	sodium ion transport	biological_process	cellular_component
TraesCS1D02G093900	79434999	79440799	TraesCS1D02G093900.1	GO:0006814	sodium ion transport	biological_process	membrane
TraesCS1D02G093900	79434999	79440799	TraesCS1D02G093900.1	GO:0006814	sodium ion transport	biological_process	transport
TraesCS1D02G093900	79434999	79440799	TraesCS1D02G093900.1	GO:0006814	sodium ion transport	biological_process	biological_process
TraesCS1D02G093900	79434999	79440799	TraesCS1D02G093900.1	GO:0006814	sodium ion transport	biological_process	cellular process
TraesCS1D02G093900	79434999	79440799	TraesCS1D02G093900.1	GO:0006814	sodium ion transport	biological_process	transporter activity
TraesCS1D02G093900	79434999	79440799	TraesCS1D02G093900.1	GO:0006814	sodium ion transport	biological_process	molecular_function
TraesCS1D02G093900	79434999	79440799	TraesCS1D02G093900.1	GO:0006812	cation transport	biological_process	cellular_component
TraesCS1D02G093900	79434999	79440799	TraesCS1D02G093900.1	GO:0006812	cation transport	biological_process	membrane
TraesCS1D02G093900	79434999	79440799	TraesCS1D02G093900.1	GO:0006812	cation transport	biological_process	transport
TraesCS1D02G093900	79434999	79440799	TraesCS1D02G093900.1	GO:0006812	cation transport	biological_process	biological_process
TraesCS1D02G093900	79434999	79440799	TraesCS1D02G093900.1	GO:0006812	cation transport	biological_process	cellular process
TraesCS1D02G093900	79434999	79440799	TraesCS1D02G093900.1	GO:0006812	cation transport	biological_process	transporter activity
TraesCS1D02G093900	79434999	79440799	TraesCS1D02G093900.1	GO:0006812	cation transport	biological_process	molecular_function
TraesCS2A02G034700	15185525	15223170	TraesCS2A02G034700.1	GO:0016021	integral component of membrane	cellular_component	cellular_component
TraesCS2A02G034700	15185525	15223170	TraesCS2A02G034700.1	GO:0016021	integral component of membrane	cellular_component	membrane
TraesCS2A02G034700	15185525	15223170	TraesCS2A02G034700.1	GO:0016021	integral component of membrane	cellular_component	transport
TraesCS2A02G034700	15185525	15223170	TraesCS2A02G034700.1	GO:0016021	integral component of membrane	cellular_component	biological_process
TraesCS2A02G034700	15185525	15223170	TraesCS2A02G034700.1	GO:0016021	integral component of membrane	cellular_component	cellular process
TraesCS2A02G034700	15185525	15223170	TraesCS2A02G034700.1	GO:0016021	integral component of membrane	cellular_component	transporter activity
TraesCS2A02G034700	15185525	15223170	TraesCS2A02G034700.1	GO:0016021	integral component of membrane	cellular_component	molecular_function
TraesCS2A02G034700	15185525	15223170	TraesCS2A02G034700.1	GO:0055085	transmembrane transport	biological_process	cellular_component
TraesCS2A02G034700	15185525	15223170	TraesCS2A02G034700.1	GO:0055085	transmembrane transport	biological_process	membrane
TraesCS2A02G034700	15185525	15223170	TraesCS2A02G034700.1	GO:0055085	transmembrane transport	biological_process	transport
TraesCS2A02G034700	15185525	15223170	TraesCS2A02G034700.1	GO:0055085	transmembrane transport	biological_process	biological_process
TraesCS2A02G034700	15185525	15223170	TraesCS2A02G034700.1	GO:0055085	transmembrane transport	biological_process	cellular process
TraesCS2A02G034700	15185525	15223170	TraesCS2A02G034700.1	GO:0055085	transmembrane transport	biological_process	transporter activity
TraesCS2A02G034700	15185525	15223170	TraesCS2A02G034700.1	GO:0055085	transmembrane transport	biological_process	molecular_function
TraesCS2A02G034700	15185525	15223170	TraesCS2A02G034700.1	GO:0015299	solute:proton antiporter activity	molecular_function	cellular_component
TraesCS2A02G034700	15185525	15223170	TraesCS2A02G034700.1	GO:0015299	solute:proton antiporter activity	molecular_function	membrane
TraesCS2A02G034700	15185525	15223170	TraesCS2A02G034700.1	GO:0015299	solute:proton antiporter activity	molecular_function	transport
TraesCS2A02G034700	15185525	15223170	TraesCS2A02G034700.1	GO:0015299	solute:proton antiporter activity	molecular_function	biological_process
TraesCS2A02G034700	15185525	15223170	TraesCS2A02G034700.1	GO:0015299	solute:proton antiporter activity	molecular_function	cellular process
TraesCS2A02G034700	15185525	15223170	TraesCS2A02G034700.1	GO:0015299	solute:proton antiporter activity	molecular_function	transporter activity
TraesCS2A02G034700	15185525	15223170	TraesCS2A02G034700.1	GO:0015299	solute:proton antiporter activity	molecular_function	molecular_function
TraesCS2A02G034700	15185525	15223170	TraesCS2A02G034700.1	GO:0006812	cation transport	biological_process	cellular_component
TraesCS2A02G034700	15185525	15223170	TraesCS2A02G034700.1	GO:0006812	cation transport	biological_process	membrane
TraesCS2A02G034700	15185525	15223170	TraesCS2A02G034700.1	GO:0006812	cation transport	biological_process	transport
TraesCS2A02G034700	15185525	15223170	TraesCS2A02G034700.1	GO:0006812	cation transport	biological_process	biological_process
TraesCS2A02G034700	15185525	15223170	TraesCS2A02G034700.1	GO:0006812	cation transport	biological_process	cellular process
TraesCS2A02G034700	15185525	15223170	TraesCS2A02G034700.1	GO:0006812	cation transport	biological_process	transporter activity
TraesCS2A02G034700	15185525	15223170	TraesCS2A02G034700.1	GO:0006812	cation transport	biological_process	molecular_function
TraesCS2A02G121000	70876938	70881306	TraesCS2A02G121000.1	GO:0016021	integral component of membrane	cellular_component	cellular_component
TraesCS2A02G121000	70876938	70881306	TraesCS2A02G121000.1	GO:0016021	integral component of membrane	cellular_component	membrane
TraesCS2A02G121000	70876938	70881306	TraesCS2A02G121000.1	GO:0016021	integral component of membrane	cellular_component	plasma membrane
TraesCS2A02G121000	70876938	70881306	TraesCS2A02G121000.1	GO:0016021	integral component of membrane	cellular_component	transport
TraesCS2A02G121000	70876938	70881306	TraesCS2A02G121000.1	GO:0016021	integral component of membrane	cellular_component	biological_process
TraesCS2A02G121000	70876938	70881306	TraesCS2A02G121000.1	GO:0016021	integral component of membrane	cellular_component	cellular process
TraesCS2A02G121000	70876938	70881306	TraesCS2A02G121000.1	GO:0016021	integral component of membrane	cellular_component	cytoplasm
TraesCS2A02G121000	70876938	70881306	TraesCS2A02G121000.1	GO:0016021	integral component of membrane	cellular_component	intracellular anatomical structure
TraesCS2A02G121000	70876938	70881306	TraesCS2A02G121000.1	GO:0016021	integral component of membrane	cellular_component	vacuole
TraesCS2A02G121000	70876938	70881306	TraesCS2A02G121000.1	GO:0016021	integral component of membrane	cellular_component	transporter activity
TraesCS2A02G121000	70876938	70881306	TraesCS2A02G121000.1	GO:0016021	integral component of membrane	cellular_component	molecular_function
TraesCS2A02G121000	70876938	70881306	TraesCS2A02G121000.1	GO:0016021	integral component of membrane	cellular_component	response to stress
TraesCS2A02G121000	70876938	70881306	TraesCS2A02G121000.1	GO:0016021	integral component of membrane	cellular_component	response to abiotic stimulus
TraesCS2A02G121000	70876938	70881306	TraesCS2A02G121000.1	GO:0005886	plasma membrane	cellular_component	cellular_component
TraesCS2A02G121000	70876938	70881306	TraesCS2A02G121000.1	GO:0005886	plasma membrane	cellular_component	membrane
TraesCS2A02G121000	70876938	70881306	TraesCS2A02G121000.1	GO:0005886	plasma membrane	cellular_component	plasma membrane
TraesCS2A02G121000	70876938	70881306	TraesCS2A02G121000.1	GO:0005886	plasma membrane	cellular_component	transport
TraesCS2A02G121000	70876938	70881306	TraesCS2A02G121000.1	GO:0005886	plasma membrane	cellular_component	biological_process
TraesCS2A02G121000	70876938	70881306	TraesCS2A02G121000.1	GO:0005886	plasma membrane	cellular_component	cellular process
TraesCS2A02G121000	70876938	70881306	TraesCS2A02G121000.1	GO:0005886	plasma membrane	cellular_component	cytoplasm
TraesCS2A02G121000	70876938	70881306	TraesCS2A02G121000.1	GO:0005886	plasma membrane	cellular_component	intracellular anatomical structure
TraesCS2A02G121000	70876938	70881306	TraesCS2A02G121000.1	GO:0005886	plasma membrane	cellular_component	vacuole
TraesCS2A02G121000	70876938	70881306	TraesCS2A02G121000.1	GO:0005886	plasma membrane	cellular_component	transporter activity
TraesCS2A02G121000	70876938	70881306	TraesCS2A02G121000.1	GO:0005886	plasma membrane	cellular_component	molecular_function
TraesCS2A02G121000	70876938	70881306	TraesCS2A02G121000.1	GO:0005886	plasma membrane	cellular_component	response to stress
TraesCS2A02G121000	70876938	70881306	TraesCS2A02G121000.1	GO:0005886	plasma membrane	cellular_component	response to abiotic stimulus
TraesCS2A02G121000	70876938	70881306	TraesCS2A02G121000.1	GO:0055085	transmembrane transport	biological_process	cellular_component
TraesCS2A02G121000	70876938	70881306	TraesCS2A02G121000.1	GO:0055085	transmembrane transport	biological_process	membrane
TraesCS2A02G121000	70876938	70881306	TraesCS2A02G121000.1	GO:0055085	transmembrane transport	biological_process	plasma membrane
TraesCS2A02G121000	70876938	70881306	TraesCS2A02G121000.1	GO:0055085	transmembrane transport	biological_process	transport
TraesCS2A02G121000	70876938	70881306	TraesCS2A02G121000.1	GO:0055085	transmembrane transport	biological_process	biological_process
TraesCS2A02G121000	70876938	70881306	TraesCS2A02G121000.1	GO:0055085	transmembrane transport	biological_process	cellular process
TraesCS2A02G121000	70876938	70881306	TraesCS2A02G121000.1	GO:0055085	transmembrane transport	biological_process	cytoplasm
TraesCS2A02G121000	70876938	70881306	TraesCS2A02G121000.1	GO:0055085	transmembrane transport	biological_process	intracellular anatomical structure
TraesCS2A02G121000	70876938	70881306	TraesCS2A02G121000.1	GO:0055085	transmembrane transport	biological_process	vacuole
TraesCS2A02G121000	70876938	70881306	TraesCS2A02G121000.1	GO:0055085	transmembrane transport	biological_process	transporter activity
TraesCS2A02G121000	70876938	70881306	TraesCS2A02G121000.1	GO:0055085	transmembrane transport	biological_process	molecular_function
TraesCS2A02G121000	70876938	70881306	TraesCS2A02G121000.1	GO:0055085	transmembrane transport	biological_process	response to stress
TraesCS2A02G121000	70876938	70881306	TraesCS2A02G121000.1	GO:0055085	transmembrane transport	biological_process	response to abiotic stimulus
TraesCS2A02G121000	70876938	70881306	TraesCS2A02G121000.1	GO:0005774	vacuolar membrane	cellular_component	cellular_component
TraesCS2A02G121000	70876938	70881306	TraesCS2A02G121000.1	GO:0005774	vacuolar membrane	cellular_component	membrane
TraesCS2A02G121000	70876938	70881306	TraesCS2A02G121000.1	GO:0005774	vacuolar membrane	cellular_component	plasma membrane
TraesCS2A02G121000	70876938	70881306	TraesCS2A02G121000.1	GO:0005774	vacuolar membrane	cellular_component	transport
TraesCS2A02G121000	70876938	70881306	TraesCS2A02G121000.1	GO:0005774	vacuolar membrane	cellular_component	biological_process
TraesCS2A02G121000	70876938	70881306	TraesCS2A02G121000.1	GO:0005774	vacuolar membrane	cellular_component	cellular process
TraesCS2A02G121000	70876938	70881306	TraesCS2A02G121000.1	GO:0005774	vacuolar membrane	cellular_component	cytoplasm
TraesCS2A02G121000	70876938	70881306	TraesCS2A02G121000.1	GO:0005774	vacuolar membrane	cellular_component	intracellular anatomical structure
TraesCS2A02G121000	70876938	70881306	TraesCS2A02G121000.1	GO:0005774	vacuolar membrane	cellular_component	vacuole
TraesCS2A02G121000	70876938	70881306	TraesCS2A02G121000.1	GO:0005774	vacuolar membrane	cellular_component	transporter activity
TraesCS2A02G121000	70876938	70881306	TraesCS2A02G121000.1	GO:0005774	vacuolar membrane	cellular_component	molecular_function
TraesCS2A02G121000	70876938	70881306	TraesCS2A02G121000.1	GO:0005774	vacuolar membrane	cellular_component	response to stress
TraesCS2A02G121000	70876938	70881306	TraesCS2A02G121000.1	GO:0005774	vacuolar membrane	cellular_component	response to abiotic stimulus
TraesCS2A02G121000	70876938	70881306	TraesCS2A02G121000.1	GO:0015299	solute:proton antiporter activity	molecular_function	cellular_component
TraesCS2A02G121000	70876938	70881306	TraesCS2A02G121000.1	GO:0015299	solute:proton antiporter activity	molecular_function	membrane
TraesCS2A02G121000	70876938	70881306	TraesCS2A02G121000.1	GO:0015299	solute:proton antiporter activity	molecular_function	plasma membrane
TraesCS2A02G121000	70876938	70881306	TraesCS2A02G121000.1	GO:0015299	solute:proton antiporter activity	molecular_function	transport
TraesCS2A02G121000	70876938	70881306	TraesCS2A02G121000.1	GO:0015299	solute:proton antiporter activity	molecular_function	biological_process
TraesCS2A02G121000	70876938	70881306	TraesCS2A02G121000.1	GO:0015299	solute:proton antiporter activity	molecular_function	cellular process
TraesCS2A02G121000	70876938	70881306	TraesCS2A02G121000.1	GO:0015299	solute:proton antiporter activity	molecular_function	cytoplasm
TraesCS2A02G121000	70876938	70881306	TraesCS2A02G121000.1	GO:0015299	solute:proton antiporter activity	molecular_function	intracellular anatomical structure
TraesCS2A02G121000	70876938	70881306	TraesCS2A02G121000.1	GO:0015299	solute:proton antiporter activity	molecular_function	vacuole
TraesCS2A02G121000	70876938	70881306	TraesCS2A02G121000.1	GO:0015299	solute:proton antiporter activity	molecular_function	transporter activity
TraesCS2A02G121000	70876938	70881306	TraesCS2A02G121000.1	GO:0015299	solute:proton antiporter activity	molecular_function	molecular_function
TraesCS2A02G121000	70876938	70881306	TraesCS2A02G121000.1	GO:0015299	solute:proton antiporter activity	molecular_function	response to stress
TraesCS2A02G121000	70876938	70881306	TraesCS2A02G121000.1	GO:0015299	solute:proton antiporter activity	molecular_function	response to abiotic stimulus
TraesCS2A02G121000	70876938	70881306	TraesCS2A02G121000.1	GO:0006885	regulation of pH	biological_process	cellular_component
TraesCS2A02G121000	70876938	70881306	TraesCS2A02G121000.1	GO:0006885	regulation of pH	biological_process	membrane
TraesCS2A02G121000	70876938	70881306	TraesCS2A02G121000.1	GO:0006885	regulation of pH	biological_process	plasma membrane
TraesCS2A02G121000	70876938	70881306	TraesCS2A02G121000.1	GO:0006885	regulation of pH	biological_process	transport
TraesCS2A02G121000	70876938	70881306	TraesCS2A02G121000.1	GO:0006885	regulation of pH	biological_process	biological_process
TraesCS2A02G121000	70876938	70881306	TraesCS2A02G121000.1	GO:0006885	regulation of pH	biological_process	cellular process
TraesCS2A02G121000	70876938	70881306	TraesCS2A02G121000.1	GO:0006885	regulation of pH	biological_process	cytoplasm
TraesCS2A02G121000	70876938	70881306	TraesCS2A02G121000.1	GO:0006885	regulation of pH	biological_process	intracellular anatomical structure
TraesCS2A02G121000	70876938	70881306	TraesCS2A02G121000.1	GO:0006885	regulation of pH	biological_process	vacuole
TraesCS2A02G121000	70876938	70881306	TraesCS2A02G121000.1	GO:0006885	regulation of pH	biological_process	transporter activity
TraesCS2A02G121000	70876938	70881306	TraesCS2A02G121000.1	GO:0006885	regulation of pH	biological_process	molecular_function
TraesCS2A02G121000	70876938	70881306	TraesCS2A02G121000.1	GO:0006885	regulation of pH	biological_process	response to stress
TraesCS2A02G121000	70876938	70881306	TraesCS2A02G121000.1	GO:0006885	regulation of pH	biological_process	response to abiotic stimulus
TraesCS2A02G121000	70876938	70881306	TraesCS2A02G121000.1	GO:0015385	sodium:proton antiporter activity	molecular_function	cellular_component
TraesCS2A02G121000	70876938	70881306	TraesCS2A02G121000.1	GO:0015385	sodium:proton antiporter activity	molecular_function	membrane
TraesCS2A02G121000	70876938	70881306	TraesCS2A02G121000.1	GO:0015385	sodium:proton antiporter activity	molecular_function	plasma membrane
TraesCS2A02G121000	70876938	70881306	TraesCS2A02G121000.1	GO:0015385	sodium:proton antiporter activity	molecular_function	transport
TraesCS2A02G121000	70876938	70881306	TraesCS2A02G121000.1	GO:0015385	sodium:proton antiporter activity	molecular_function	biological_process
TraesCS2A02G121000	70876938	70881306	TraesCS2A02G121000.1	GO:0015385	sodium:proton antiporter activity	molecular_function	cellular process
TraesCS2A02G121000	70876938	70881306	TraesCS2A02G121000.1	GO:0015385	sodium:proton antiporter activity	molecular_function	cytoplasm
TraesCS2A02G121000	70876938	70881306	TraesCS2A02G121000.1	GO:0015385	sodium:proton antiporter activity	molecular_function	intracellular anatomical structure
TraesCS2A02G121000	70876938	70881306	TraesCS2A02G121000.1	GO:0015385	sodium:proton antiporter activity	molecular_function	vacuole
TraesCS2A02G121000	70876938	70881306	TraesCS2A02G121000.1	GO:0015385	sodium:proton antiporter activity	molecular_function	transporter activity
TraesCS2A02G121000	70876938	70881306	TraesCS2A02G121000.1	GO:0015385	sodium:proton antiporter activity	molecular_function	molecular_function
TraesCS2A02G121000	70876938	70881306	TraesCS2A02G121000.1	GO:0015385	sodium:proton antiporter activity	molecular_function	response to stress
TraesCS2A02G121000	70876938	70881306	TraesCS2A02G121000.1	GO:0015385	sodium:proton antiporter activity	molecular_function	response to abiotic stimulus
TraesCS2A02G121000	70876938	70881306	TraesCS2A02G121000.1	GO:0006814	sodium ion transport	biological_process	cellular_component
TraesCS2A02G121000	70876938	70881306	TraesCS2A02G121000.1	GO:0006814	sodium ion transport	biological_process	membrane
TraesCS2A02G121000	70876938	70881306	TraesCS2A02G121000.1	GO:0006814	sodium ion transport	biological_process	plasma membrane
TraesCS2A02G121000	70876938	70881306	TraesCS2A02G121000.1	GO:0006814	sodium ion transport	biological_process	transport
TraesCS2A02G121000	70876938	70881306	TraesCS2A02G121000.1	GO:0006814	sodium ion transport	biological_process	biological_process
TraesCS2A02G121000	70876938	70881306	TraesCS2A02G121000.1	GO:0006814	sodium ion transport	biological_process	cellular process
TraesCS2A02G121000	70876938	70881306	TraesCS2A02G121000.1	GO:0006814	sodium ion transport	biological_process	cytoplasm
TraesCS2A02G121000	70876938	70881306	TraesCS2A02G121000.1	GO:0006814	sodium ion transport	biological_process	intracellular anatomical structure
TraesCS2A02G121000	70876938	70881306	TraesCS2A02G121000.1	GO:0006814	sodium ion transport	biological_process	vacuole
TraesCS2A02G121000	70876938	70881306	TraesCS2A02G121000.1	GO:0006814	sodium ion transport	biological_process	transporter activity
TraesCS2A02G121000	70876938	70881306	TraesCS2A02G121000.1	GO:0006814	sodium ion transport	biological_process	molecular_function
TraesCS2A02G121000	70876938	70881306	TraesCS2A02G121000.1	GO:0006814	sodium ion transport	biological_process	response to stress
TraesCS2A02G121000	70876938	70881306	TraesCS2A02G121000.1	GO:0006814	sodium ion transport	biological_process	response to abiotic stimulus
TraesCS2A02G121000	70876938	70881306	TraesCS2A02G121000.1	GO:0055075	potassium ion homeostasis	biological_process	cellular_component
TraesCS2A02G121000	70876938	70881306	TraesCS2A02G121000.1	GO:0055075	potassium ion homeostasis	biological_process	membrane
TraesCS2A02G121000	70876938	70881306	TraesCS2A02G121000.1	GO:0055075	potassium ion homeostasis	biological_process	plasma membrane
TraesCS2A02G121000	70876938	70881306	TraesCS2A02G121000.1	GO:0055075	potassium ion homeostasis	biological_process	transport
TraesCS2A02G121000	70876938	70881306	TraesCS2A02G121000.1	GO:0055075	potassium ion homeostasis	biological_process	biological_process
TraesCS2A02G121000	70876938	70881306	TraesCS2A02G121000.1	GO:0055075	potassium ion homeostasis	biological_process	cellular process
TraesCS2A02G121000	70876938	70881306	TraesCS2A02G121000.1	GO:0055075	potassium ion homeostasis	biological_process	cytoplasm
TraesCS2A02G121000	70876938	70881306	TraesCS2A02G121000.1	GO:0055075	potassium ion homeostasis	biological_process	intracellular anatomical structure
TraesCS2A02G121000	70876938	70881306	TraesCS2A02G121000.1	GO:0055075	potassium ion homeostasis	biological_process	vacuole
TraesCS2A02G121000	70876938	70881306	TraesCS2A02G121000.1	GO:0055075	potassium ion homeostasis	biological_process	transporter activity
TraesCS2A02G121000	70876938	70881306	TraesCS2A02G121000.1	GO:0055075	potassium ion homeostasis	biological_process	molecular_function
TraesCS2A02G121000	70876938	70881306	TraesCS2A02G121000.1	GO:0055075	potassium ion homeostasis	biological_process	response to stress
TraesCS2A02G121000	70876938	70881306	TraesCS2A02G121000.1	GO:0055075	potassium ion homeostasis	biological_process	response to abiotic stimulus
TraesCS2A02G121000	70876938	70881306	TraesCS2A02G121000.1	GO:0009651	response to salt stress	biological_process	cellular_component
TraesCS2A02G121000	70876938	70881306	TraesCS2A02G121000.1	GO:0009651	response to salt stress	biological_process	membrane
TraesCS2A02G121000	70876938	70881306	TraesCS2A02G121000.1	GO:0009651	response to salt stress	biological_process	plasma membrane
TraesCS2A02G121000	70876938	70881306	TraesCS2A02G121000.1	GO:0009651	response to salt stress	biological_process	transport
TraesCS2A02G121000	70876938	70881306	TraesCS2A02G121000.1	GO:0009651	response to salt stress	biological_process	biological_process
TraesCS2A02G121000	70876938	70881306	TraesCS2A02G121000.1	GO:0009651	response to salt stress	biological_process	cellular process
TraesCS2A02G121000	70876938	70881306	TraesCS2A02G121000.1	GO:0009651	response to salt stress	biological_process	cytoplasm
TraesCS2A02G121000	70876938	70881306	TraesCS2A02G121000.1	GO:0009651	response to salt stress	biological_process	intracellular anatomical structure
TraesCS2A02G121000	70876938	70881306	TraesCS2A02G121000.1	GO:0009651	response to salt stress	biological_process	vacuole
TraesCS2A02G121000	70876938	70881306	TraesCS2A02G121000.1	GO:0009651	response to salt stress	biological_process	transporter activity
TraesCS2A02G121000	70876938	70881306	TraesCS2A02G121000.1	GO:0009651	response to salt stress	biological_process	molecular_function
TraesCS2A02G121000	70876938	70881306	TraesCS2A02G121000.1	GO:0009651	response to salt stress	biological_process	response to stress
TraesCS2A02G121000	70876938	70881306	TraesCS2A02G121000.1	GO:0009651	response to salt stress	biological_process	response to abiotic stimulus
TraesCS2A02G121000	70876938	70881306	TraesCS2A02G121000.1	GO:0006812	cation transport	biological_process	cellular_component
TraesCS2A02G121000	70876938	70881306	TraesCS2A02G121000.1	GO:0006812	cation transport	biological_process	membrane
TraesCS2A02G121000	70876938	70881306	TraesCS2A02G121000.1	GO:0006812	cation transport	biological_process	plasma membrane
TraesCS2A02G121000	70876938	70881306	TraesCS2A02G121000.1	GO:0006812	cation transport	biological_process	transport
TraesCS2A02G121000	70876938	70881306	TraesCS2A02G121000.1	GO:0006812	cation transport	biological_process	biological_process
TraesCS2A02G121000	70876938	70881306	TraesCS2A02G121000.1	GO:0006812	cation transport	biological_process	cellular process
TraesCS2A02G121000	70876938	70881306	TraesCS2A02G121000.1	GO:0006812	cation transport	biological_process	cytoplasm
TraesCS2A02G121000	70876938	70881306	TraesCS2A02G121000.1	GO:0006812	cation transport	biological_process	intracellular anatomical structure
TraesCS2A02G121000	70876938	70881306	TraesCS2A02G121000.1	GO:0006812	cation transport	biological_process	vacuole
TraesCS2A02G121000	70876938	70881306	TraesCS2A02G121000.1	GO:0006812	cation transport	biological_process	transporter activity
TraesCS2A02G121000	70876938	70881306	TraesCS2A02G121000.1	GO:0006812	cation transport	biological_process	molecular_function
TraesCS2A02G121000	70876938	70881306	TraesCS2A02G121000.1	GO:0006812	cation transport	biological_process	response to stress
TraesCS2A02G121000	70876938	70881306	TraesCS2A02G121000.1	GO:0006812	cation transport	biological_process	response to abiotic stimulus
TraesCS2A02G121000	70876938	70881306	TraesCS2A02G121000.1	GO:0016020	membrane	cellular_component	cellular_component
TraesCS2A02G121000	70876938	70881306	TraesCS2A02G121000.1	GO:0016020	membrane	cellular_component	membrane
TraesCS2A02G121000	70876938	70881306	TraesCS2A02G121000.1	GO:0016020	membrane	cellular_component	plasma membrane
TraesCS2A02G121000	70876938	70881306	TraesCS2A02G121000.1	GO:0016020	membrane	cellular_component	transport
TraesCS2A02G121000	70876938	70881306	TraesCS2A02G121000.1	GO:0016020	membrane	cellular_component	biological_process
TraesCS2A02G121000	70876938	70881306	TraesCS2A02G121000.1	GO:0016020	membrane	cellular_component	cellular process
TraesCS2A02G121000	70876938	70881306	TraesCS2A02G121000.1	GO:0016020	membrane	cellular_component	cytoplasm
TraesCS2A02G121000	70876938	70881306	TraesCS2A02G121000.1	GO:0016020	membrane	cellular_component	intracellular anatomical structure
TraesCS2A02G121000	70876938	70881306	TraesCS2A02G121000.1	GO:0016020	membrane	cellular_component	vacuole
TraesCS2A02G121000	70876938	70881306	TraesCS2A02G121000.1	GO:0016020	membrane	cellular_component	transporter activity
TraesCS2A02G121000	70876938	70881306	TraesCS2A02G121000.1	GO:0016020	membrane	cellular_component	molecular_function
TraesCS2A02G121000	70876938	70881306	TraesCS2A02G121000.1	GO:0016020	membrane	cellular_component	response to stress
TraesCS2A02G121000	70876938	70881306	TraesCS2A02G121000.1	GO:0016020	membrane	cellular_component	response to abiotic stimulus
TraesCS2A02G121000	70876938	70881306	TraesCS2A02G121000.1	GO:0006811	ion transport	biological_process	cellular_component
TraesCS2A02G121000	70876938	70881306	TraesCS2A02G121000.1	GO:0006811	ion transport	biological_process	membrane
TraesCS2A02G121000	70876938	70881306	TraesCS2A02G121000.1	GO:0006811	ion transport	biological_process	plasma membrane
TraesCS2A02G121000	70876938	70881306	TraesCS2A02G121000.1	GO:0006811	ion transport	biological_process	transport
TraesCS2A02G121000	70876938	70881306	TraesCS2A02G121000.1	GO:0006811	ion transport	biological_process	biological_process
TraesCS2A02G121000	70876938	70881306	TraesCS2A02G121000.1	GO:0006811	ion transport	biological_process	cellular process
TraesCS2A02G121000	70876938	70881306	TraesCS2A02G121000.1	GO:0006811	ion transport	biological_process	cytoplasm
TraesCS2A02G121000	70876938	70881306	TraesCS2A02G121000.1	GO:0006811	ion transport	biological_process	intracellular anatomical structure
TraesCS2A02G121000	70876938	70881306	TraesCS2A02G121000.1	GO:0006811	ion transport	biological_process	vacuole
TraesCS2A02G121000	70876938	70881306	TraesCS2A02G121000.1	GO:0006811	ion transport	biological_process	transporter activity
TraesCS2A02G121000	70876938	70881306	TraesCS2A02G121000.1	GO:0006811	ion transport	biological_process	molecular_function
TraesCS2A02G121000	70876938	70881306	TraesCS2A02G121000.1	GO:0006811	ion transport	biological_process	response to stress
TraesCS2A02G121000	70876938	70881306	TraesCS2A02G121000.1	GO:0006811	ion transport	biological_process	response to abiotic stimulus
TraesCS2A02G121000	70876938	70881306	TraesCS2A02G121000.1	GO:0015297	antiporter activity	molecular_function	cellular_component
TraesCS2A02G121000	70876938	70881306	TraesCS2A02G121000.1	GO:0015297	antiporter activity	molecular_function	membrane
TraesCS2A02G121000	70876938	70881306	TraesCS2A02G121000.1	GO:0015297	antiporter activity	molecular_function	plasma membrane
TraesCS2A02G121000	70876938	70881306	TraesCS2A02G121000.1	GO:0015297	antiporter activity	molecular_function	transport
TraesCS2A02G121000	70876938	70881306	TraesCS2A02G121000.1	GO:0015297	antiporter activity	molecular_function	biological_process
TraesCS2A02G121000	70876938	70881306	TraesCS2A02G121000.1	GO:0015297	antiporter activity	molecular_function	cellular process
TraesCS2A02G121000	70876938	70881306	TraesCS2A02G121000.1	GO:0015297	antiporter activity	molecular_function	cytoplasm
TraesCS2A02G121000	70876938	70881306	TraesCS2A02G121000.1	GO:0015297	antiporter activity	molecular_function	intracellular anatomical structure
TraesCS2A02G121000	70876938	70881306	TraesCS2A02G121000.1	GO:0015297	antiporter activity	molecular_function	vacuole
TraesCS2A02G121000	70876938	70881306	TraesCS2A02G121000.1	GO:0015297	antiporter activity	molecular_function	transporter activity
TraesCS2A02G121000	70876938	70881306	TraesCS2A02G121000.1	GO:0015297	antiporter activity	molecular_function	molecular_function
TraesCS2A02G121000	70876938	70881306	TraesCS2A02G121000.1	GO:0015297	antiporter activity	molecular_function	response to stress
TraesCS2A02G121000	70876938	70881306	TraesCS2A02G121000.1	GO:0015297	antiporter activity	molecular_function	response to abiotic stimulus
TraesCS2A02G121000	70876938	70881306	TraesCS2A02G121000.1	GO:0035725	sodium ion transmembrane transport	biological_process	cellular_component
TraesCS2A02G121000	70876938	70881306	TraesCS2A02G121000.1	GO:0035725	sodium ion transmembrane transport	biological_process	membrane
TraesCS2A02G121000	70876938	70881306	TraesCS2A02G121000.1	GO:0035725	sodium ion transmembrane transport	biological_process	plasma membrane
TraesCS2A02G121000	70876938	70881306	TraesCS2A02G121000.1	GO:0035725	sodium ion transmembrane transport	biological_process	transport
TraesCS2A02G121000	70876938	70881306	TraesCS2A02G121000.1	GO:0035725	sodium ion transmembrane transport	biological_process	biological_process
TraesCS2A02G121000	70876938	70881306	TraesCS2A02G121000.1	GO:0035725	sodium ion transmembrane transport	biological_process	cellular process
TraesCS2A02G121000	70876938	70881306	TraesCS2A02G121000.1	GO:0035725	sodium ion transmembrane transport	biological_process	cytoplasm
TraesCS2A02G121000	70876938	70881306	TraesCS2A02G121000.1	GO:0035725	sodium ion transmembrane transport	biological_process	intracellular anatomical structure
TraesCS2A02G121000	70876938	70881306	TraesCS2A02G121000.1	GO:0035725	sodium ion transmembrane transport	biological_process	vacuole
TraesCS2A02G121000	70876938	70881306	TraesCS2A02G121000.1	GO:0035725	sodium ion transmembrane transport	biological_process	transporter activity
TraesCS2A02G121000	70876938	70881306	TraesCS2A02G121000.1	GO:0035725	sodium ion transmembrane transport	biological_process	molecular_function
TraesCS2A02G121000	70876938	70881306	TraesCS2A02G121000.1	GO:0035725	sodium ion transmembrane transport	biological_process	response to stress
TraesCS2A02G121000	70876938	70881306	TraesCS2A02G121000.1	GO:0035725	sodium ion transmembrane transport	biological_process	response to abiotic stimulus
TraesCS2A02G121000	70876938	70881306	TraesCS2A02G121000.1	GO:1902600	proton transmembrane transport	biological_process	cellular_component
TraesCS2A02G121000	70876938	70881306	TraesCS2A02G121000.1	GO:1902600	proton transmembrane transport	biological_process	membrane
TraesCS2A02G121000	70876938	70881306	TraesCS2A02G121000.1	GO:1902600	proton transmembrane transport	biological_process	plasma membrane
TraesCS2A02G121000	70876938	70881306	TraesCS2A02G121000.1	GO:1902600	proton transmembrane transport	biological_process	transport
TraesCS2A02G121000	70876938	70881306	TraesCS2A02G121000.1	GO:1902600	proton transmembrane transport	biological_process	biological_process
TraesCS2A02G121000	70876938	70881306	TraesCS2A02G121000.1	GO:1902600	proton transmembrane transport	biological_process	cellular process
TraesCS2A02G121000	70876938	70881306	TraesCS2A02G121000.1	GO:1902600	proton transmembrane transport	biological_process	cytoplasm
TraesCS2A02G121000	70876938	70881306	TraesCS2A02G121000.1	GO:1902600	proton transmembrane transport	biological_process	intracellular anatomical structure
TraesCS2A02G121000	70876938	70881306	TraesCS2A02G121000.1	GO:1902600	proton transmembrane transport	biological_process	vacuole
TraesCS2A02G121000	70876938	70881306	TraesCS2A02G121000.1	GO:1902600	proton transmembrane transport	biological_process	transporter activity
TraesCS2A02G121000	70876938	70881306	TraesCS2A02G121000.1	GO:1902600	proton transmembrane transport	biological_process	molecular_function
TraesCS2A02G121000	70876938	70881306	TraesCS2A02G121000.1	GO:1902600	proton transmembrane transport	biological_process	response to stress
TraesCS2A02G121000	70876938	70881306	TraesCS2A02G121000.1	GO:1902600	proton transmembrane transport	biological_process	response to abiotic stimulus
TraesCS2A02G133600	80270608	80279857	TraesCS2A02G133600.1	GO:0016021	integral component of membrane	cellular_component	cellular_component
TraesCS2A02G133600	80270608	80279857	TraesCS2A02G133600.1	GO:0016021	integral component of membrane	cellular_component	membrane
TraesCS2A02G133600	80270608	80279857	TraesCS2A02G133600.1	GO:0016021	integral component of membrane	cellular_component	transport
TraesCS2A02G133600	80270608	80279857	TraesCS2A02G133600.1	GO:0016021	integral component of membrane	cellular_component	biological_process
TraesCS2A02G133600	80270608	80279857	TraesCS2A02G133600.1	GO:0016021	integral component of membrane	cellular_component	cellular process
TraesCS2A02G133600	80270608	80279857	TraesCS2A02G133600.1	GO:0016021	integral component of membrane	cellular_component	transporter activity
TraesCS2A02G133600	80270608	80279857	TraesCS2A02G133600.1	GO:0016021	integral component of membrane	cellular_component	molecular_function
TraesCS2A02G133600	80270608	80279857	TraesCS2A02G133600.1	GO:0055085	transmembrane transport	biological_process	cellular_component
TraesCS2A02G133600	80270608	80279857	TraesCS2A02G133600.1	GO:0055085	transmembrane transport	biological_process	membrane
TraesCS2A02G133600	80270608	80279857	TraesCS2A02G133600.1	GO:0055085	transmembrane transport	biological_process	transport
TraesCS2A02G133600	80270608	80279857	TraesCS2A02G133600.1	GO:0055085	transmembrane transport	biological_process	biological_process
TraesCS2A02G133600	80270608	80279857	TraesCS2A02G133600.1	GO:0055085	transmembrane transport	biological_process	cellular process
TraesCS2A02G133600	80270608	80279857	TraesCS2A02G133600.1	GO:0055085	transmembrane transport	biological_process	transporter activity
TraesCS2A02G133600	80270608	80279857	TraesCS2A02G133600.1	GO:0055085	transmembrane transport	biological_process	molecular_function
TraesCS2A02G133600	80270608	80279857	TraesCS2A02G133600.1	GO:0015299	solute:proton antiporter activity	molecular_function	cellular_component
TraesCS2A02G133600	80270608	80279857	TraesCS2A02G133600.1	GO:0015299	solute:proton antiporter activity	molecular_function	membrane
TraesCS2A02G133600	80270608	80279857	TraesCS2A02G133600.1	GO:0015299	solute:proton antiporter activity	molecular_function	transport
TraesCS2A02G133600	80270608	80279857	TraesCS2A02G133600.1	GO:0015299	solute:proton antiporter activity	molecular_function	biological_process
TraesCS2A02G133600	80270608	80279857	TraesCS2A02G133600.1	GO:0015299	solute:proton antiporter activity	molecular_function	cellular process
TraesCS2A02G133600	80270608	80279857	TraesCS2A02G133600.1	GO:0015299	solute:proton antiporter activity	molecular_function	transporter activity
TraesCS2A02G133600	80270608	80279857	TraesCS2A02G133600.1	GO:0015299	solute:proton antiporter activity	molecular_function	molecular_function
TraesCS2A02G133600	80270608	80279857	TraesCS2A02G133600.1	GO:0006812	cation transport	biological_process	cellular_component
TraesCS2A02G133600	80270608	80279857	TraesCS2A02G133600.1	GO:0006812	cation transport	biological_process	membrane
TraesCS2A02G133600	80270608	80279857	TraesCS2A02G133600.1	GO:0006812	cation transport	biological_process	transport
TraesCS2A02G133600	80270608	80279857	TraesCS2A02G133600.1	GO:0006812	cation transport	biological_process	biological_process
TraesCS2A02G133600	80270608	80279857	TraesCS2A02G133600.1	GO:0006812	cation transport	biological_process	cellular process
TraesCS2A02G133600	80270608	80279857	TraesCS2A02G133600.1	GO:0006812	cation transport	biological_process	transporter activity
TraesCS2A02G133600	80270608	80279857	TraesCS2A02G133600.1	GO:0006812	cation transport	biological_process	molecular_function
TraesCS2B02G141900	108237682	108242312	TraesCS2B02G141900.1	GO:0016021	integral component of membrane	cellular_component	cellular_component
TraesCS2B02G141900	108237682	108242312	TraesCS2B02G141900.1	GO:0016021	integral component of membrane	cellular_component	membrane
TraesCS2B02G141900	108237682	108242312	TraesCS2B02G141900.1	GO:0016021	integral component of membrane	cellular_component	plasma membrane
TraesCS2B02G141900	108237682	108242312	TraesCS2B02G141900.1	GO:0016021	integral component of membrane	cellular_component	transport
TraesCS2B02G141900	108237682	108242312	TraesCS2B02G141900.1	GO:0016021	integral component of membrane	cellular_component	biological_process
TraesCS2B02G141900	108237682	108242312	TraesCS2B02G141900.1	GO:0016021	integral component of membrane	cellular_component	cellular process
TraesCS2B02G141900	108237682	108242312	TraesCS2B02G141900.1	GO:0016021	integral component of membrane	cellular_component	cytoplasm
TraesCS2B02G141900	108237682	108242312	TraesCS2B02G141900.1	GO:0016021	integral component of membrane	cellular_component	intracellular anatomical structure
TraesCS2B02G141900	108237682	108242312	TraesCS2B02G141900.1	GO:0016021	integral component of membrane	cellular_component	vacuole
TraesCS2B02G141900	108237682	108242312	TraesCS2B02G141900.1	GO:0016021	integral component of membrane	cellular_component	transporter activity
TraesCS2B02G141900	108237682	108242312	TraesCS2B02G141900.1	GO:0016021	integral component of membrane	cellular_component	molecular_function
TraesCS2B02G141900	108237682	108242312	TraesCS2B02G141900.1	GO:0016021	integral component of membrane	cellular_component	response to stress
TraesCS2B02G141900	108237682	108242312	TraesCS2B02G141900.1	GO:0016021	integral component of membrane	cellular_component	response to abiotic stimulus
TraesCS2B02G141900	108237682	108242312	TraesCS2B02G141900.1	GO:0005886	plasma membrane	cellular_component	cellular_component
TraesCS2B02G141900	108237682	108242312	TraesCS2B02G141900.1	GO:0005886	plasma membrane	cellular_component	membrane
TraesCS2B02G141900	108237682	108242312	TraesCS2B02G141900.1	GO:0005886	plasma membrane	cellular_component	plasma membrane
TraesCS2B02G141900	108237682	108242312	TraesCS2B02G141900.1	GO:0005886	plasma membrane	cellular_component	transport
TraesCS2B02G141900	108237682	108242312	TraesCS2B02G141900.1	GO:0005886	plasma membrane	cellular_component	biological_process
TraesCS2B02G141900	108237682	108242312	TraesCS2B02G141900.1	GO:0005886	plasma membrane	cellular_component	cellular process
TraesCS2B02G141900	108237682	108242312	TraesCS2B02G141900.1	GO:0005886	plasma membrane	cellular_component	cytoplasm
TraesCS2B02G141900	108237682	108242312	TraesCS2B02G141900.1	GO:0005886	plasma membrane	cellular_component	intracellular anatomical structure
TraesCS2B02G141900	108237682	108242312	TraesCS2B02G141900.1	GO:0005886	plasma membrane	cellular_component	vacuole
TraesCS2B02G141900	108237682	108242312	TraesCS2B02G141900.1	GO:0005886	plasma membrane	cellular_component	transporter activity
TraesCS2B02G141900	108237682	108242312	TraesCS2B02G141900.1	GO:0005886	plasma membrane	cellular_component	molecular_function
TraesCS2B02G141900	108237682	108242312	TraesCS2B02G141900.1	GO:0005886	plasma membrane	cellular_component	response to stress
TraesCS2B02G141900	108237682	108242312	TraesCS2B02G141900.1	GO:0005886	plasma membrane	cellular_component	response to abiotic stimulus
TraesCS2B02G141900	108237682	108242312	TraesCS2B02G141900.1	GO:0055085	transmembrane transport	biological_process	cellular_component
TraesCS2B02G141900	108237682	108242312	TraesCS2B02G141900.1	GO:0055085	transmembrane transport	biological_process	membrane
TraesCS2B02G141900	108237682	108242312	TraesCS2B02G141900.1	GO:0055085	transmembrane transport	biological_process	plasma membrane
TraesCS2B02G141900	108237682	108242312	TraesCS2B02G141900.1	GO:0055085	transmembrane transport	biological_process	transport
TraesCS2B02G141900	108237682	108242312	TraesCS2B02G141900.1	GO:0055085	transmembrane transport	biological_process	biological_process
TraesCS2B02G141900	108237682	108242312	TraesCS2B02G141900.1	GO:0055085	transmembrane transport	biological_process	cellular process
TraesCS2B02G141900	108237682	108242312	TraesCS2B02G141900.1	GO:0055085	transmembrane transport	biological_process	cytoplasm
TraesCS2B02G141900	108237682	108242312	TraesCS2B02G141900.1	GO:0055085	transmembrane transport	biological_process	intracellular anatomical structure
TraesCS2B02G141900	108237682	108242312	TraesCS2B02G141900.1	GO:0055085	transmembrane transport	biological_process	vacuole
TraesCS2B02G141900	108237682	108242312	TraesCS2B02G141900.1	GO:0055085	transmembrane transport	biological_process	transporter activity
TraesCS2B02G141900	108237682	108242312	TraesCS2B02G141900.1	GO:0055085	transmembrane transport	biological_process	molecular_function
TraesCS2B02G141900	108237682	108242312	TraesCS2B02G141900.1	GO:0055085	transmembrane transport	biological_process	response to stress
TraesCS2B02G141900	108237682	108242312	TraesCS2B02G141900.1	GO:0055085	transmembrane transport	biological_process	response to abiotic stimulus
TraesCS2B02G141900	108237682	108242312	TraesCS2B02G141900.1	GO:0005774	vacuolar membrane	cellular_component	cellular_component
TraesCS2B02G141900	108237682	108242312	TraesCS2B02G141900.1	GO:0005774	vacuolar membrane	cellular_component	membrane
TraesCS2B02G141900	108237682	108242312	TraesCS2B02G141900.1	GO:0005774	vacuolar membrane	cellular_component	plasma membrane
TraesCS2B02G141900	108237682	108242312	TraesCS2B02G141900.1	GO:0005774	vacuolar membrane	cellular_component	transport
TraesCS2B02G141900	108237682	108242312	TraesCS2B02G141900.1	GO:0005774	vacuolar membrane	cellular_component	biological_process
TraesCS2B02G141900	108237682	108242312	TraesCS2B02G141900.1	GO:0005774	vacuolar membrane	cellular_component	cellular process
TraesCS2B02G141900	108237682	108242312	TraesCS2B02G141900.1	GO:0005774	vacuolar membrane	cellular_component	cytoplasm
TraesCS2B02G141900	108237682	108242312	TraesCS2B02G141900.1	GO:0005774	vacuolar membrane	cellular_component	intracellular anatomical structure
TraesCS2B02G141900	108237682	108242312	TraesCS2B02G141900.1	GO:0005774	vacuolar membrane	cellular_component	vacuole
TraesCS2B02G141900	108237682	108242312	TraesCS2B02G141900.1	GO:0005774	vacuolar membrane	cellular_component	transporter activity
TraesCS2B02G141900	108237682	108242312	TraesCS2B02G141900.1	GO:0005774	vacuolar membrane	cellular_component	molecular_function
TraesCS2B02G141900	108237682	108242312	TraesCS2B02G141900.1	GO:0005774	vacuolar membrane	cellular_component	response to stress
TraesCS2B02G141900	108237682	108242312	TraesCS2B02G141900.1	GO:0005774	vacuolar membrane	cellular_component	response to abiotic stimulus
TraesCS2B02G141900	108237682	108242312	TraesCS2B02G141900.1	GO:0015299	solute:proton antiporter activity	molecular_function	cellular_component
TraesCS2B02G141900	108237682	108242312	TraesCS2B02G141900.1	GO:0015299	solute:proton antiporter activity	molecular_function	membrane
TraesCS2B02G141900	108237682	108242312	TraesCS2B02G141900.1	GO:0015299	solute:proton antiporter activity	molecular_function	plasma membrane
TraesCS2B02G141900	108237682	108242312	TraesCS2B02G141900.1	GO:0015299	solute:proton antiporter activity	molecular_function	transport
TraesCS2B02G141900	108237682	108242312	TraesCS2B02G141900.1	GO:0015299	solute:proton antiporter activity	molecular_function	biological_process
TraesCS2B02G141900	108237682	108242312	TraesCS2B02G141900.1	GO:0015299	solute:proton antiporter activity	molecular_function	cellular process
TraesCS2B02G141900	108237682	108242312	TraesCS2B02G141900.1	GO:0015299	solute:proton antiporter activity	molecular_function	cytoplasm
TraesCS2B02G141900	108237682	108242312	TraesCS2B02G141900.1	GO:0015299	solute:proton antiporter activity	molecular_function	intracellular anatomical structure
TraesCS2B02G141900	108237682	108242312	TraesCS2B02G141900.1	GO:0015299	solute:proton antiporter activity	molecular_function	vacuole
TraesCS2B02G141900	108237682	108242312	TraesCS2B02G141900.1	GO:0015299	solute:proton antiporter activity	molecular_function	transporter activity
TraesCS2B02G141900	108237682	108242312	TraesCS2B02G141900.1	GO:0015299	solute:proton antiporter activity	molecular_function	molecular_function
TraesCS2B02G141900	108237682	108242312	TraesCS2B02G141900.1	GO:0015299	solute:proton antiporter activity	molecular_function	response to stress
TraesCS2B02G141900	108237682	108242312	TraesCS2B02G141900.1	GO:0015299	solute:proton antiporter activity	molecular_function	response to abiotic stimulus
TraesCS2B02G141900	108237682	108242312	TraesCS2B02G141900.1	GO:0006885	regulation of pH	biological_process	cellular_component
TraesCS2B02G141900	108237682	108242312	TraesCS2B02G141900.1	GO:0006885	regulation of pH	biological_process	membrane
TraesCS2B02G141900	108237682	108242312	TraesCS2B02G141900.1	GO:0006885	regulation of pH	biological_process	plasma membrane
TraesCS2B02G141900	108237682	108242312	TraesCS2B02G141900.1	GO:0006885	regulation of pH	biological_process	transport
TraesCS2B02G141900	108237682	108242312	TraesCS2B02G141900.1	GO:0006885	regulation of pH	biological_process	biological_process
TraesCS2B02G141900	108237682	108242312	TraesCS2B02G141900.1	GO:0006885	regulation of pH	biological_process	cellular process
TraesCS2B02G141900	108237682	108242312	TraesCS2B02G141900.1	GO:0006885	regulation of pH	biological_process	cytoplasm
TraesCS2B02G141900	108237682	108242312	TraesCS2B02G141900.1	GO:0006885	regulation of pH	biological_process	intracellular anatomical structure
TraesCS2B02G141900	108237682	108242312	TraesCS2B02G141900.1	GO:0006885	regulation of pH	biological_process	vacuole
TraesCS2B02G141900	108237682	108242312	TraesCS2B02G141900.1	GO:0006885	regulation of pH	biological_process	transporter activity
TraesCS2B02G141900	108237682	108242312	TraesCS2B02G141900.1	GO:0006885	regulation of pH	biological_process	molecular_function
TraesCS2B02G141900	108237682	108242312	TraesCS2B02G141900.1	GO:0006885	regulation of pH	biological_process	response to stress
TraesCS2B02G141900	108237682	108242312	TraesCS2B02G141900.1	GO:0006885	regulation of pH	biological_process	response to abiotic stimulus
TraesCS2B02G141900	108237682	108242312	TraesCS2B02G141900.1	GO:0015385	sodium:proton antiporter activity	molecular_function	cellular_component
TraesCS2B02G141900	108237682	108242312	TraesCS2B02G141900.1	GO:0015385	sodium:proton antiporter activity	molecular_function	membrane
TraesCS2B02G141900	108237682	108242312	TraesCS2B02G141900.1	GO:0015385	sodium:proton antiporter activity	molecular_function	plasma membrane
TraesCS2B02G141900	108237682	108242312	TraesCS2B02G141900.1	GO:0015385	sodium:proton antiporter activity	molecular_function	transport
TraesCS2B02G141900	108237682	108242312	TraesCS2B02G141900.1	GO:0015385	sodium:proton antiporter activity	molecular_function	biological_process
TraesCS2B02G141900	108237682	108242312	TraesCS2B02G141900.1	GO:0015385	sodium:proton antiporter activity	molecular_function	cellular process
TraesCS2B02G141900	108237682	108242312	TraesCS2B02G141900.1	GO:0015385	sodium:proton antiporter activity	molecular_function	cytoplasm
TraesCS2B02G141900	108237682	108242312	TraesCS2B02G141900.1	GO:0015385	sodium:proton antiporter activity	molecular_function	intracellular anatomical structure
TraesCS2B02G141900	108237682	108242312	TraesCS2B02G141900.1	GO:0015385	sodium:proton antiporter activity	molecular_function	vacuole
TraesCS2B02G141900	108237682	108242312	TraesCS2B02G141900.1	GO:0015385	sodium:proton antiporter activity	molecular_function	transporter activity
TraesCS2B02G141900	108237682	108242312	TraesCS2B02G141900.1	GO:0015385	sodium:proton antiporter activity	molecular_function	molecular_function
TraesCS2B02G141900	108237682	108242312	TraesCS2B02G141900.1	GO:0015385	sodium:proton antiporter activity	molecular_function	response to stress
TraesCS2B02G141900	108237682	108242312	TraesCS2B02G141900.1	GO:0015385	sodium:proton antiporter activity	molecular_function	response to abiotic stimulus
TraesCS2B02G141900	108237682	108242312	TraesCS2B02G141900.1	GO:0006814	sodium ion transport	biological_process	cellular_component
TraesCS2B02G141900	108237682	108242312	TraesCS2B02G141900.1	GO:0006814	sodium ion transport	biological_process	membrane
TraesCS2B02G141900	108237682	108242312	TraesCS2B02G141900.1	GO:0006814	sodium ion transport	biological_process	plasma membrane
TraesCS2B02G141900	108237682	108242312	TraesCS2B02G141900.1	GO:0006814	sodium ion transport	biological_process	transport
TraesCS2B02G141900	108237682	108242312	TraesCS2B02G141900.1	GO:0006814	sodium ion transport	biological_process	biological_process
TraesCS2B02G141900	108237682	108242312	TraesCS2B02G141900.1	GO:0006814	sodium ion transport	biological_process	cellular process
TraesCS2B02G141900	108237682	108242312	TraesCS2B02G141900.1	GO:0006814	sodium ion transport	biological_process	cytoplasm
TraesCS2B02G141900	108237682	108242312	TraesCS2B02G141900.1	GO:0006814	sodium ion transport	biological_process	intracellular anatomical structure
TraesCS2B02G141900	108237682	108242312	TraesCS2B02G141900.1	GO:0006814	sodium ion transport	biological_process	vacuole
TraesCS2B02G141900	108237682	108242312	TraesCS2B02G141900.1	GO:0006814	sodium ion transport	biological_process	transporter activity
TraesCS2B02G141900	108237682	108242312	TraesCS2B02G141900.1	GO:0006814	sodium ion transport	biological_process	molecular_function
TraesCS2B02G141900	108237682	108242312	TraesCS2B02G141900.1	GO:0006814	sodium ion transport	biological_process	response to stress
TraesCS2B02G141900	108237682	108242312	TraesCS2B02G141900.1	GO:0006814	sodium ion transport	biological_process	response to abiotic stimulus
TraesCS2B02G141900	108237682	108242312	TraesCS2B02G141900.1	GO:0055075	potassium ion homeostasis	biological_process	cellular_component
TraesCS2B02G141900	108237682	108242312	TraesCS2B02G141900.1	GO:0055075	potassium ion homeostasis	biological_process	membrane
TraesCS2B02G141900	108237682	108242312	TraesCS2B02G141900.1	GO:0055075	potassium ion homeostasis	biological_process	plasma membrane
TraesCS2B02G141900	108237682	108242312	TraesCS2B02G141900.1	GO:0055075	potassium ion homeostasis	biological_process	transport
TraesCS2B02G141900	108237682	108242312	TraesCS2B02G141900.1	GO:0055075	potassium ion homeostasis	biological_process	biological_process
TraesCS2B02G141900	108237682	108242312	TraesCS2B02G141900.1	GO:0055075	potassium ion homeostasis	biological_process	cellular process
TraesCS2B02G141900	108237682	108242312	TraesCS2B02G141900.1	GO:0055075	potassium ion homeostasis	biological_process	cytoplasm
TraesCS2B02G141900	108237682	108242312	TraesCS2B02G141900.1	GO:0055075	potassium ion homeostasis	biological_process	intracellular anatomical structure
TraesCS2B02G141900	108237682	108242312	TraesCS2B02G141900.1	GO:0055075	potassium ion homeostasis	biological_process	vacuole
TraesCS2B02G141900	108237682	108242312	TraesCS2B02G141900.1	GO:0055075	potassium ion homeostasis	biological_process	transporter activity
TraesCS2B02G141900	108237682	108242312	TraesCS2B02G141900.1	GO:0055075	potassium ion homeostasis	biological_process	molecular_function
TraesCS2B02G141900	108237682	108242312	TraesCS2B02G141900.1	GO:0055075	potassium ion homeostasis	biological_process	response to stress
TraesCS2B02G141900	108237682	108242312	TraesCS2B02G141900.1	GO:0055075	potassium ion homeostasis	biological_process	response to abiotic stimulus
TraesCS2B02G141900	108237682	108242312	TraesCS2B02G141900.1	GO:0009651	response to salt stress	biological_process	cellular_component
TraesCS2B02G141900	108237682	108242312	TraesCS2B02G141900.1	GO:0009651	response to salt stress	biological_process	membrane
TraesCS2B02G141900	108237682	108242312	TraesCS2B02G141900.1	GO:0009651	response to salt stress	biological_process	plasma membrane
TraesCS2B02G141900	108237682	108242312	TraesCS2B02G141900.1	GO:0009651	response to salt stress	biological_process	transport
TraesCS2B02G141900	108237682	108242312	TraesCS2B02G141900.1	GO:0009651	response to salt stress	biological_process	biological_process
TraesCS2B02G141900	108237682	108242312	TraesCS2B02G141900.1	GO:0009651	response to salt stress	biological_process	cellular process
TraesCS2B02G141900	108237682	108242312	TraesCS2B02G141900.1	GO:0009651	response to salt stress	biological_process	cytoplasm
TraesCS2B02G141900	108237682	108242312	TraesCS2B02G141900.1	GO:0009651	response to salt stress	biological_process	intracellular anatomical structure
TraesCS2B02G141900	108237682	108242312	TraesCS2B02G141900.1	GO:0009651	response to salt stress	biological_process	vacuole
TraesCS2B02G141900	108237682	108242312	TraesCS2B02G141900.1	GO:0009651	response to salt stress	biological_process	transporter activity
TraesCS2B02G141900	108237682	108242312	TraesCS2B02G141900.1	GO:0009651	response to salt stress	biological_process	molecular_function
TraesCS2B02G141900	108237682	108242312	TraesCS2B02G141900.1	GO:0009651	response to salt stress	biological_process	response to stress
TraesCS2B02G141900	108237682	108242312	TraesCS2B02G141900.1	GO:0009651	response to salt stress	biological_process	response to abiotic stimulus
TraesCS2B02G141900	108237682	108242312	TraesCS2B02G141900.1	GO:0006812	cation transport	biological_process	cellular_component
TraesCS2B02G141900	108237682	108242312	TraesCS2B02G141900.1	GO:0006812	cation transport	biological_process	membrane
TraesCS2B02G141900	108237682	108242312	TraesCS2B02G141900.1	GO:0006812	cation transport	biological_process	plasma membrane
TraesCS2B02G141900	108237682	108242312	TraesCS2B02G141900.1	GO:0006812	cation transport	biological_process	transport
TraesCS2B02G141900	108237682	108242312	TraesCS2B02G141900.1	GO:0006812	cation transport	biological_process	biological_process
TraesCS2B02G141900	108237682	108242312	TraesCS2B02G141900.1	GO:0006812	cation transport	biological_process	cellular process
TraesCS2B02G141900	108237682	108242312	TraesCS2B02G141900.1	GO:0006812	cation transport	biological_process	cytoplasm
TraesCS2B02G141900	108237682	108242312	TraesCS2B02G141900.1	GO:0006812	cation transport	biological_process	intracellular anatomical structure
TraesCS2B02G141900	108237682	108242312	TraesCS2B02G141900.1	GO:0006812	cation transport	biological_process	vacuole
TraesCS2B02G141900	108237682	108242312	TraesCS2B02G141900.1	GO:0006812	cation transport	biological_process	transporter activity
TraesCS2B02G141900	108237682	108242312	TraesCS2B02G141900.1	GO:0006812	cation transport	biological_process	molecular_function
TraesCS2B02G141900	108237682	108242312	TraesCS2B02G141900.1	GO:0006812	cation transport	biological_process	response to stress
TraesCS2B02G141900	108237682	108242312	TraesCS2B02G141900.1	GO:0006812	cation transport	biological_process	response to abiotic stimulus
TraesCS2B02G141900	108237682	108242312	TraesCS2B02G141900.2	GO:0016021	integral component of membrane	cellular_component	cellular_component
TraesCS2B02G141900	108237682	108242312	TraesCS2B02G141900.2	GO:0016021	integral component of membrane	cellular_component	membrane
TraesCS2B02G141900	108237682	108242312	TraesCS2B02G141900.2	GO:0016021	integral component of membrane	cellular_component	plasma membrane
TraesCS2B02G141900	108237682	108242312	TraesCS2B02G141900.2	GO:0016021	integral component of membrane	cellular_component	transport
TraesCS2B02G141900	108237682	108242312	TraesCS2B02G141900.2	GO:0016021	integral component of membrane	cellular_component	biological_process
TraesCS2B02G141900	108237682	108242312	TraesCS2B02G141900.2	GO:0016021	integral component of membrane	cellular_component	cellular process
TraesCS2B02G141900	108237682	108242312	TraesCS2B02G141900.2	GO:0016021	integral component of membrane	cellular_component	cytoplasm
TraesCS2B02G141900	108237682	108242312	TraesCS2B02G141900.2	GO:0016021	integral component of membrane	cellular_component	intracellular anatomical structure
TraesCS2B02G141900	108237682	108242312	TraesCS2B02G141900.2	GO:0016021	integral component of membrane	cellular_component	vacuole
TraesCS2B02G141900	108237682	108242312	TraesCS2B02G141900.2	GO:0016021	integral component of membrane	cellular_component	transporter activity
TraesCS2B02G141900	108237682	108242312	TraesCS2B02G141900.2	GO:0016021	integral component of membrane	cellular_component	molecular_function
TraesCS2B02G141900	108237682	108242312	TraesCS2B02G141900.2	GO:0016021	integral component of membrane	cellular_component	response to stress
TraesCS2B02G141900	108237682	108242312	TraesCS2B02G141900.2	GO:0016021	integral component of membrane	cellular_component	response to abiotic stimulus
TraesCS2B02G141900	108237682	108242312	TraesCS2B02G141900.2	GO:0005886	plasma membrane	cellular_component	cellular_component
TraesCS2B02G141900	108237682	108242312	TraesCS2B02G141900.2	GO:0005886	plasma membrane	cellular_component	membrane
TraesCS2B02G141900	108237682	108242312	TraesCS2B02G141900.2	GO:0005886	plasma membrane	cellular_component	plasma membrane
TraesCS2B02G141900	108237682	108242312	TraesCS2B02G141900.2	GO:0005886	plasma membrane	cellular_component	transport
TraesCS2B02G141900	108237682	108242312	TraesCS2B02G141900.2	GO:0005886	plasma membrane	cellular_component	biological_process
TraesCS2B02G141900	108237682	108242312	TraesCS2B02G141900.2	GO:0005886	plasma membrane	cellular_component	cellular process
TraesCS2B02G141900	108237682	108242312	TraesCS2B02G141900.2	GO:0005886	plasma membrane	cellular_component	cytoplasm
TraesCS2B02G141900	108237682	108242312	TraesCS2B02G141900.2	GO:0005886	plasma membrane	cellular_component	intracellular anatomical structure
TraesCS2B02G141900	108237682	108242312	TraesCS2B02G141900.2	GO:0005886	plasma membrane	cellular_component	vacuole
TraesCS2B02G141900	108237682	108242312	TraesCS2B02G141900.2	GO:0005886	plasma membrane	cellular_component	transporter activity
TraesCS2B02G141900	108237682	108242312	TraesCS2B02G141900.2	GO:0005886	plasma membrane	cellular_component	molecular_function
TraesCS2B02G141900	108237682	108242312	TraesCS2B02G141900.2	GO:0005886	plasma membrane	cellular_component	response to stress
TraesCS2B02G141900	108237682	108242312	TraesCS2B02G141900.2	GO:0005886	plasma membrane	cellular_component	response to abiotic stimulus
TraesCS2B02G141900	108237682	108242312	TraesCS2B02G141900.2	GO:0055085	transmembrane transport	biological_process	cellular_component
TraesCS2B02G141900	108237682	108242312	TraesCS2B02G141900.2	GO:0055085	transmembrane transport	biological_process	membrane
TraesCS2B02G141900	108237682	108242312	TraesCS2B02G141900.2	GO:0055085	transmembrane transport	biological_process	plasma membrane
TraesCS2B02G141900	108237682	108242312	TraesCS2B02G141900.2	GO:0055085	transmembrane transport	biological_process	transport
TraesCS2B02G141900	108237682	108242312	TraesCS2B02G141900.2	GO:0055085	transmembrane transport	biological_process	biological_process
TraesCS2B02G141900	108237682	108242312	TraesCS2B02G141900.2	GO:0055085	transmembrane transport	biological_process	cellular process
TraesCS2B02G141900	108237682	108242312	TraesCS2B02G141900.2	GO:0055085	transmembrane transport	biological_process	cytoplasm
TraesCS2B02G141900	108237682	108242312	TraesCS2B02G141900.2	GO:0055085	transmembrane transport	biological_process	intracellular anatomical structure
TraesCS2B02G141900	108237682	108242312	TraesCS2B02G141900.2	GO:0055085	transmembrane transport	biological_process	vacuole
TraesCS2B02G141900	108237682	108242312	TraesCS2B02G141900.2	GO:0055085	transmembrane transport	biological_process	transporter activity
TraesCS2B02G141900	108237682	108242312	TraesCS2B02G141900.2	GO:0055085	transmembrane transport	biological_process	molecular_function
TraesCS2B02G141900	108237682	108242312	TraesCS2B02G141900.2	GO:0055085	transmembrane transport	biological_process	response to stress
TraesCS2B02G141900	108237682	108242312	TraesCS2B02G141900.2	GO:0055085	transmembrane transport	biological_process	response to abiotic stimulus
TraesCS2B02G141900	108237682	108242312	TraesCS2B02G141900.2	GO:0005774	vacuolar membrane	cellular_component	cellular_component
TraesCS2B02G141900	108237682	108242312	TraesCS2B02G141900.2	GO:0005774	vacuolar membrane	cellular_component	membrane
TraesCS2B02G141900	108237682	108242312	TraesCS2B02G141900.2	GO:0005774	vacuolar membrane	cellular_component	plasma membrane
TraesCS2B02G141900	108237682	108242312	TraesCS2B02G141900.2	GO:0005774	vacuolar membrane	cellular_component	transport
TraesCS2B02G141900	108237682	108242312	TraesCS2B02G141900.2	GO:0005774	vacuolar membrane	cellular_component	biological_process
TraesCS2B02G141900	108237682	108242312	TraesCS2B02G141900.2	GO:0005774	vacuolar membrane	cellular_component	cellular process
TraesCS2B02G141900	108237682	108242312	TraesCS2B02G141900.2	GO:0005774	vacuolar membrane	cellular_component	cytoplasm
TraesCS2B02G141900	108237682	108242312	TraesCS2B02G141900.2	GO:0005774	vacuolar membrane	cellular_component	intracellular anatomical structure
TraesCS2B02G141900	108237682	108242312	TraesCS2B02G141900.2	GO:0005774	vacuolar membrane	cellular_component	vacuole
TraesCS2B02G141900	108237682	108242312	TraesCS2B02G141900.2	GO:0005774	vacuolar membrane	cellular_component	transporter activity
TraesCS2B02G141900	108237682	108242312	TraesCS2B02G141900.2	GO:0005774	vacuolar membrane	cellular_component	molecular_function
TraesCS2B02G141900	108237682	108242312	TraesCS2B02G141900.2	GO:0005774	vacuolar membrane	cellular_component	response to stress
TraesCS2B02G141900	108237682	108242312	TraesCS2B02G141900.2	GO:0005774	vacuolar membrane	cellular_component	response to abiotic stimulus
TraesCS2B02G141900	108237682	108242312	TraesCS2B02G141900.2	GO:0015299	solute:proton antiporter activity	molecular_function	cellular_component
TraesCS2B02G141900	108237682	108242312	TraesCS2B02G141900.2	GO:0015299	solute:proton antiporter activity	molecular_function	membrane
TraesCS2B02G141900	108237682	108242312	TraesCS2B02G141900.2	GO:0015299	solute:proton antiporter activity	molecular_function	plasma membrane
TraesCS2B02G141900	108237682	108242312	TraesCS2B02G141900.2	GO:0015299	solute:proton antiporter activity	molecular_function	transport
TraesCS2B02G141900	108237682	108242312	TraesCS2B02G141900.2	GO:0015299	solute:proton antiporter activity	molecular_function	biological_process
TraesCS2B02G141900	108237682	108242312	TraesCS2B02G141900.2	GO:0015299	solute:proton antiporter activity	molecular_function	cellular process
TraesCS2B02G141900	108237682	108242312	TraesCS2B02G141900.2	GO:0015299	solute:proton antiporter activity	molecular_function	cytoplasm
TraesCS2B02G141900	108237682	108242312	TraesCS2B02G141900.2	GO:0015299	solute:proton antiporter activity	molecular_function	intracellular anatomical structure
TraesCS2B02G141900	108237682	108242312	TraesCS2B02G141900.2	GO:0015299	solute:proton antiporter activity	molecular_function	vacuole
TraesCS2B02G141900	108237682	108242312	TraesCS2B02G141900.2	GO:0015299	solute:proton antiporter activity	molecular_function	transporter activity
TraesCS2B02G141900	108237682	108242312	TraesCS2B02G141900.2	GO:0015299	solute:proton antiporter activity	molecular_function	molecular_function
TraesCS2B02G141900	108237682	108242312	TraesCS2B02G141900.2	GO:0015299	solute:proton antiporter activity	molecular_function	response to stress
TraesCS2B02G141900	108237682	108242312	TraesCS2B02G141900.2	GO:0015299	solute:proton antiporter activity	molecular_function	response to abiotic stimulus
TraesCS2B02G141900	108237682	108242312	TraesCS2B02G141900.2	GO:0006885	regulation of pH	biological_process	cellular_component
TraesCS2B02G141900	108237682	108242312	TraesCS2B02G141900.2	GO:0006885	regulation of pH	biological_process	membrane
TraesCS2B02G141900	108237682	108242312	TraesCS2B02G141900.2	GO:0006885	regulation of pH	biological_process	plasma membrane
TraesCS2B02G141900	108237682	108242312	TraesCS2B02G141900.2	GO:0006885	regulation of pH	biological_process	transport
TraesCS2B02G141900	108237682	108242312	TraesCS2B02G141900.2	GO:0006885	regulation of pH	biological_process	biological_process
TraesCS2B02G141900	108237682	108242312	TraesCS2B02G141900.2	GO:0006885	regulation of pH	biological_process	cellular process
TraesCS2B02G141900	108237682	108242312	TraesCS2B02G141900.2	GO:0006885	regulation of pH	biological_process	cytoplasm
TraesCS2B02G141900	108237682	108242312	TraesCS2B02G141900.2	GO:0006885	regulation of pH	biological_process	intracellular anatomical structure
TraesCS2B02G141900	108237682	108242312	TraesCS2B02G141900.2	GO:0006885	regulation of pH	biological_process	vacuole
TraesCS2B02G141900	108237682	108242312	TraesCS2B02G141900.2	GO:0006885	regulation of pH	biological_process	transporter activity
TraesCS2B02G141900	108237682	108242312	TraesCS2B02G141900.2	GO:0006885	regulation of pH	biological_process	molecular_function
TraesCS2B02G141900	108237682	108242312	TraesCS2B02G141900.2	GO:0006885	regulation of pH	biological_process	response to stress
TraesCS2B02G141900	108237682	108242312	TraesCS2B02G141900.2	GO:0006885	regulation of pH	biological_process	response to abiotic stimulus
TraesCS2B02G141900	108237682	108242312	TraesCS2B02G141900.2	GO:0015385	sodium:proton antiporter activity	molecular_function	cellular_component
TraesCS2B02G141900	108237682	108242312	TraesCS2B02G141900.2	GO:0015385	sodium:proton antiporter activity	molecular_function	membrane
TraesCS2B02G141900	108237682	108242312	TraesCS2B02G141900.2	GO:0015385	sodium:proton antiporter activity	molecular_function	plasma membrane
TraesCS2B02G141900	108237682	108242312	TraesCS2B02G141900.2	GO:0015385	sodium:proton antiporter activity	molecular_function	transport
TraesCS2B02G141900	108237682	108242312	TraesCS2B02G141900.2	GO:0015385	sodium:proton antiporter activity	molecular_function	biological_process
TraesCS2B02G141900	108237682	108242312	TraesCS2B02G141900.2	GO:0015385	sodium:proton antiporter activity	molecular_function	cellular process
TraesCS2B02G141900	108237682	108242312	TraesCS2B02G141900.2	GO:0015385	sodium:proton antiporter activity	molecular_function	cytoplasm
TraesCS2B02G141900	108237682	108242312	TraesCS2B02G141900.2	GO:0015385	sodium:proton antiporter activity	molecular_function	intracellular anatomical structure
TraesCS2B02G141900	108237682	108242312	TraesCS2B02G141900.2	GO:0015385	sodium:proton antiporter activity	molecular_function	vacuole
TraesCS2B02G141900	108237682	108242312	TraesCS2B02G141900.2	GO:0015385	sodium:proton antiporter activity	molecular_function	transporter activity
TraesCS2B02G141900	108237682	108242312	TraesCS2B02G141900.2	GO:0015385	sodium:proton antiporter activity	molecular_function	molecular_function
TraesCS2B02G141900	108237682	108242312	TraesCS2B02G141900.2	GO:0015385	sodium:proton antiporter activity	molecular_function	response to stress
TraesCS2B02G141900	108237682	108242312	TraesCS2B02G141900.2	GO:0015385	sodium:proton antiporter activity	molecular_function	response to abiotic stimulus
TraesCS2B02G141900	108237682	108242312	TraesCS2B02G141900.2	GO:0006814	sodium ion transport	biological_process	cellular_component
TraesCS2B02G141900	108237682	108242312	TraesCS2B02G141900.2	GO:0006814	sodium ion transport	biological_process	membrane
TraesCS2B02G141900	108237682	108242312	TraesCS2B02G141900.2	GO:0006814	sodium ion transport	biological_process	plasma membrane
TraesCS2B02G141900	108237682	108242312	TraesCS2B02G141900.2	GO:0006814	sodium ion transport	biological_process	transport
TraesCS2B02G141900	108237682	108242312	TraesCS2B02G141900.2	GO:0006814	sodium ion transport	biological_process	biological_process
TraesCS2B02G141900	108237682	108242312	TraesCS2B02G141900.2	GO:0006814	sodium ion transport	biological_process	cellular process
TraesCS2B02G141900	108237682	108242312	TraesCS2B02G141900.2	GO:0006814	sodium ion transport	biological_process	cytoplasm
TraesCS2B02G141900	108237682	108242312	TraesCS2B02G141900.2	GO:0006814	sodium ion transport	biological_process	intracellular anatomical structure
TraesCS2B02G141900	108237682	108242312	TraesCS2B02G141900.2	GO:0006814	sodium ion transport	biological_process	vacuole
TraesCS2B02G141900	108237682	108242312	TraesCS2B02G141900.2	GO:0006814	sodium ion transport	biological_process	transporter activity
TraesCS2B02G141900	108237682	108242312	TraesCS2B02G141900.2	GO:0006814	sodium ion transport	biological_process	molecular_function
TraesCS2B02G141900	108237682	108242312	TraesCS2B02G141900.2	GO:0006814	sodium ion transport	biological_process	response to stress
TraesCS2B02G141900	108237682	108242312	TraesCS2B02G141900.2	GO:0006814	sodium ion transport	biological_process	response to abiotic stimulus
TraesCS2B02G141900	108237682	108242312	TraesCS2B02G141900.2	GO:0055075	potassium ion homeostasis	biological_process	cellular_component
TraesCS2B02G141900	108237682	108242312	TraesCS2B02G141900.2	GO:0055075	potassium ion homeostasis	biological_process	membrane
TraesCS2B02G141900	108237682	108242312	TraesCS2B02G141900.2	GO:0055075	potassium ion homeostasis	biological_process	plasma membrane
TraesCS2B02G141900	108237682	108242312	TraesCS2B02G141900.2	GO:0055075	potassium ion homeostasis	biological_process	transport
TraesCS2B02G141900	108237682	108242312	TraesCS2B02G141900.2	GO:0055075	potassium ion homeostasis	biological_process	biological_process
TraesCS2B02G141900	108237682	108242312	TraesCS2B02G141900.2	GO:0055075	potassium ion homeostasis	biological_process	cellular process
TraesCS2B02G141900	108237682	108242312	TraesCS2B02G141900.2	GO:0055075	potassium ion homeostasis	biological_process	cytoplasm
TraesCS2B02G141900	108237682	108242312	TraesCS2B02G141900.2	GO:0055075	potassium ion homeostasis	biological_process	intracellular anatomical structure
TraesCS2B02G141900	108237682	108242312	TraesCS2B02G141900.2	GO:0055075	potassium ion homeostasis	biological_process	vacuole
TraesCS2B02G141900	108237682	108242312	TraesCS2B02G141900.2	GO:0055075	potassium ion homeostasis	biological_process	transporter activity
TraesCS2B02G141900	108237682	108242312	TraesCS2B02G141900.2	GO:0055075	potassium ion homeostasis	biological_process	molecular_function
TraesCS2B02G141900	108237682	108242312	TraesCS2B02G141900.2	GO:0055075	potassium ion homeostasis	biological_process	response to stress
TraesCS2B02G141900	108237682	108242312	TraesCS2B02G141900.2	GO:0055075	potassium ion homeostasis	biological_process	response to abiotic stimulus
TraesCS2B02G141900	108237682	108242312	TraesCS2B02G141900.2	GO:0009651	response to salt stress	biological_process	cellular_component
TraesCS2B02G141900	108237682	108242312	TraesCS2B02G141900.2	GO:0009651	response to salt stress	biological_process	membrane
TraesCS2B02G141900	108237682	108242312	TraesCS2B02G141900.2	GO:0009651	response to salt stress	biological_process	plasma membrane
TraesCS2B02G141900	108237682	108242312	TraesCS2B02G141900.2	GO:0009651	response to salt stress	biological_process	transport
TraesCS2B02G141900	108237682	108242312	TraesCS2B02G141900.2	GO:0009651	response to salt stress	biological_process	biological_process
TraesCS2B02G141900	108237682	108242312	TraesCS2B02G141900.2	GO:0009651	response to salt stress	biological_process	cellular process
TraesCS2B02G141900	108237682	108242312	TraesCS2B02G141900.2	GO:0009651	response to salt stress	biological_process	cytoplasm
TraesCS2B02G141900	108237682	108242312	TraesCS2B02G141900.2	GO:0009651	response to salt stress	biological_process	intracellular anatomical structure
TraesCS2B02G141900	108237682	108242312	TraesCS2B02G141900.2	GO:0009651	response to salt stress	biological_process	vacuole
TraesCS2B02G141900	108237682	108242312	TraesCS2B02G141900.2	GO:0009651	response to salt stress	biological_process	transporter activity
TraesCS2B02G141900	108237682	108242312	TraesCS2B02G141900.2	GO:0009651	response to salt stress	biological_process	molecular_function
TraesCS2B02G141900	108237682	108242312	TraesCS2B02G141900.2	GO:0009651	response to salt stress	biological_process	response to stress
TraesCS2B02G141900	108237682	108242312	TraesCS2B02G141900.2	GO:0009651	response to salt stress	biological_process	response to abiotic stimulus
TraesCS2B02G141900	108237682	108242312	TraesCS2B02G141900.2	GO:0006812	cation transport	biological_process	cellular_component
TraesCS2B02G141900	108237682	108242312	TraesCS2B02G141900.2	GO:0006812	cation transport	biological_process	membrane
TraesCS2B02G141900	108237682	108242312	TraesCS2B02G141900.2	GO:0006812	cation transport	biological_process	plasma membrane
TraesCS2B02G141900	108237682	108242312	TraesCS2B02G141900.2	GO:0006812	cation transport	biological_process	transport
TraesCS2B02G141900	108237682	108242312	TraesCS2B02G141900.2	GO:0006812	cation transport	biological_process	biological_process
TraesCS2B02G141900	108237682	108242312	TraesCS2B02G141900.2	GO:0006812	cation transport	biological_process	cellular process
TraesCS2B02G141900	108237682	108242312	TraesCS2B02G141900.2	GO:0006812	cation transport	biological_process	cytoplasm
TraesCS2B02G141900	108237682	108242312	TraesCS2B02G141900.2	GO:0006812	cation transport	biological_process	intracellular anatomical structure
TraesCS2B02G141900	108237682	108242312	TraesCS2B02G141900.2	GO:0006812	cation transport	biological_process	vacuole
TraesCS2B02G141900	108237682	108242312	TraesCS2B02G141900.2	GO:0006812	cation transport	biological_process	transporter activity
TraesCS2B02G141900	108237682	108242312	TraesCS2B02G141900.2	GO:0006812	cation transport	biological_process	molecular_function
TraesCS2B02G141900	108237682	108242312	TraesCS2B02G141900.2	GO:0006812	cation transport	biological_process	response to stress
TraesCS2B02G141900	108237682	108242312	TraesCS2B02G141900.2	GO:0006812	cation transport	biological_process	response to abiotic stimulus
TraesCS2B02G141900	108237682	108242312	TraesCS2B02G141900.2	GO:0016020	membrane	cellular_component	cellular_component
TraesCS2B02G141900	108237682	108242312	TraesCS2B02G141900.2	GO:0016020	membrane	cellular_component	membrane
TraesCS2B02G141900	108237682	108242312	TraesCS2B02G141900.2	GO:0016020	membrane	cellular_component	plasma membrane
TraesCS2B02G141900	108237682	108242312	TraesCS2B02G141900.2	GO:0016020	membrane	cellular_component	transport
TraesCS2B02G141900	108237682	108242312	TraesCS2B02G141900.2	GO:0016020	membrane	cellular_component	biological_process
TraesCS2B02G141900	108237682	108242312	TraesCS2B02G141900.2	GO:0016020	membrane	cellular_component	cellular process
TraesCS2B02G141900	108237682	108242312	TraesCS2B02G141900.2	GO:0016020	membrane	cellular_component	cytoplasm
TraesCS2B02G141900	108237682	108242312	TraesCS2B02G141900.2	GO:0016020	membrane	cellular_component	intracellular anatomical structure
TraesCS2B02G141900	108237682	108242312	TraesCS2B02G141900.2	GO:0016020	membrane	cellular_component	vacuole
TraesCS2B02G141900	108237682	108242312	TraesCS2B02G141900.2	GO:0016020	membrane	cellular_component	transporter activity
TraesCS2B02G141900	108237682	108242312	TraesCS2B02G141900.2	GO:0016020	membrane	cellular_component	molecular_function
TraesCS2B02G141900	108237682	108242312	TraesCS2B02G141900.2	GO:0016020	membrane	cellular_component	response to stress
TraesCS2B02G141900	108237682	108242312	TraesCS2B02G141900.2	GO:0016020	membrane	cellular_component	response to abiotic stimulus
TraesCS2B02G141900	108237682	108242312	TraesCS2B02G141900.2	GO:0006811	ion transport	biological_process	cellular_component
TraesCS2B02G141900	108237682	108242312	TraesCS2B02G141900.2	GO:0006811	ion transport	biological_process	membrane
TraesCS2B02G141900	108237682	108242312	TraesCS2B02G141900.2	GO:0006811	ion transport	biological_process	plasma membrane
TraesCS2B02G141900	108237682	108242312	TraesCS2B02G141900.2	GO:0006811	ion transport	biological_process	transport
TraesCS2B02G141900	108237682	108242312	TraesCS2B02G141900.2	GO:0006811	ion transport	biological_process	biological_process
TraesCS2B02G141900	108237682	108242312	TraesCS2B02G141900.2	GO:0006811	ion transport	biological_process	cellular process
TraesCS2B02G141900	108237682	108242312	TraesCS2B02G141900.2	GO:0006811	ion transport	biological_process	cytoplasm
TraesCS2B02G141900	108237682	108242312	TraesCS2B02G141900.2	GO:0006811	ion transport	biological_process	intracellular anatomical structure
TraesCS2B02G141900	108237682	108242312	TraesCS2B02G141900.2	GO:0006811	ion transport	biological_process	vacuole
TraesCS2B02G141900	108237682	108242312	TraesCS2B02G141900.2	GO:0006811	ion transport	biological_process	transporter activity
TraesCS2B02G141900	108237682	108242312	TraesCS2B02G141900.2	GO:0006811	ion transport	biological_process	molecular_function
TraesCS2B02G141900	108237682	108242312	TraesCS2B02G141900.2	GO:0006811	ion transport	biological_process	response to stress
TraesCS2B02G141900	108237682	108242312	TraesCS2B02G141900.2	GO:0006811	ion transport	biological_process	response to abiotic stimulus
TraesCS2B02G141900	108237682	108242312	TraesCS2B02G141900.2	GO:0015297	antiporter activity	molecular_function	cellular_component
TraesCS2B02G141900	108237682	108242312	TraesCS2B02G141900.2	GO:0015297	antiporter activity	molecular_function	membrane
TraesCS2B02G141900	108237682	108242312	TraesCS2B02G141900.2	GO:0015297	antiporter activity	molecular_function	plasma membrane
TraesCS2B02G141900	108237682	108242312	TraesCS2B02G141900.2	GO:0015297	antiporter activity	molecular_function	transport
TraesCS2B02G141900	108237682	108242312	TraesCS2B02G141900.2	GO:0015297	antiporter activity	molecular_function	biological_process
TraesCS2B02G141900	108237682	108242312	TraesCS2B02G141900.2	GO:0015297	antiporter activity	molecular_function	cellular process
TraesCS2B02G141900	108237682	108242312	TraesCS2B02G141900.2	GO:0015297	antiporter activity	molecular_function	cytoplasm
TraesCS2B02G141900	108237682	108242312	TraesCS2B02G141900.2	GO:0015297	antiporter activity	molecular_function	intracellular anatomical structure
TraesCS2B02G141900	108237682	108242312	TraesCS2B02G141900.2	GO:0015297	antiporter activity	molecular_function	vacuole
TraesCS2B02G141900	108237682	108242312	TraesCS2B02G141900.2	GO:0015297	antiporter activity	molecular_function	transporter activity
TraesCS2B02G141900	108237682	108242312	TraesCS2B02G141900.2	GO:0015297	antiporter activity	molecular_function	molecular_function
TraesCS2B02G141900	108237682	108242312	TraesCS2B02G141900.2	GO:0015297	antiporter activity	molecular_function	response to stress
TraesCS2B02G141900	108237682	108242312	TraesCS2B02G141900.2	GO:0015297	antiporter activity	molecular_function	response to abiotic stimulus
TraesCS2B02G141900	108237682	108242312	TraesCS2B02G141900.2	GO:0035725	sodium ion transmembrane transport	biological_process	cellular_component
TraesCS2B02G141900	108237682	108242312	TraesCS2B02G141900.2	GO:0035725	sodium ion transmembrane transport	biological_process	membrane
TraesCS2B02G141900	108237682	108242312	TraesCS2B02G141900.2	GO:0035725	sodium ion transmembrane transport	biological_process	plasma membrane
TraesCS2B02G141900	108237682	108242312	TraesCS2B02G141900.2	GO:0035725	sodium ion transmembrane transport	biological_process	transport
TraesCS2B02G141900	108237682	108242312	TraesCS2B02G141900.2	GO:0035725	sodium ion transmembrane transport	biological_process	biological_process
TraesCS2B02G141900	108237682	108242312	TraesCS2B02G141900.2	GO:0035725	sodium ion transmembrane transport	biological_process	cellular process
TraesCS2B02G141900	108237682	108242312	TraesCS2B02G141900.2	GO:0035725	sodium ion transmembrane transport	biological_process	cytoplasm
TraesCS2B02G141900	108237682	108242312	TraesCS2B02G141900.2	GO:0035725	sodium ion transmembrane transport	biological_process	intracellular anatomical structure
TraesCS2B02G141900	108237682	108242312	TraesCS2B02G141900.2	GO:0035725	sodium ion transmembrane transport	biological_process	vacuole
TraesCS2B02G141900	108237682	108242312	TraesCS2B02G141900.2	GO:0035725	sodium ion transmembrane transport	biological_process	transporter activity
TraesCS2B02G141900	108237682	108242312	TraesCS2B02G141900.2	GO:0035725	sodium ion transmembrane transport	biological_process	molecular_function
TraesCS2B02G141900	108237682	108242312	TraesCS2B02G141900.2	GO:0035725	sodium ion transmembrane transport	biological_process	response to stress
TraesCS2B02G141900	108237682	108242312	TraesCS2B02G141900.2	GO:0035725	sodium ion transmembrane transport	biological_process	response to abiotic stimulus
TraesCS2B02G141900	108237682	108242312	TraesCS2B02G141900.2	GO:1902600	proton transmembrane transport	biological_process	cellular_component
TraesCS2B02G141900	108237682	108242312	TraesCS2B02G141900.2	GO:1902600	proton transmembrane transport	biological_process	membrane
TraesCS2B02G141900	108237682	108242312	TraesCS2B02G141900.2	GO:1902600	proton transmembrane transport	biological_process	plasma membrane
TraesCS2B02G141900	108237682	108242312	TraesCS2B02G141900.2	GO:1902600	proton transmembrane transport	biological_process	transport
TraesCS2B02G141900	108237682	108242312	TraesCS2B02G141900.2	GO:1902600	proton transmembrane transport	biological_process	biological_process
TraesCS2B02G141900	108237682	108242312	TraesCS2B02G141900.2	GO:1902600	proton transmembrane transport	biological_process	cellular process
TraesCS2B02G141900	108237682	108242312	TraesCS2B02G141900.2	GO:1902600	proton transmembrane transport	biological_process	cytoplasm
TraesCS2B02G141900	108237682	108242312	TraesCS2B02G141900.2	GO:1902600	proton transmembrane transport	biological_process	intracellular anatomical structure
TraesCS2B02G141900	108237682	108242312	TraesCS2B02G141900.2	GO:1902600	proton transmembrane transport	biological_process	vacuole
TraesCS2B02G141900	108237682	108242312	TraesCS2B02G141900.2	GO:1902600	proton transmembrane transport	biological_process	transporter activity
TraesCS2B02G141900	108237682	108242312	TraesCS2B02G141900.2	GO:1902600	proton transmembrane transport	biological_process	molecular_function
TraesCS2B02G141900	108237682	108242312	TraesCS2B02G141900.2	GO:1902600	proton transmembrane transport	biological_process	response to stress
TraesCS2B02G141900	108237682	108242312	TraesCS2B02G141900.2	GO:1902600	proton transmembrane transport	biological_process	response to abiotic stimulus
TraesCS2D02G123000	71767337	71771197	TraesCS2D02G123000.1	GO:0016021	integral component of membrane	cellular_component	cellular_component
TraesCS2D02G123000	71767337	71771197	TraesCS2D02G123000.1	GO:0016021	integral component of membrane	cellular_component	membrane
TraesCS2D02G123000	71767337	71771197	TraesCS2D02G123000.1	GO:0016021	integral component of membrane	cellular_component	transport
TraesCS2D02G123000	71767337	71771197	TraesCS2D02G123000.1	GO:0016021	integral component of membrane	cellular_component	biological_process
TraesCS2D02G123000	71767337	71771197	TraesCS2D02G123000.1	GO:0016021	integral component of membrane	cellular_component	cellular process
TraesCS2D02G123000	71767337	71771197	TraesCS2D02G123000.1	GO:0016021	integral component of membrane	cellular_component	transporter activity
TraesCS2D02G123000	71767337	71771197	TraesCS2D02G123000.1	GO:0016021	integral component of membrane	cellular_component	molecular_function
TraesCS2D02G123000	71767337	71771197	TraesCS2D02G123000.1	GO:0055085	transmembrane transport	biological_process	cellular_component
TraesCS2D02G123000	71767337	71771197	TraesCS2D02G123000.1	GO:0055085	transmembrane transport	biological_process	membrane
TraesCS2D02G123000	71767337	71771197	TraesCS2D02G123000.1	GO:0055085	transmembrane transport	biological_process	transport
TraesCS2D02G123000	71767337	71771197	TraesCS2D02G123000.1	GO:0055085	transmembrane transport	biological_process	biological_process
TraesCS2D02G123000	71767337	71771197	TraesCS2D02G123000.1	GO:0055085	transmembrane transport	biological_process	cellular process
TraesCS2D02G123000	71767337	71771197	TraesCS2D02G123000.1	GO:0055085	transmembrane transport	biological_process	transporter activity
TraesCS2D02G123000	71767337	71771197	TraesCS2D02G123000.1	GO:0055085	transmembrane transport	biological_process	molecular_function
TraesCS2D02G123000	71767337	71771197	TraesCS2D02G123000.1	GO:0015299	solute:proton antiporter activity	molecular_function	cellular_component
TraesCS2D02G123000	71767337	71771197	TraesCS2D02G123000.1	GO:0015299	solute:proton antiporter activity	molecular_function	membrane
TraesCS2D02G123000	71767337	71771197	TraesCS2D02G123000.1	GO:0015299	solute:proton antiporter activity	molecular_function	transport
TraesCS2D02G123000	71767337	71771197	TraesCS2D02G123000.1	GO:0015299	solute:proton antiporter activity	molecular_function	biological_process
TraesCS2D02G123000	71767337	71771197	TraesCS2D02G123000.1	GO:0015299	solute:proton antiporter activity	molecular_function	cellular process
TraesCS2D02G123000	71767337	71771197	TraesCS2D02G123000.1	GO:0015299	solute:proton antiporter activity	molecular_function	transporter activity
TraesCS2D02G123000	71767337	71771197	TraesCS2D02G123000.1	GO:0015299	solute:proton antiporter activity	molecular_function	molecular_function
TraesCS2D02G123000	71767337	71771197	TraesCS2D02G123000.1	GO:0006885	regulation of pH	biological_process	cellular_component
TraesCS2D02G123000	71767337	71771197	TraesCS2D02G123000.1	GO:0006885	regulation of pH	biological_process	membrane
TraesCS2D02G123000	71767337	71771197	TraesCS2D02G123000.1	GO:0006885	regulation of pH	biological_process	transport
TraesCS2D02G123000	71767337	71771197	TraesCS2D02G123000.1	GO:0006885	regulation of pH	biological_process	biological_process
TraesCS2D02G123000	71767337	71771197	TraesCS2D02G123000.1	GO:0006885	regulation of pH	biological_process	cellular process
TraesCS2D02G123000	71767337	71771197	TraesCS2D02G123000.1	GO:0006885	regulation of pH	biological_process	transporter activity
TraesCS2D02G123000	71767337	71771197	TraesCS2D02G123000.1	GO:0006885	regulation of pH	biological_process	molecular_function
TraesCS2D02G123000	71767337	71771197	TraesCS2D02G123000.1	GO:0015385	sodium:proton antiporter activity	molecular_function	cellular_component
TraesCS2D02G123000	71767337	71771197	TraesCS2D02G123000.1	GO:0015385	sodium:proton antiporter activity	molecular_function	membrane
TraesCS2D02G123000	71767337	71771197	TraesCS2D02G123000.1	GO:0015385	sodium:proton antiporter activity	molecular_function	transport
TraesCS2D02G123000	71767337	71771197	TraesCS2D02G123000.1	GO:0015385	sodium:proton antiporter activity	molecular_function	biological_process
TraesCS2D02G123000	71767337	71771197	TraesCS2D02G123000.1	GO:0015385	sodium:proton antiporter activity	molecular_function	cellular process
TraesCS2D02G123000	71767337	71771197	TraesCS2D02G123000.1	GO:0015385	sodium:proton antiporter activity	molecular_function	transporter activity
TraesCS2D02G123000	71767337	71771197	TraesCS2D02G123000.1	GO:0015385	sodium:proton antiporter activity	molecular_function	molecular_function
TraesCS2D02G123000	71767337	71771197	TraesCS2D02G123000.1	GO:0006814	sodium ion transport	biological_process	cellular_component
TraesCS2D02G123000	71767337	71771197	TraesCS2D02G123000.1	GO:0006814	sodium ion transport	biological_process	membrane
TraesCS2D02G123000	71767337	71771197	TraesCS2D02G123000.1	GO:0006814	sodium ion transport	biological_process	transport
TraesCS2D02G123000	71767337	71771197	TraesCS2D02G123000.1	GO:0006814	sodium ion transport	biological_process	biological_process
TraesCS2D02G123000	71767337	71771197	TraesCS2D02G123000.1	GO:0006814	sodium ion transport	biological_process	cellular process
TraesCS2D02G123000	71767337	71771197	TraesCS2D02G123000.1	GO:0006814	sodium ion transport	biological_process	transporter activity
TraesCS2D02G123000	71767337	71771197	TraesCS2D02G123000.1	GO:0006814	sodium ion transport	biological_process	molecular_function
TraesCS2D02G123000	71767337	71771197	TraesCS2D02G123000.1	GO:0006812	cation transport	biological_process	cellular_component
TraesCS2D02G123000	71767337	71771197	TraesCS2D02G123000.1	GO:0006812	cation transport	biological_process	membrane
TraesCS2D02G123000	71767337	71771197	TraesCS2D02G123000.1	GO:0006812	cation transport	biological_process	transport
TraesCS2D02G123000	71767337	71771197	TraesCS2D02G123000.1	GO:0006812	cation transport	biological_process	biological_process
TraesCS2D02G123000	71767337	71771197	TraesCS2D02G123000.1	GO:0006812	cation transport	biological_process	cellular process
TraesCS2D02G123000	71767337	71771197	TraesCS2D02G123000.1	GO:0006812	cation transport	biological_process	transporter activity
TraesCS2D02G123000	71767337	71771197	TraesCS2D02G123000.1	GO:0006812	cation transport	biological_process	molecular_function
TraesCS2D02G135600	79692600	79701662	TraesCS2D02G135600.1	GO:0016021	integral component of membrane	cellular_component	cellular_component
TraesCS2D02G135600	79692600	79701662	TraesCS2D02G135600.1	GO:0016021	integral component of membrane	cellular_component	membrane
TraesCS2D02G135600	79692600	79701662	TraesCS2D02G135600.1	GO:0016021	integral component of membrane	cellular_component	transport
TraesCS2D02G135600	79692600	79701662	TraesCS2D02G135600.1	GO:0016021	integral component of membrane	cellular_component	biological_process
TraesCS2D02G135600	79692600	79701662	TraesCS2D02G135600.1	GO:0016021	integral component of membrane	cellular_component	cellular process
TraesCS2D02G135600	79692600	79701662	TraesCS2D02G135600.1	GO:0016021	integral component of membrane	cellular_component	transporter activity
TraesCS2D02G135600	79692600	79701662	TraesCS2D02G135600.1	GO:0016021	integral component of membrane	cellular_component	molecular_function
TraesCS2D02G135600	79692600	79701662	TraesCS2D02G135600.1	GO:0055085	transmembrane transport	biological_process	cellular_component
TraesCS2D02G135600	79692600	79701662	TraesCS2D02G135600.1	GO:0055085	transmembrane transport	biological_process	membrane
TraesCS2D02G135600	79692600	79701662	TraesCS2D02G135600.1	GO:0055085	transmembrane transport	biological_process	transport
TraesCS2D02G135600	79692600	79701662	TraesCS2D02G135600.1	GO:0055085	transmembrane transport	biological_process	biological_process
TraesCS2D02G135600	79692600	79701662	TraesCS2D02G135600.1	GO:0055085	transmembrane transport	biological_process	cellular process
TraesCS2D02G135600	79692600	79701662	TraesCS2D02G135600.1	GO:0055085	transmembrane transport	biological_process	transporter activity
TraesCS2D02G135600	79692600	79701662	TraesCS2D02G135600.1	GO:0055085	transmembrane transport	biological_process	molecular_function
TraesCS2D02G135600	79692600	79701662	TraesCS2D02G135600.1	GO:0015299	solute:proton antiporter activity	molecular_function	cellular_component
TraesCS2D02G135600	79692600	79701662	TraesCS2D02G135600.1	GO:0015299	solute:proton antiporter activity	molecular_function	membrane
TraesCS2D02G135600	79692600	79701662	TraesCS2D02G135600.1	GO:0015299	solute:proton antiporter activity	molecular_function	transport
TraesCS2D02G135600	79692600	79701662	TraesCS2D02G135600.1	GO:0015299	solute:proton antiporter activity	molecular_function	biological_process
TraesCS2D02G135600	79692600	79701662	TraesCS2D02G135600.1	GO:0015299	solute:proton antiporter activity	molecular_function	cellular process
TraesCS2D02G135600	79692600	79701662	TraesCS2D02G135600.1	GO:0015299	solute:proton antiporter activity	molecular_function	transporter activity
TraesCS2D02G135600	79692600	79701662	TraesCS2D02G135600.1	GO:0015299	solute:proton antiporter activity	molecular_function	molecular_function
TraesCS2D02G135600	79692600	79701662	TraesCS2D02G135600.1	GO:0006812	cation transport	biological_process	cellular_component
TraesCS2D02G135600	79692600	79701662	TraesCS2D02G135600.1	GO:0006812	cation transport	biological_process	membrane
TraesCS2D02G135600	79692600	79701662	TraesCS2D02G135600.1	GO:0006812	cation transport	biological_process	transport
TraesCS2D02G135600	79692600	79701662	TraesCS2D02G135600.1	GO:0006812	cation transport	biological_process	biological_process
TraesCS2D02G135600	79692600	79701662	TraesCS2D02G135600.1	GO:0006812	cation transport	biological_process	cellular process
TraesCS2D02G135600	79692600	79701662	TraesCS2D02G135600.1	GO:0006812	cation transport	biological_process	transporter activity
TraesCS2D02G135600	79692600	79701662	TraesCS2D02G135600.1	GO:0006812	cation transport	biological_process	molecular_function
TraesCS3A02G023200	12969505	12980909	TraesCS3A02G023200.2	GO:0016021	integral component of membrane	cellular_component	cellular_component
TraesCS3A02G023200	12969505	12980909	TraesCS3A02G023200.2	GO:0016021	integral component of membrane	cellular_component	membrane
TraesCS3A02G023200	12969505	12980909	TraesCS3A02G023200.2	GO:0016021	integral component of membrane	cellular_component	transport
TraesCS3A02G023200	12969505	12980909	TraesCS3A02G023200.2	GO:0016021	integral component of membrane	cellular_component	biological_process
TraesCS3A02G023200	12969505	12980909	TraesCS3A02G023200.2	GO:0016021	integral component of membrane	cellular_component	cellular process
TraesCS3A02G023200	12969505	12980909	TraesCS3A02G023200.2	GO:0016021	integral component of membrane	cellular_component	transporter activity
TraesCS3A02G023200	12969505	12980909	TraesCS3A02G023200.2	GO:0016021	integral component of membrane	cellular_component	molecular_function
TraesCS3A02G023200	12969505	12980909	TraesCS3A02G023200.2	GO:0055085	transmembrane transport	biological_process	cellular_component
TraesCS3A02G023200	12969505	12980909	TraesCS3A02G023200.2	GO:0055085	transmembrane transport	biological_process	membrane
TraesCS3A02G023200	12969505	12980909	TraesCS3A02G023200.2	GO:0055085	transmembrane transport	biological_process	transport
TraesCS3A02G023200	12969505	12980909	TraesCS3A02G023200.2	GO:0055085	transmembrane transport	biological_process	biological_process
TraesCS3A02G023200	12969505	12980909	TraesCS3A02G023200.2	GO:0055085	transmembrane transport	biological_process	cellular process
TraesCS3A02G023200	12969505	12980909	TraesCS3A02G023200.2	GO:0055085	transmembrane transport	biological_process	transporter activity
TraesCS3A02G023200	12969505	12980909	TraesCS3A02G023200.2	GO:0055085	transmembrane transport	biological_process	molecular_function
TraesCS3A02G023200	12969505	12980909	TraesCS3A02G023200.2	GO:0015299	solute:proton antiporter activity	molecular_function	cellular_component
TraesCS3A02G023200	12969505	12980909	TraesCS3A02G023200.2	GO:0015299	solute:proton antiporter activity	molecular_function	membrane
TraesCS3A02G023200	12969505	12980909	TraesCS3A02G023200.2	GO:0015299	solute:proton antiporter activity	molecular_function	transport
TraesCS3A02G023200	12969505	12980909	TraesCS3A02G023200.2	GO:0015299	solute:proton antiporter activity	molecular_function	biological_process
TraesCS3A02G023200	12969505	12980909	TraesCS3A02G023200.2	GO:0015299	solute:proton antiporter activity	molecular_function	cellular process
TraesCS3A02G023200	12969505	12980909	TraesCS3A02G023200.2	GO:0015299	solute:proton antiporter activity	molecular_function	transporter activity
TraesCS3A02G023200	12969505	12980909	TraesCS3A02G023200.2	GO:0015299	solute:proton antiporter activity	molecular_function	molecular_function
TraesCS3A02G023200	12969505	12980909	TraesCS3A02G023200.2	GO:0006812	cation transport	biological_process	cellular_component
TraesCS3A02G023200	12969505	12980909	TraesCS3A02G023200.2	GO:0006812	cation transport	biological_process	membrane
TraesCS3A02G023200	12969505	12980909	TraesCS3A02G023200.2	GO:0006812	cation transport	biological_process	transport
TraesCS3A02G023200	12969505	12980909	TraesCS3A02G023200.2	GO:0006812	cation transport	biological_process	biological_process
TraesCS3A02G023200	12969505	12980909	TraesCS3A02G023200.2	GO:0006812	cation transport	biological_process	cellular process
TraesCS3A02G023200	12969505	12980909	TraesCS3A02G023200.2	GO:0006812	cation transport	biological_process	transporter activity
TraesCS3A02G023200	12969505	12980909	TraesCS3A02G023200.2	GO:0006812	cation transport	biological_process	molecular_function
TraesCS3A02G023200	12969505	12980909	TraesCS3A02G023200.2	GO:0016020	membrane	cellular_component	cellular_component
TraesCS3A02G023200	12969505	12980909	TraesCS3A02G023200.2	GO:0016020	membrane	cellular_component	membrane
TraesCS3A02G023200	12969505	12980909	TraesCS3A02G023200.2	GO:0016020	membrane	cellular_component	transport
TraesCS3A02G023200	12969505	12980909	TraesCS3A02G023200.2	GO:0016020	membrane	cellular_component	biological_process
TraesCS3A02G023200	12969505	12980909	TraesCS3A02G023200.2	GO:0016020	membrane	cellular_component	cellular process
TraesCS3A02G023200	12969505	12980909	TraesCS3A02G023200.2	GO:0016020	membrane	cellular_component	transporter activity
TraesCS3A02G023200	12969505	12980909	TraesCS3A02G023200.2	GO:0016020	membrane	cellular_component	molecular_function
TraesCS3A02G023200	12969505	12980909	TraesCS3A02G023200.2	GO:1902600	proton transmembrane transport	biological_process	cellular_component
TraesCS3A02G023200	12969505	12980909	TraesCS3A02G023200.2	GO:1902600	proton transmembrane transport	biological_process	membrane
TraesCS3A02G023200	12969505	12980909	TraesCS3A02G023200.2	GO:1902600	proton transmembrane transport	biological_process	transport
TraesCS3A02G023200	12969505	12980909	TraesCS3A02G023200.2	GO:1902600	proton transmembrane transport	biological_process	biological_process
TraesCS3A02G023200	12969505	12980909	TraesCS3A02G023200.2	GO:1902600	proton transmembrane transport	biological_process	cellular process
TraesCS3A02G023200	12969505	12980909	TraesCS3A02G023200.2	GO:1902600	proton transmembrane transport	biological_process	transporter activity
TraesCS3A02G023200	12969505	12980909	TraesCS3A02G023200.2	GO:1902600	proton transmembrane transport	biological_process	molecular_function
TraesCS3A02G023200	12969505	12980909	TraesCS3A02G023200.2	GO:0006814	sodium ion transport	biological_process	cellular_component
TraesCS3A02G023200	12969505	12980909	TraesCS3A02G023200.2	GO:0006814	sodium ion transport	biological_process	membrane
TraesCS3A02G023200	12969505	12980909	TraesCS3A02G023200.2	GO:0006814	sodium ion transport	biological_process	transport
TraesCS3A02G023200	12969505	12980909	TraesCS3A02G023200.2	GO:0006814	sodium ion transport	biological_process	biological_process
TraesCS3A02G023200	12969505	12980909	TraesCS3A02G023200.2	GO:0006814	sodium ion transport	biological_process	cellular process
TraesCS3A02G023200	12969505	12980909	TraesCS3A02G023200.2	GO:0006814	sodium ion transport	biological_process	transporter activity
TraesCS3A02G023200	12969505	12980909	TraesCS3A02G023200.2	GO:0006814	sodium ion transport	biological_process	molecular_function
TraesCS3A02G023200	12969505	12980909	TraesCS3A02G023200.1	GO:0016021	integral component of membrane	cellular_component	cellular_component
TraesCS3A02G023200	12969505	12980909	TraesCS3A02G023200.1	GO:0016021	integral component of membrane	cellular_component	membrane
TraesCS3A02G023200	12969505	12980909	TraesCS3A02G023200.1	GO:0016021	integral component of membrane	cellular_component	transport
TraesCS3A02G023200	12969505	12980909	TraesCS3A02G023200.1	GO:0016021	integral component of membrane	cellular_component	biological_process
TraesCS3A02G023200	12969505	12980909	TraesCS3A02G023200.1	GO:0016021	integral component of membrane	cellular_component	cellular process
TraesCS3A02G023200	12969505	12980909	TraesCS3A02G023200.1	GO:0016021	integral component of membrane	cellular_component	transporter activity
TraesCS3A02G023200	12969505	12980909	TraesCS3A02G023200.1	GO:0016021	integral component of membrane	cellular_component	molecular_function
TraesCS3A02G023200	12969505	12980909	TraesCS3A02G023200.1	GO:0055085	transmembrane transport	biological_process	cellular_component
TraesCS3A02G023200	12969505	12980909	TraesCS3A02G023200.1	GO:0055085	transmembrane transport	biological_process	membrane
TraesCS3A02G023200	12969505	12980909	TraesCS3A02G023200.1	GO:0055085	transmembrane transport	biological_process	transport
TraesCS3A02G023200	12969505	12980909	TraesCS3A02G023200.1	GO:0055085	transmembrane transport	biological_process	biological_process
TraesCS3A02G023200	12969505	12980909	TraesCS3A02G023200.1	GO:0055085	transmembrane transport	biological_process	cellular process
TraesCS3A02G023200	12969505	12980909	TraesCS3A02G023200.1	GO:0055085	transmembrane transport	biological_process	transporter activity
TraesCS3A02G023200	12969505	12980909	TraesCS3A02G023200.1	GO:0055085	transmembrane transport	biological_process	molecular_function
TraesCS3A02G023200	12969505	12980909	TraesCS3A02G023200.1	GO:0015299	solute:proton antiporter activity	molecular_function	cellular_component
TraesCS3A02G023200	12969505	12980909	TraesCS3A02G023200.1	GO:0015299	solute:proton antiporter activity	molecular_function	membrane
TraesCS3A02G023200	12969505	12980909	TraesCS3A02G023200.1	GO:0015299	solute:proton antiporter activity	molecular_function	transport
TraesCS3A02G023200	12969505	12980909	TraesCS3A02G023200.1	GO:0015299	solute:proton antiporter activity	molecular_function	biological_process
TraesCS3A02G023200	12969505	12980909	TraesCS3A02G023200.1	GO:0015299	solute:proton antiporter activity	molecular_function	cellular process
TraesCS3A02G023200	12969505	12980909	TraesCS3A02G023200.1	GO:0015299	solute:proton antiporter activity	molecular_function	transporter activity
TraesCS3A02G023200	12969505	12980909	TraesCS3A02G023200.1	GO:0015299	solute:proton antiporter activity	molecular_function	molecular_function
TraesCS3A02G023200	12969505	12980909	TraesCS3A02G023200.1	GO:0006812	cation transport	biological_process	cellular_component
TraesCS3A02G023200	12969505	12980909	TraesCS3A02G023200.1	GO:0006812	cation transport	biological_process	membrane
TraesCS3A02G023200	12969505	12980909	TraesCS3A02G023200.1	GO:0006812	cation transport	biological_process	transport
TraesCS3A02G023200	12969505	12980909	TraesCS3A02G023200.1	GO:0006812	cation transport	biological_process	biological_process
TraesCS3A02G023200	12969505	12980909	TraesCS3A02G023200.1	GO:0006812	cation transport	biological_process	cellular process
TraesCS3A02G023200	12969505	12980909	TraesCS3A02G023200.1	GO:0006812	cation transport	biological_process	transporter activity
TraesCS3A02G023200	12969505	12980909	TraesCS3A02G023200.1	GO:0006812	cation transport	biological_process	molecular_function
TraesCS3B02G021600	9165564	9177438	TraesCS3B02G021600.2	GO:0016021	integral component of membrane	cellular_component	cellular_component
TraesCS3B02G021600	9165564	9177438	TraesCS3B02G021600.2	GO:0016021	integral component of membrane	cellular_component	membrane
TraesCS3B02G021600	9165564	9177438	TraesCS3B02G021600.2	GO:0016021	integral component of membrane	cellular_component	transport
TraesCS3B02G021600	9165564	9177438	TraesCS3B02G021600.2	GO:0016021	integral component of membrane	cellular_component	biological_process
TraesCS3B02G021600	9165564	9177438	TraesCS3B02G021600.2	GO:0016021	integral component of membrane	cellular_component	cellular process
TraesCS3B02G021600	9165564	9177438	TraesCS3B02G021600.2	GO:0016021	integral component of membrane	cellular_component	transporter activity
TraesCS3B02G021600	9165564	9177438	TraesCS3B02G021600.2	GO:0016021	integral component of membrane	cellular_component	molecular_function
TraesCS3B02G021600	9165564	9177438	TraesCS3B02G021600.2	GO:0055085	transmembrane transport	biological_process	cellular_component
TraesCS3B02G021600	9165564	9177438	TraesCS3B02G021600.2	GO:0055085	transmembrane transport	biological_process	membrane
TraesCS3B02G021600	9165564	9177438	TraesCS3B02G021600.2	GO:0055085	transmembrane transport	biological_process	transport
TraesCS3B02G021600	9165564	9177438	TraesCS3B02G021600.2	GO:0055085	transmembrane transport	biological_process	biological_process
TraesCS3B02G021600	9165564	9177438	TraesCS3B02G021600.2	GO:0055085	transmembrane transport	biological_process	cellular process
TraesCS3B02G021600	9165564	9177438	TraesCS3B02G021600.2	GO:0055085	transmembrane transport	biological_process	transporter activity
TraesCS3B02G021600	9165564	9177438	TraesCS3B02G021600.2	GO:0055085	transmembrane transport	biological_process	molecular_function
TraesCS3B02G021600	9165564	9177438	TraesCS3B02G021600.2	GO:0015299	solute:proton antiporter activity	molecular_function	cellular_component
TraesCS3B02G021600	9165564	9177438	TraesCS3B02G021600.2	GO:0015299	solute:proton antiporter activity	molecular_function	membrane
TraesCS3B02G021600	9165564	9177438	TraesCS3B02G021600.2	GO:0015299	solute:proton antiporter activity	molecular_function	transport
TraesCS3B02G021600	9165564	9177438	TraesCS3B02G021600.2	GO:0015299	solute:proton antiporter activity	molecular_function	biological_process
TraesCS3B02G021600	9165564	9177438	TraesCS3B02G021600.2	GO:0015299	solute:proton antiporter activity	molecular_function	cellular process
TraesCS3B02G021600	9165564	9177438	TraesCS3B02G021600.2	GO:0015299	solute:proton antiporter activity	molecular_function	transporter activity
TraesCS3B02G021600	9165564	9177438	TraesCS3B02G021600.2	GO:0015299	solute:proton antiporter activity	molecular_function	molecular_function
TraesCS3B02G021600	9165564	9177438	TraesCS3B02G021600.2	GO:0006812	cation transport	biological_process	cellular_component
TraesCS3B02G021600	9165564	9177438	TraesCS3B02G021600.2	GO:0006812	cation transport	biological_process	membrane
TraesCS3B02G021600	9165564	9177438	TraesCS3B02G021600.2	GO:0006812	cation transport	biological_process	transport
TraesCS3B02G021600	9165564	9177438	TraesCS3B02G021600.2	GO:0006812	cation transport	biological_process	biological_process
TraesCS3B02G021600	9165564	9177438	TraesCS3B02G021600.2	GO:0006812	cation transport	biological_process	cellular process
TraesCS3B02G021600	9165564	9177438	TraesCS3B02G021600.2	GO:0006812	cation transport	biological_process	transporter activity
TraesCS3B02G021600	9165564	9177438	TraesCS3B02G021600.2	GO:0006812	cation transport	biological_process	molecular_function
TraesCS3B02G021600	9165564	9177438	TraesCS3B02G021600.2	GO:0016020	membrane	cellular_component	cellular_component
TraesCS3B02G021600	9165564	9177438	TraesCS3B02G021600.2	GO:0016020	membrane	cellular_component	membrane
TraesCS3B02G021600	9165564	9177438	TraesCS3B02G021600.2	GO:0016020	membrane	cellular_component	transport
TraesCS3B02G021600	9165564	9177438	TraesCS3B02G021600.2	GO:0016020	membrane	cellular_component	biological_process
TraesCS3B02G021600	9165564	9177438	TraesCS3B02G021600.2	GO:0016020	membrane	cellular_component	cellular process
TraesCS3B02G021600	9165564	9177438	TraesCS3B02G021600.2	GO:0016020	membrane	cellular_component	transporter activity
TraesCS3B02G021600	9165564	9177438	TraesCS3B02G021600.2	GO:0016020	membrane	cellular_component	molecular_function
TraesCS3B02G021600	9165564	9177438	TraesCS3B02G021600.2	GO:1902600	proton transmembrane transport	biological_process	cellular_component
TraesCS3B02G021600	9165564	9177438	TraesCS3B02G021600.2	GO:1902600	proton transmembrane transport	biological_process	membrane
TraesCS3B02G021600	9165564	9177438	TraesCS3B02G021600.2	GO:1902600	proton transmembrane transport	biological_process	transport
TraesCS3B02G021600	9165564	9177438	TraesCS3B02G021600.2	GO:1902600	proton transmembrane transport	biological_process	biological_process
TraesCS3B02G021600	9165564	9177438	TraesCS3B02G021600.2	GO:1902600	proton transmembrane transport	biological_process	cellular process
TraesCS3B02G021600	9165564	9177438	TraesCS3B02G021600.2	GO:1902600	proton transmembrane transport	biological_process	transporter activity
TraesCS3B02G021600	9165564	9177438	TraesCS3B02G021600.2	GO:1902600	proton transmembrane transport	biological_process	molecular_function
TraesCS3B02G021600	9165564	9177438	TraesCS3B02G021600.2	GO:0006814	sodium ion transport	biological_process	cellular_component
TraesCS3B02G021600	9165564	9177438	TraesCS3B02G021600.2	GO:0006814	sodium ion transport	biological_process	membrane
TraesCS3B02G021600	9165564	9177438	TraesCS3B02G021600.2	GO:0006814	sodium ion transport	biological_process	transport
TraesCS3B02G021600	9165564	9177438	TraesCS3B02G021600.2	GO:0006814	sodium ion transport	biological_process	biological_process
TraesCS3B02G021600	9165564	9177438	TraesCS3B02G021600.2	GO:0006814	sodium ion transport	biological_process	cellular process
TraesCS3B02G021600	9165564	9177438	TraesCS3B02G021600.2	GO:0006814	sodium ion transport	biological_process	transporter activity
TraesCS3B02G021600	9165564	9177438	TraesCS3B02G021600.2	GO:0006814	sodium ion transport	biological_process	molecular_function
TraesCS3B02G021600	9165564	9177438	TraesCS3B02G021600.1	GO:0016021	integral component of membrane	cellular_component	cellular_component
TraesCS3B02G021600	9165564	9177438	TraesCS3B02G021600.1	GO:0016021	integral component of membrane	cellular_component	membrane
TraesCS3B02G021600	9165564	9177438	TraesCS3B02G021600.1	GO:0016021	integral component of membrane	cellular_component	transport
TraesCS3B02G021600	9165564	9177438	TraesCS3B02G021600.1	GO:0016021	integral component of membrane	cellular_component	biological_process
TraesCS3B02G021600	9165564	9177438	TraesCS3B02G021600.1	GO:0016021	integral component of membrane	cellular_component	cellular process
TraesCS3B02G021600	9165564	9177438	TraesCS3B02G021600.1	GO:0016021	integral component of membrane	cellular_component	transporter activity
TraesCS3B02G021600	9165564	9177438	TraesCS3B02G021600.1	GO:0016021	integral component of membrane	cellular_component	molecular_function
TraesCS3B02G021600	9165564	9177438	TraesCS3B02G021600.1	GO:0055085	transmembrane transport	biological_process	cellular_component
TraesCS3B02G021600	9165564	9177438	TraesCS3B02G021600.1	GO:0055085	transmembrane transport	biological_process	membrane
TraesCS3B02G021600	9165564	9177438	TraesCS3B02G021600.1	GO:0055085	transmembrane transport	biological_process	transport
TraesCS3B02G021600	9165564	9177438	TraesCS3B02G021600.1	GO:0055085	transmembrane transport	biological_process	biological_process
TraesCS3B02G021600	9165564	9177438	TraesCS3B02G021600.1	GO:0055085	transmembrane transport	biological_process	cellular process
TraesCS3B02G021600	9165564	9177438	TraesCS3B02G021600.1	GO:0055085	transmembrane transport	biological_process	transporter activity
TraesCS3B02G021600	9165564	9177438	TraesCS3B02G021600.1	GO:0055085	transmembrane transport	biological_process	molecular_function
TraesCS3B02G021600	9165564	9177438	TraesCS3B02G021600.1	GO:0015299	solute:proton antiporter activity	molecular_function	cellular_component
TraesCS3B02G021600	9165564	9177438	TraesCS3B02G021600.1	GO:0015299	solute:proton antiporter activity	molecular_function	membrane
TraesCS3B02G021600	9165564	9177438	TraesCS3B02G021600.1	GO:0015299	solute:proton antiporter activity	molecular_function	transport
TraesCS3B02G021600	9165564	9177438	TraesCS3B02G021600.1	GO:0015299	solute:proton antiporter activity	molecular_function	biological_process
TraesCS3B02G021600	9165564	9177438	TraesCS3B02G021600.1	GO:0015299	solute:proton antiporter activity	molecular_function	cellular process
TraesCS3B02G021600	9165564	9177438	TraesCS3B02G021600.1	GO:0015299	solute:proton antiporter activity	molecular_function	transporter activity
TraesCS3B02G021600	9165564	9177438	TraesCS3B02G021600.1	GO:0015299	solute:proton antiporter activity	molecular_function	molecular_function
TraesCS3B02G021600	9165564	9177438	TraesCS3B02G021600.1	GO:0006812	cation transport	biological_process	cellular_component
TraesCS3B02G021600	9165564	9177438	TraesCS3B02G021600.1	GO:0006812	cation transport	biological_process	membrane
TraesCS3B02G021600	9165564	9177438	TraesCS3B02G021600.1	GO:0006812	cation transport	biological_process	transport
TraesCS3B02G021600	9165564	9177438	TraesCS3B02G021600.1	GO:0006812	cation transport	biological_process	biological_process
TraesCS3B02G021600	9165564	9177438	TraesCS3B02G021600.1	GO:0006812	cation transport	biological_process	cellular process
TraesCS3B02G021600	9165564	9177438	TraesCS3B02G021600.1	GO:0006812	cation transport	biological_process	transporter activity
TraesCS3B02G021600	9165564	9177438	TraesCS3B02G021600.1	GO:0006812	cation transport	biological_process	molecular_function
TraesCS3D02G022900	7256680	7268617	TraesCS3D02G022900.1	GO:0016021	integral component of membrane	cellular_component	cellular_component
TraesCS3D02G022900	7256680	7268617	TraesCS3D02G022900.1	GO:0016021	integral component of membrane	cellular_component	membrane
TraesCS3D02G022900	7256680	7268617	TraesCS3D02G022900.1	GO:0016021	integral component of membrane	cellular_component	transport
TraesCS3D02G022900	7256680	7268617	TraesCS3D02G022900.1	GO:0016021	integral component of membrane	cellular_component	biological_process
TraesCS3D02G022900	7256680	7268617	TraesCS3D02G022900.1	GO:0016021	integral component of membrane	cellular_component	cellular process
TraesCS3D02G022900	7256680	7268617	TraesCS3D02G022900.1	GO:0016021	integral component of membrane	cellular_component	transporter activity
TraesCS3D02G022900	7256680	7268617	TraesCS3D02G022900.1	GO:0016021	integral component of membrane	cellular_component	molecular_function
TraesCS3D02G022900	7256680	7268617	TraesCS3D02G022900.1	GO:0016021	integral component of membrane	cellular_component	plasma membrane
TraesCS3D02G022900	7256680	7268617	TraesCS3D02G022900.1	GO:0016021	integral component of membrane	cellular_component	cellular homeostasis
TraesCS3D02G022900	7256680	7268617	TraesCS3D02G022900.1	GO:0055085	transmembrane transport	biological_process	cellular_component
TraesCS3D02G022900	7256680	7268617	TraesCS3D02G022900.1	GO:0055085	transmembrane transport	biological_process	membrane
TraesCS3D02G022900	7256680	7268617	TraesCS3D02G022900.1	GO:0055085	transmembrane transport	biological_process	transport
TraesCS3D02G022900	7256680	7268617	TraesCS3D02G022900.1	GO:0055085	transmembrane transport	biological_process	biological_process
TraesCS3D02G022900	7256680	7268617	TraesCS3D02G022900.1	GO:0055085	transmembrane transport	biological_process	cellular process
TraesCS3D02G022900	7256680	7268617	TraesCS3D02G022900.1	GO:0055085	transmembrane transport	biological_process	transporter activity
TraesCS3D02G022900	7256680	7268617	TraesCS3D02G022900.1	GO:0055085	transmembrane transport	biological_process	molecular_function
TraesCS3D02G022900	7256680	7268617	TraesCS3D02G022900.1	GO:0055085	transmembrane transport	biological_process	plasma membrane
TraesCS3D02G022900	7256680	7268617	TraesCS3D02G022900.1	GO:0055085	transmembrane transport	biological_process	cellular homeostasis
TraesCS3D02G022900	7256680	7268617	TraesCS3D02G022900.1	GO:0015299	solute:proton antiporter activity	molecular_function	cellular_component
TraesCS3D02G022900	7256680	7268617	TraesCS3D02G022900.1	GO:0015299	solute:proton antiporter activity	molecular_function	membrane
TraesCS3D02G022900	7256680	7268617	TraesCS3D02G022900.1	GO:0015299	solute:proton antiporter activity	molecular_function	transport
TraesCS3D02G022900	7256680	7268617	TraesCS3D02G022900.1	GO:0015299	solute:proton antiporter activity	molecular_function	biological_process
TraesCS3D02G022900	7256680	7268617	TraesCS3D02G022900.1	GO:0015299	solute:proton antiporter activity	molecular_function	cellular process
TraesCS3D02G022900	7256680	7268617	TraesCS3D02G022900.1	GO:0015299	solute:proton antiporter activity	molecular_function	transporter activity
TraesCS3D02G022900	7256680	7268617	TraesCS3D02G022900.1	GO:0015299	solute:proton antiporter activity	molecular_function	molecular_function
TraesCS3D02G022900	7256680	7268617	TraesCS3D02G022900.1	GO:0015299	solute:proton antiporter activity	molecular_function	plasma membrane
TraesCS3D02G022900	7256680	7268617	TraesCS3D02G022900.1	GO:0015299	solute:proton antiporter activity	molecular_function	cellular homeostasis
TraesCS3D02G022900	7256680	7268617	TraesCS3D02G022900.1	GO:0006812	cation transport	biological_process	cellular_component
TraesCS3D02G022900	7256680	7268617	TraesCS3D02G022900.1	GO:0006812	cation transport	biological_process	membrane
TraesCS3D02G022900	7256680	7268617	TraesCS3D02G022900.1	GO:0006812	cation transport	biological_process	transport
TraesCS3D02G022900	7256680	7268617	TraesCS3D02G022900.1	GO:0006812	cation transport	biological_process	biological_process
TraesCS3D02G022900	7256680	7268617	TraesCS3D02G022900.1	GO:0006812	cation transport	biological_process	cellular process
TraesCS3D02G022900	7256680	7268617	TraesCS3D02G022900.1	GO:0006812	cation transport	biological_process	transporter activity
TraesCS3D02G022900	7256680	7268617	TraesCS3D02G022900.1	GO:0006812	cation transport	biological_process	molecular_function
TraesCS3D02G022900	7256680	7268617	TraesCS3D02G022900.1	GO:0006812	cation transport	biological_process	plasma membrane
TraesCS3D02G022900	7256680	7268617	TraesCS3D02G022900.1	GO:0006812	cation transport	biological_process	cellular homeostasis
TraesCS3D02G022900	7256680	7268617	TraesCS3D02G022900.1	GO:0016020	membrane	cellular_component	cellular_component
TraesCS3D02G022900	7256680	7268617	TraesCS3D02G022900.1	GO:0016020	membrane	cellular_component	membrane
TraesCS3D02G022900	7256680	7268617	TraesCS3D02G022900.1	GO:0016020	membrane	cellular_component	transport
TraesCS3D02G022900	7256680	7268617	TraesCS3D02G022900.1	GO:0016020	membrane	cellular_component	biological_process
TraesCS3D02G022900	7256680	7268617	TraesCS3D02G022900.1	GO:0016020	membrane	cellular_component	cellular process
TraesCS3D02G022900	7256680	7268617	TraesCS3D02G022900.1	GO:0016020	membrane	cellular_component	transporter activity
TraesCS3D02G022900	7256680	7268617	TraesCS3D02G022900.1	GO:0016020	membrane	cellular_component	molecular_function
TraesCS3D02G022900	7256680	7268617	TraesCS3D02G022900.1	GO:0016020	membrane	cellular_component	plasma membrane
TraesCS3D02G022900	7256680	7268617	TraesCS3D02G022900.1	GO:0016020	membrane	cellular_component	cellular homeostasis
TraesCS3D02G022900	7256680	7268617	TraesCS3D02G022900.1	GO:1902600	proton transmembrane transport	biological_process	cellular_component
TraesCS3D02G022900	7256680	7268617	TraesCS3D02G022900.1	GO:1902600	proton transmembrane transport	biological_process	membrane
TraesCS3D02G022900	7256680	7268617	TraesCS3D02G022900.1	GO:1902600	proton transmembrane transport	biological_process	transport
TraesCS3D02G022900	7256680	7268617	TraesCS3D02G022900.1	GO:1902600	proton transmembrane transport	biological_process	biological_process
TraesCS3D02G022900	7256680	7268617	TraesCS3D02G022900.1	GO:1902600	proton transmembrane transport	biological_process	cellular process
TraesCS3D02G022900	7256680	7268617	TraesCS3D02G022900.1	GO:1902600	proton transmembrane transport	biological_process	transporter activity
TraesCS3D02G022900	7256680	7268617	TraesCS3D02G022900.1	GO:1902600	proton transmembrane transport	biological_process	molecular_function
TraesCS3D02G022900	7256680	7268617	TraesCS3D02G022900.1	GO:1902600	proton transmembrane transport	biological_process	plasma membrane
TraesCS3D02G022900	7256680	7268617	TraesCS3D02G022900.1	GO:1902600	proton transmembrane transport	biological_process	cellular homeostasis
TraesCS3D02G022900	7256680	7268617	TraesCS3D02G022900.1	GO:0006814	sodium ion transport	biological_process	cellular_component
TraesCS3D02G022900	7256680	7268617	TraesCS3D02G022900.1	GO:0006814	sodium ion transport	biological_process	membrane
TraesCS3D02G022900	7256680	7268617	TraesCS3D02G022900.1	GO:0006814	sodium ion transport	biological_process	transport
TraesCS3D02G022900	7256680	7268617	TraesCS3D02G022900.1	GO:0006814	sodium ion transport	biological_process	biological_process
TraesCS3D02G022900	7256680	7268617	TraesCS3D02G022900.1	GO:0006814	sodium ion transport	biological_process	cellular process
TraesCS3D02G022900	7256680	7268617	TraesCS3D02G022900.1	GO:0006814	sodium ion transport	biological_process	transporter activity
TraesCS3D02G022900	7256680	7268617	TraesCS3D02G022900.1	GO:0006814	sodium ion transport	biological_process	molecular_function
TraesCS3D02G022900	7256680	7268617	TraesCS3D02G022900.1	GO:0006814	sodium ion transport	biological_process	plasma membrane
TraesCS3D02G022900	7256680	7268617	TraesCS3D02G022900.1	GO:0006814	sodium ion transport	biological_process	cellular homeostasis
TraesCS3D02G022900	7256680	7268617	TraesCS3D02G022900.1	GO:0005886	plasma membrane	cellular_component	cellular_component
TraesCS3D02G022900	7256680	7268617	TraesCS3D02G022900.1	GO:0005886	plasma membrane	cellular_component	membrane
TraesCS3D02G022900	7256680	7268617	TraesCS3D02G022900.1	GO:0005886	plasma membrane	cellular_component	transport
TraesCS3D02G022900	7256680	7268617	TraesCS3D02G022900.1	GO:0005886	plasma membrane	cellular_component	biological_process
TraesCS3D02G022900	7256680	7268617	TraesCS3D02G022900.1	GO:0005886	plasma membrane	cellular_component	cellular process
TraesCS3D02G022900	7256680	7268617	TraesCS3D02G022900.1	GO:0005886	plasma membrane	cellular_component	transporter activity
TraesCS3D02G022900	7256680	7268617	TraesCS3D02G022900.1	GO:0005886	plasma membrane	cellular_component	molecular_function
TraesCS3D02G022900	7256680	7268617	TraesCS3D02G022900.1	GO:0005886	plasma membrane	cellular_component	plasma membrane
TraesCS3D02G022900	7256680	7268617	TraesCS3D02G022900.1	GO:0005886	plasma membrane	cellular_component	cellular homeostasis
TraesCS3D02G022900	7256680	7268617	TraesCS3D02G022900.1	GO:0051453	regulation of intracellular pH	biological_process	cellular_component
TraesCS3D02G022900	7256680	7268617	TraesCS3D02G022900.1	GO:0051453	regulation of intracellular pH	biological_process	membrane
TraesCS3D02G022900	7256680	7268617	TraesCS3D02G022900.1	GO:0051453	regulation of intracellular pH	biological_process	transport
TraesCS3D02G022900	7256680	7268617	TraesCS3D02G022900.1	GO:0051453	regulation of intracellular pH	biological_process	biological_process
TraesCS3D02G022900	7256680	7268617	TraesCS3D02G022900.1	GO:0051453	regulation of intracellular pH	biological_process	cellular process
TraesCS3D02G022900	7256680	7268617	TraesCS3D02G022900.1	GO:0051453	regulation of intracellular pH	biological_process	transporter activity
TraesCS3D02G022900	7256680	7268617	TraesCS3D02G022900.1	GO:0051453	regulation of intracellular pH	biological_process	molecular_function
TraesCS3D02G022900	7256680	7268617	TraesCS3D02G022900.1	GO:0051453	regulation of intracellular pH	biological_process	plasma membrane
TraesCS3D02G022900	7256680	7268617	TraesCS3D02G022900.1	GO:0051453	regulation of intracellular pH	biological_process	cellular homeostasis
TraesCS3D02G022900	7256680	7268617	TraesCS3D02G022900.1	GO:0015385	sodium:proton antiporter activity	molecular_function	cellular_component
TraesCS3D02G022900	7256680	7268617	TraesCS3D02G022900.1	GO:0015385	sodium:proton antiporter activity	molecular_function	membrane
TraesCS3D02G022900	7256680	7268617	TraesCS3D02G022900.1	GO:0015385	sodium:proton antiporter activity	molecular_function	transport
TraesCS3D02G022900	7256680	7268617	TraesCS3D02G022900.1	GO:0015385	sodium:proton antiporter activity	molecular_function	biological_process
TraesCS3D02G022900	7256680	7268617	TraesCS3D02G022900.1	GO:0015385	sodium:proton antiporter activity	molecular_function	cellular process
TraesCS3D02G022900	7256680	7268617	TraesCS3D02G022900.1	GO:0015385	sodium:proton antiporter activity	molecular_function	transporter activity
TraesCS3D02G022900	7256680	7268617	TraesCS3D02G022900.1	GO:0015385	sodium:proton antiporter activity	molecular_function	molecular_function
TraesCS3D02G022900	7256680	7268617	TraesCS3D02G022900.1	GO:0015385	sodium:proton antiporter activity	molecular_function	plasma membrane
TraesCS3D02G022900	7256680	7268617	TraesCS3D02G022900.1	GO:0015385	sodium:proton antiporter activity	molecular_function	cellular homeostasis
TraesCS3D02G022900	7256680	7268617	TraesCS3D02G022900.1	GO:0015386	potassium:proton antiporter activity	molecular_function	cellular_component
TraesCS3D02G022900	7256680	7268617	TraesCS3D02G022900.1	GO:0015386	potassium:proton antiporter activity	molecular_function	membrane
TraesCS3D02G022900	7256680	7268617	TraesCS3D02G022900.1	GO:0015386	potassium:proton antiporter activity	molecular_function	transport
TraesCS3D02G022900	7256680	7268617	TraesCS3D02G022900.1	GO:0015386	potassium:proton antiporter activity	molecular_function	biological_process
TraesCS3D02G022900	7256680	7268617	TraesCS3D02G022900.1	GO:0015386	potassium:proton antiporter activity	molecular_function	cellular process
TraesCS3D02G022900	7256680	7268617	TraesCS3D02G022900.1	GO:0015386	potassium:proton antiporter activity	molecular_function	transporter activity
TraesCS3D02G022900	7256680	7268617	TraesCS3D02G022900.1	GO:0015386	potassium:proton antiporter activity	molecular_function	molecular_function
TraesCS3D02G022900	7256680	7268617	TraesCS3D02G022900.1	GO:0015386	potassium:proton antiporter activity	molecular_function	plasma membrane
TraesCS3D02G022900	7256680	7268617	TraesCS3D02G022900.1	GO:0015386	potassium:proton antiporter activity	molecular_function	cellular homeostasis
TraesCS3D02G022900	7256680	7268617	TraesCS3D02G022900.1	GO:0071805	potassium ion transmembrane transport	biological_process	cellular_component
TraesCS3D02G022900	7256680	7268617	TraesCS3D02G022900.1	GO:0071805	potassium ion transmembrane transport	biological_process	membrane
TraesCS3D02G022900	7256680	7268617	TraesCS3D02G022900.1	GO:0071805	potassium ion transmembrane transport	biological_process	transport
TraesCS3D02G022900	7256680	7268617	TraesCS3D02G022900.1	GO:0071805	potassium ion transmembrane transport	biological_process	biological_process
TraesCS3D02G022900	7256680	7268617	TraesCS3D02G022900.1	GO:0071805	potassium ion transmembrane transport	biological_process	cellular process
TraesCS3D02G022900	7256680	7268617	TraesCS3D02G022900.1	GO:0071805	potassium ion transmembrane transport	biological_process	transporter activity
TraesCS3D02G022900	7256680	7268617	TraesCS3D02G022900.1	GO:0071805	potassium ion transmembrane transport	biological_process	molecular_function
TraesCS3D02G022900	7256680	7268617	TraesCS3D02G022900.1	GO:0071805	potassium ion transmembrane transport	biological_process	plasma membrane
TraesCS3D02G022900	7256680	7268617	TraesCS3D02G022900.1	GO:0071805	potassium ion transmembrane transport	biological_process	cellular homeostasis
TraesCS3D02G022900	7256680	7268617	TraesCS3D02G022900.1	GO:0098656	anion transmembrane transport	biological_process	cellular_component
TraesCS3D02G022900	7256680	7268617	TraesCS3D02G022900.1	GO:0098656	anion transmembrane transport	biological_process	membrane
TraesCS3D02G022900	7256680	7268617	TraesCS3D02G022900.1	GO:0098656	anion transmembrane transport	biological_process	transport
TraesCS3D02G022900	7256680	7268617	TraesCS3D02G022900.1	GO:0098656	anion transmembrane transport	biological_process	biological_process
TraesCS3D02G022900	7256680	7268617	TraesCS3D02G022900.1	GO:0098656	anion transmembrane transport	biological_process	cellular process
TraesCS3D02G022900	7256680	7268617	TraesCS3D02G022900.1	GO:0098656	anion transmembrane transport	biological_process	transporter activity
TraesCS3D02G022900	7256680	7268617	TraesCS3D02G022900.1	GO:0098656	anion transmembrane transport	biological_process	molecular_function
TraesCS3D02G022900	7256680	7268617	TraesCS3D02G022900.1	GO:0098656	anion transmembrane transport	biological_process	plasma membrane
TraesCS3D02G022900	7256680	7268617	TraesCS3D02G022900.1	GO:0098656	anion transmembrane transport	biological_process	cellular homeostasis
TraesCS3D02G022900	7256680	7268617	TraesCS3D02G022900.1	GO:0098719	sodium ion import across plasma membrane	biological_process	cellular_component
TraesCS3D02G022900	7256680	7268617	TraesCS3D02G022900.1	GO:0098719	sodium ion import across plasma membrane	biological_process	membrane
TraesCS3D02G022900	7256680	7268617	TraesCS3D02G022900.1	GO:0098719	sodium ion import across plasma membrane	biological_process	transport
TraesCS3D02G022900	7256680	7268617	TraesCS3D02G022900.1	GO:0098719	sodium ion import across plasma membrane	biological_process	biological_process
TraesCS3D02G022900	7256680	7268617	TraesCS3D02G022900.1	GO:0098719	sodium ion import across plasma membrane	biological_process	cellular process
TraesCS3D02G022900	7256680	7268617	TraesCS3D02G022900.1	GO:0098719	sodium ion import across plasma membrane	biological_process	transporter activity
TraesCS3D02G022900	7256680	7268617	TraesCS3D02G022900.1	GO:0098719	sodium ion import across plasma membrane	biological_process	molecular_function
TraesCS3D02G022900	7256680	7268617	TraesCS3D02G022900.1	GO:0098719	sodium ion import across plasma membrane	biological_process	plasma membrane
TraesCS3D02G022900	7256680	7268617	TraesCS3D02G022900.1	GO:0098719	sodium ion import across plasma membrane	biological_process	cellular homeostasis
TraesCS3D02G022900	7256680	7268617	TraesCS3D02G022900.2	GO:0016021	integral component of membrane	cellular_component	cellular_component
TraesCS3D02G022900	7256680	7268617	TraesCS3D02G022900.2	GO:0016021	integral component of membrane	cellular_component	membrane
TraesCS3D02G022900	7256680	7268617	TraesCS3D02G022900.2	GO:0016021	integral component of membrane	cellular_component	transport
TraesCS3D02G022900	7256680	7268617	TraesCS3D02G022900.2	GO:0016021	integral component of membrane	cellular_component	biological_process
TraesCS3D02G022900	7256680	7268617	TraesCS3D02G022900.2	GO:0016021	integral component of membrane	cellular_component	cellular process
TraesCS3D02G022900	7256680	7268617	TraesCS3D02G022900.2	GO:0016021	integral component of membrane	cellular_component	transporter activity
TraesCS3D02G022900	7256680	7268617	TraesCS3D02G022900.2	GO:0016021	integral component of membrane	cellular_component	molecular_function
TraesCS3D02G022900	7256680	7268617	TraesCS3D02G022900.2	GO:0055085	transmembrane transport	biological_process	cellular_component
TraesCS3D02G022900	7256680	7268617	TraesCS3D02G022900.2	GO:0055085	transmembrane transport	biological_process	membrane
TraesCS3D02G022900	7256680	7268617	TraesCS3D02G022900.2	GO:0055085	transmembrane transport	biological_process	transport
TraesCS3D02G022900	7256680	7268617	TraesCS3D02G022900.2	GO:0055085	transmembrane transport	biological_process	biological_process
TraesCS3D02G022900	7256680	7268617	TraesCS3D02G022900.2	GO:0055085	transmembrane transport	biological_process	cellular process
TraesCS3D02G022900	7256680	7268617	TraesCS3D02G022900.2	GO:0055085	transmembrane transport	biological_process	transporter activity
TraesCS3D02G022900	7256680	7268617	TraesCS3D02G022900.2	GO:0055085	transmembrane transport	biological_process	molecular_function
TraesCS3D02G022900	7256680	7268617	TraesCS3D02G022900.2	GO:0015299	solute:proton antiporter activity	molecular_function	cellular_component
TraesCS3D02G022900	7256680	7268617	TraesCS3D02G022900.2	GO:0015299	solute:proton antiporter activity	molecular_function	membrane
TraesCS3D02G022900	7256680	7268617	TraesCS3D02G022900.2	GO:0015299	solute:proton antiporter activity	molecular_function	transport
TraesCS3D02G022900	7256680	7268617	TraesCS3D02G022900.2	GO:0015299	solute:proton antiporter activity	molecular_function	biological_process
TraesCS3D02G022900	7256680	7268617	TraesCS3D02G022900.2	GO:0015299	solute:proton antiporter activity	molecular_function	cellular process
TraesCS3D02G022900	7256680	7268617	TraesCS3D02G022900.2	GO:0015299	solute:proton antiporter activity	molecular_function	transporter activity
TraesCS3D02G022900	7256680	7268617	TraesCS3D02G022900.2	GO:0015299	solute:proton antiporter activity	molecular_function	molecular_function
TraesCS3D02G022900	7256680	7268617	TraesCS3D02G022900.2	GO:0006812	cation transport	biological_process	cellular_component
TraesCS3D02G022900	7256680	7268617	TraesCS3D02G022900.2	GO:0006812	cation transport	biological_process	membrane
TraesCS3D02G022900	7256680	7268617	TraesCS3D02G022900.2	GO:0006812	cation transport	biological_process	transport
TraesCS3D02G022900	7256680	7268617	TraesCS3D02G022900.2	GO:0006812	cation transport	biological_process	biological_process
TraesCS3D02G022900	7256680	7268617	TraesCS3D02G022900.2	GO:0006812	cation transport	biological_process	cellular process
TraesCS3D02G022900	7256680	7268617	TraesCS3D02G022900.2	GO:0006812	cation transport	biological_process	transporter activity
TraesCS3D02G022900	7256680	7268617	TraesCS3D02G022900.2	GO:0006812	cation transport	biological_process	molecular_function
TraesCS4A02G145300	246708879	246714419	TraesCS4A02G145300.1	GO:0016021	integral component of membrane	cellular_component	cellular_component
TraesCS4A02G145300	246708879	246714419	TraesCS4A02G145300.1	GO:0016021	integral component of membrane	cellular_component	membrane
TraesCS4A02G145300	246708879	246714419	TraesCS4A02G145300.1	GO:0016021	integral component of membrane	cellular_component	transport
TraesCS4A02G145300	246708879	246714419	TraesCS4A02G145300.1	GO:0016021	integral component of membrane	cellular_component	biological_process
TraesCS4A02G145300	246708879	246714419	TraesCS4A02G145300.1	GO:0016021	integral component of membrane	cellular_component	cellular process
TraesCS4A02G145300	246708879	246714419	TraesCS4A02G145300.1	GO:0016021	integral component of membrane	cellular_component	transporter activity
TraesCS4A02G145300	246708879	246714419	TraesCS4A02G145300.1	GO:0016021	integral component of membrane	cellular_component	molecular_function
TraesCS4A02G145300	246708879	246714419	TraesCS4A02G145300.1	GO:0055085	transmembrane transport	biological_process	cellular_component
TraesCS4A02G145300	246708879	246714419	TraesCS4A02G145300.1	GO:0055085	transmembrane transport	biological_process	membrane
TraesCS4A02G145300	246708879	246714419	TraesCS4A02G145300.1	GO:0055085	transmembrane transport	biological_process	transport
TraesCS4A02G145300	246708879	246714419	TraesCS4A02G145300.1	GO:0055085	transmembrane transport	biological_process	biological_process
TraesCS4A02G145300	246708879	246714419	TraesCS4A02G145300.1	GO:0055085	transmembrane transport	biological_process	cellular process
TraesCS4A02G145300	246708879	246714419	TraesCS4A02G145300.1	GO:0055085	transmembrane transport	biological_process	transporter activity
TraesCS4A02G145300	246708879	246714419	TraesCS4A02G145300.1	GO:0055085	transmembrane transport	biological_process	molecular_function
TraesCS4A02G145300	246708879	246714419	TraesCS4A02G145300.1	GO:0015299	solute:proton antiporter activity	molecular_function	cellular_component
TraesCS4A02G145300	246708879	246714419	TraesCS4A02G145300.1	GO:0015299	solute:proton antiporter activity	molecular_function	membrane
TraesCS4A02G145300	246708879	246714419	TraesCS4A02G145300.1	GO:0015299	solute:proton antiporter activity	molecular_function	transport
TraesCS4A02G145300	246708879	246714419	TraesCS4A02G145300.1	GO:0015299	solute:proton antiporter activity	molecular_function	biological_process
TraesCS4A02G145300	246708879	246714419	TraesCS4A02G145300.1	GO:0015299	solute:proton antiporter activity	molecular_function	cellular process
TraesCS4A02G145300	246708879	246714419	TraesCS4A02G145300.1	GO:0015299	solute:proton antiporter activity	molecular_function	transporter activity
TraesCS4A02G145300	246708879	246714419	TraesCS4A02G145300.1	GO:0015299	solute:proton antiporter activity	molecular_function	molecular_function
TraesCS4A02G145300	246708879	246714419	TraesCS4A02G145300.1	GO:0006885	regulation of pH	biological_process	cellular_component
TraesCS4A02G145300	246708879	246714419	TraesCS4A02G145300.1	GO:0006885	regulation of pH	biological_process	membrane
TraesCS4A02G145300	246708879	246714419	TraesCS4A02G145300.1	GO:0006885	regulation of pH	biological_process	transport
TraesCS4A02G145300	246708879	246714419	TraesCS4A02G145300.1	GO:0006885	regulation of pH	biological_process	biological_process
TraesCS4A02G145300	246708879	246714419	TraesCS4A02G145300.1	GO:0006885	regulation of pH	biological_process	cellular process
TraesCS4A02G145300	246708879	246714419	TraesCS4A02G145300.1	GO:0006885	regulation of pH	biological_process	transporter activity
TraesCS4A02G145300	246708879	246714419	TraesCS4A02G145300.1	GO:0006885	regulation of pH	biological_process	molecular_function
TraesCS4A02G145300	246708879	246714419	TraesCS4A02G145300.1	GO:0015385	sodium:proton antiporter activity	molecular_function	cellular_component
TraesCS4A02G145300	246708879	246714419	TraesCS4A02G145300.1	GO:0015385	sodium:proton antiporter activity	molecular_function	membrane
TraesCS4A02G145300	246708879	246714419	TraesCS4A02G145300.1	GO:0015385	sodium:proton antiporter activity	molecular_function	transport
TraesCS4A02G145300	246708879	246714419	TraesCS4A02G145300.1	GO:0015385	sodium:proton antiporter activity	molecular_function	biological_process
TraesCS4A02G145300	246708879	246714419	TraesCS4A02G145300.1	GO:0015385	sodium:proton antiporter activity	molecular_function	cellular process
TraesCS4A02G145300	246708879	246714419	TraesCS4A02G145300.1	GO:0015385	sodium:proton antiporter activity	molecular_function	transporter activity
TraesCS4A02G145300	246708879	246714419	TraesCS4A02G145300.1	GO:0015385	sodium:proton antiporter activity	molecular_function	molecular_function
TraesCS4A02G145300	246708879	246714419	TraesCS4A02G145300.1	GO:0006814	sodium ion transport	biological_process	cellular_component
TraesCS4A02G145300	246708879	246714419	TraesCS4A02G145300.1	GO:0006814	sodium ion transport	biological_process	membrane
TraesCS4A02G145300	246708879	246714419	TraesCS4A02G145300.1	GO:0006814	sodium ion transport	biological_process	transport
TraesCS4A02G145300	246708879	246714419	TraesCS4A02G145300.1	GO:0006814	sodium ion transport	biological_process	biological_process
TraesCS4A02G145300	246708879	246714419	TraesCS4A02G145300.1	GO:0006814	sodium ion transport	biological_process	cellular process
TraesCS4A02G145300	246708879	246714419	TraesCS4A02G145300.1	GO:0006814	sodium ion transport	biological_process	transporter activity
TraesCS4A02G145300	246708879	246714419	TraesCS4A02G145300.1	GO:0006814	sodium ion transport	biological_process	molecular_function
TraesCS4A02G145300	246708879	246714419	TraesCS4A02G145300.1	GO:0006812	cation transport	biological_process	cellular_component
TraesCS4A02G145300	246708879	246714419	TraesCS4A02G145300.1	GO:0006812	cation transport	biological_process	membrane
TraesCS4A02G145300	246708879	246714419	TraesCS4A02G145300.1	GO:0006812	cation transport	biological_process	transport
TraesCS4A02G145300	246708879	246714419	TraesCS4A02G145300.1	GO:0006812	cation transport	biological_process	biological_process
TraesCS4A02G145300	246708879	246714419	TraesCS4A02G145300.1	GO:0006812	cation transport	biological_process	cellular process
TraesCS4A02G145300	246708879	246714419	TraesCS4A02G145300.1	GO:0006812	cation transport	biological_process	transporter activity
TraesCS4A02G145300	246708879	246714419	TraesCS4A02G145300.1	GO:0006812	cation transport	biological_process	molecular_function
TraesCS4A02G145300	246708879	246714419	TraesCS4A02G145300.1	GO:0016020	membrane	cellular_component	cellular_component
TraesCS4A02G145300	246708879	246714419	TraesCS4A02G145300.1	GO:0016020	membrane	cellular_component	membrane
TraesCS4A02G145300	246708879	246714419	TraesCS4A02G145300.1	GO:0016020	membrane	cellular_component	transport
TraesCS4A02G145300	246708879	246714419	TraesCS4A02G145300.1	GO:0016020	membrane	cellular_component	biological_process
TraesCS4A02G145300	246708879	246714419	TraesCS4A02G145300.1	GO:0016020	membrane	cellular_component	cellular process
TraesCS4A02G145300	246708879	246714419	TraesCS4A02G145300.1	GO:0016020	membrane	cellular_component	transporter activity
TraesCS4A02G145300	246708879	246714419	TraesCS4A02G145300.1	GO:0016020	membrane	cellular_component	molecular_function
TraesCS4A02G145300	246708879	246714419	TraesCS4A02G145300.1	GO:0006811	ion transport	biological_process	cellular_component
TraesCS4A02G145300	246708879	246714419	TraesCS4A02G145300.1	GO:0006811	ion transport	biological_process	membrane
TraesCS4A02G145300	246708879	246714419	TraesCS4A02G145300.1	GO:0006811	ion transport	biological_process	transport
TraesCS4A02G145300	246708879	246714419	TraesCS4A02G145300.1	GO:0006811	ion transport	biological_process	biological_process
TraesCS4A02G145300	246708879	246714419	TraesCS4A02G145300.1	GO:0006811	ion transport	biological_process	cellular process
TraesCS4A02G145300	246708879	246714419	TraesCS4A02G145300.1	GO:0006811	ion transport	biological_process	transporter activity
TraesCS4A02G145300	246708879	246714419	TraesCS4A02G145300.1	GO:0006811	ion transport	biological_process	molecular_function
TraesCS4A02G145300	246708879	246714419	TraesCS4A02G145300.1	GO:0015297	antiporter activity	molecular_function	cellular_component
TraesCS4A02G145300	246708879	246714419	TraesCS4A02G145300.1	GO:0015297	antiporter activity	molecular_function	membrane
TraesCS4A02G145300	246708879	246714419	TraesCS4A02G145300.1	GO:0015297	antiporter activity	molecular_function	transport
TraesCS4A02G145300	246708879	246714419	TraesCS4A02G145300.1	GO:0015297	antiporter activity	molecular_function	biological_process
TraesCS4A02G145300	246708879	246714419	TraesCS4A02G145300.1	GO:0015297	antiporter activity	molecular_function	cellular process
TraesCS4A02G145300	246708879	246714419	TraesCS4A02G145300.1	GO:0015297	antiporter activity	molecular_function	transporter activity
TraesCS4A02G145300	246708879	246714419	TraesCS4A02G145300.1	GO:0015297	antiporter activity	molecular_function	molecular_function
TraesCS4A02G145300	246708879	246714419	TraesCS4A02G145300.1	GO:0035725	sodium ion transmembrane transport	biological_process	cellular_component
TraesCS4A02G145300	246708879	246714419	TraesCS4A02G145300.1	GO:0035725	sodium ion transmembrane transport	biological_process	membrane
TraesCS4A02G145300	246708879	246714419	TraesCS4A02G145300.1	GO:0035725	sodium ion transmembrane transport	biological_process	transport
TraesCS4A02G145300	246708879	246714419	TraesCS4A02G145300.1	GO:0035725	sodium ion transmembrane transport	biological_process	biological_process
TraesCS4A02G145300	246708879	246714419	TraesCS4A02G145300.1	GO:0035725	sodium ion transmembrane transport	biological_process	cellular process
TraesCS4A02G145300	246708879	246714419	TraesCS4A02G145300.1	GO:0035725	sodium ion transmembrane transport	biological_process	transporter activity
TraesCS4A02G145300	246708879	246714419	TraesCS4A02G145300.1	GO:0035725	sodium ion transmembrane transport	biological_process	molecular_function
TraesCS4A02G145300	246708879	246714419	TraesCS4A02G145300.1	GO:1902600	proton transmembrane transport	biological_process	cellular_component
TraesCS4A02G145300	246708879	246714419	TraesCS4A02G145300.1	GO:1902600	proton transmembrane transport	biological_process	membrane
TraesCS4A02G145300	246708879	246714419	TraesCS4A02G145300.1	GO:1902600	proton transmembrane transport	biological_process	transport
TraesCS4A02G145300	246708879	246714419	TraesCS4A02G145300.1	GO:1902600	proton transmembrane transport	biological_process	biological_process
TraesCS4A02G145300	246708879	246714419	TraesCS4A02G145300.1	GO:1902600	proton transmembrane transport	biological_process	cellular process
TraesCS4A02G145300	246708879	246714419	TraesCS4A02G145300.1	GO:1902600	proton transmembrane transport	biological_process	transporter activity
TraesCS4A02G145300	246708879	246714419	TraesCS4A02G145300.1	GO:1902600	proton transmembrane transport	biological_process	molecular_function
TraesCS4B02G125700	156526868	156534017	TraesCS4B02G125700.1	GO:0016021	integral component of membrane	cellular_component	cellular_component
TraesCS4B02G125700	156526868	156534017	TraesCS4B02G125700.1	GO:0016021	integral component of membrane	cellular_component	membrane
TraesCS4B02G125700	156526868	156534017	TraesCS4B02G125700.1	GO:0016021	integral component of membrane	cellular_component	transport
TraesCS4B02G125700	156526868	156534017	TraesCS4B02G125700.1	GO:0016021	integral component of membrane	cellular_component	biological_process
TraesCS4B02G125700	156526868	156534017	TraesCS4B02G125700.1	GO:0016021	integral component of membrane	cellular_component	cellular process
TraesCS4B02G125700	156526868	156534017	TraesCS4B02G125700.1	GO:0016021	integral component of membrane	cellular_component	transporter activity
TraesCS4B02G125700	156526868	156534017	TraesCS4B02G125700.1	GO:0016021	integral component of membrane	cellular_component	molecular_function
TraesCS4B02G125700	156526868	156534017	TraesCS4B02G125700.1	GO:0055085	transmembrane transport	biological_process	cellular_component
TraesCS4B02G125700	156526868	156534017	TraesCS4B02G125700.1	GO:0055085	transmembrane transport	biological_process	membrane
TraesCS4B02G125700	156526868	156534017	TraesCS4B02G125700.1	GO:0055085	transmembrane transport	biological_process	transport
TraesCS4B02G125700	156526868	156534017	TraesCS4B02G125700.1	GO:0055085	transmembrane transport	biological_process	biological_process
TraesCS4B02G125700	156526868	156534017	TraesCS4B02G125700.1	GO:0055085	transmembrane transport	biological_process	cellular process
TraesCS4B02G125700	156526868	156534017	TraesCS4B02G125700.1	GO:0055085	transmembrane transport	biological_process	transporter activity
TraesCS4B02G125700	156526868	156534017	TraesCS4B02G125700.1	GO:0055085	transmembrane transport	biological_process	molecular_function
TraesCS4B02G125700	156526868	156534017	TraesCS4B02G125700.1	GO:0015299	solute:proton antiporter activity	molecular_function	cellular_component
TraesCS4B02G125700	156526868	156534017	TraesCS4B02G125700.1	GO:0015299	solute:proton antiporter activity	molecular_function	membrane
TraesCS4B02G125700	156526868	156534017	TraesCS4B02G125700.1	GO:0015299	solute:proton antiporter activity	molecular_function	transport
TraesCS4B02G125700	156526868	156534017	TraesCS4B02G125700.1	GO:0015299	solute:proton antiporter activity	molecular_function	biological_process
TraesCS4B02G125700	156526868	156534017	TraesCS4B02G125700.1	GO:0015299	solute:proton antiporter activity	molecular_function	cellular process
TraesCS4B02G125700	156526868	156534017	TraesCS4B02G125700.1	GO:0015299	solute:proton antiporter activity	molecular_function	transporter activity
TraesCS4B02G125700	156526868	156534017	TraesCS4B02G125700.1	GO:0015299	solute:proton antiporter activity	molecular_function	molecular_function
TraesCS4B02G125700	156526868	156534017	TraesCS4B02G125700.1	GO:0006812	cation transport	biological_process	cellular_component
TraesCS4B02G125700	156526868	156534017	TraesCS4B02G125700.1	GO:0006812	cation transport	biological_process	membrane
TraesCS4B02G125700	156526868	156534017	TraesCS4B02G125700.1	GO:0006812	cation transport	biological_process	transport
TraesCS4B02G125700	156526868	156534017	TraesCS4B02G125700.1	GO:0006812	cation transport	biological_process	biological_process
TraesCS4B02G125700	156526868	156534017	TraesCS4B02G125700.1	GO:0006812	cation transport	biological_process	cellular process
TraesCS4B02G125700	156526868	156534017	TraesCS4B02G125700.1	GO:0006812	cation transport	biological_process	transporter activity
TraesCS4B02G125700	156526868	156534017	TraesCS4B02G125700.1	GO:0006812	cation transport	biological_process	molecular_function
TraesCS4B02G125700	156526868	156534017	TraesCS4B02G125700.2	GO:0016021	integral component of membrane	cellular_component	cellular_component
TraesCS4B02G125700	156526868	156534017	TraesCS4B02G125700.2	GO:0016021	integral component of membrane	cellular_component	membrane
TraesCS4B02G125700	156526868	156534017	TraesCS4B02G125700.2	GO:0016021	integral component of membrane	cellular_component	transport
TraesCS4B02G125700	156526868	156534017	TraesCS4B02G125700.2	GO:0016021	integral component of membrane	cellular_component	biological_process
TraesCS4B02G125700	156526868	156534017	TraesCS4B02G125700.2	GO:0016021	integral component of membrane	cellular_component	cellular process
TraesCS4B02G125700	156526868	156534017	TraesCS4B02G125700.2	GO:0016021	integral component of membrane	cellular_component	transporter activity
TraesCS4B02G125700	156526868	156534017	TraesCS4B02G125700.2	GO:0016021	integral component of membrane	cellular_component	molecular_function
TraesCS4B02G125700	156526868	156534017	TraesCS4B02G125700.2	GO:0055085	transmembrane transport	biological_process	cellular_component
TraesCS4B02G125700	156526868	156534017	TraesCS4B02G125700.2	GO:0055085	transmembrane transport	biological_process	membrane
TraesCS4B02G125700	156526868	156534017	TraesCS4B02G125700.2	GO:0055085	transmembrane transport	biological_process	transport
TraesCS4B02G125700	156526868	156534017	TraesCS4B02G125700.2	GO:0055085	transmembrane transport	biological_process	biological_process
TraesCS4B02G125700	156526868	156534017	TraesCS4B02G125700.2	GO:0055085	transmembrane transport	biological_process	cellular process
TraesCS4B02G125700	156526868	156534017	TraesCS4B02G125700.2	GO:0055085	transmembrane transport	biological_process	transporter activity
TraesCS4B02G125700	156526868	156534017	TraesCS4B02G125700.2	GO:0055085	transmembrane transport	biological_process	molecular_function
TraesCS4B02G125700	156526868	156534017	TraesCS4B02G125700.2	GO:0015299	solute:proton antiporter activity	molecular_function	cellular_component
TraesCS4B02G125700	156526868	156534017	TraesCS4B02G125700.2	GO:0015299	solute:proton antiporter activity	molecular_function	membrane
TraesCS4B02G125700	156526868	156534017	TraesCS4B02G125700.2	GO:0015299	solute:proton antiporter activity	molecular_function	transport
TraesCS4B02G125700	156526868	156534017	TraesCS4B02G125700.2	GO:0015299	solute:proton antiporter activity	molecular_function	biological_process
TraesCS4B02G125700	156526868	156534017	TraesCS4B02G125700.2	GO:0015299	solute:proton antiporter activity	molecular_function	cellular process
TraesCS4B02G125700	156526868	156534017	TraesCS4B02G125700.2	GO:0015299	solute:proton antiporter activity	molecular_function	transporter activity
TraesCS4B02G125700	156526868	156534017	TraesCS4B02G125700.2	GO:0015299	solute:proton antiporter activity	molecular_function	molecular_function
TraesCS4B02G125700	156526868	156534017	TraesCS4B02G125700.2	GO:0006812	cation transport	biological_process	cellular_component
TraesCS4B02G125700	156526868	156534017	TraesCS4B02G125700.2	GO:0006812	cation transport	biological_process	membrane
TraesCS4B02G125700	156526868	156534017	TraesCS4B02G125700.2	GO:0006812	cation transport	biological_process	transport
TraesCS4B02G125700	156526868	156534017	TraesCS4B02G125700.2	GO:0006812	cation transport	biological_process	biological_process
TraesCS4B02G125700	156526868	156534017	TraesCS4B02G125700.2	GO:0006812	cation transport	biological_process	cellular process
TraesCS4B02G125700	156526868	156534017	TraesCS4B02G125700.2	GO:0006812	cation transport	biological_process	transporter activity
TraesCS4B02G125700	156526868	156534017	TraesCS4B02G125700.2	GO:0006812	cation transport	biological_process	molecular_function
TraesCS4D02G147600	139042047	139047298	TraesCS4D02G147600.1	GO:0016021	integral component of membrane	cellular_component	cellular_component
TraesCS4D02G147600	139042047	139047298	TraesCS4D02G147600.1	GO:0016021	integral component of membrane	cellular_component	membrane
TraesCS4D02G147600	139042047	139047298	TraesCS4D02G147600.1	GO:0016021	integral component of membrane	cellular_component	transport
TraesCS4D02G147600	139042047	139047298	TraesCS4D02G147600.1	GO:0016021	integral component of membrane	cellular_component	biological_process
TraesCS4D02G147600	139042047	139047298	TraesCS4D02G147600.1	GO:0016021	integral component of membrane	cellular_component	cellular process
TraesCS4D02G147600	139042047	139047298	TraesCS4D02G147600.1	GO:0016021	integral component of membrane	cellular_component	transporter activity
TraesCS4D02G147600	139042047	139047298	TraesCS4D02G147600.1	GO:0016021	integral component of membrane	cellular_component	molecular_function
TraesCS4D02G147600	139042047	139047298	TraesCS4D02G147600.1	GO:0055085	transmembrane transport	biological_process	cellular_component
TraesCS4D02G147600	139042047	139047298	TraesCS4D02G147600.1	GO:0055085	transmembrane transport	biological_process	membrane
TraesCS4D02G147600	139042047	139047298	TraesCS4D02G147600.1	GO:0055085	transmembrane transport	biological_process	transport
TraesCS4D02G147600	139042047	139047298	TraesCS4D02G147600.1	GO:0055085	transmembrane transport	biological_process	biological_process
TraesCS4D02G147600	139042047	139047298	TraesCS4D02G147600.1	GO:0055085	transmembrane transport	biological_process	cellular process
TraesCS4D02G147600	139042047	139047298	TraesCS4D02G147600.1	GO:0055085	transmembrane transport	biological_process	transporter activity
TraesCS4D02G147600	139042047	139047298	TraesCS4D02G147600.1	GO:0055085	transmembrane transport	biological_process	molecular_function
TraesCS4D02G147600	139042047	139047298	TraesCS4D02G147600.1	GO:0015299	solute:proton antiporter activity	molecular_function	cellular_component
TraesCS4D02G147600	139042047	139047298	TraesCS4D02G147600.1	GO:0015299	solute:proton antiporter activity	molecular_function	membrane
TraesCS4D02G147600	139042047	139047298	TraesCS4D02G147600.1	GO:0015299	solute:proton antiporter activity	molecular_function	transport
TraesCS4D02G147600	139042047	139047298	TraesCS4D02G147600.1	GO:0015299	solute:proton antiporter activity	molecular_function	biological_process
TraesCS4D02G147600	139042047	139047298	TraesCS4D02G147600.1	GO:0015299	solute:proton antiporter activity	molecular_function	cellular process
TraesCS4D02G147600	139042047	139047298	TraesCS4D02G147600.1	GO:0015299	solute:proton antiporter activity	molecular_function	transporter activity
TraesCS4D02G147600	139042047	139047298	TraesCS4D02G147600.1	GO:0015299	solute:proton antiporter activity	molecular_function	molecular_function
TraesCS4D02G147600	139042047	139047298	TraesCS4D02G147600.1	GO:0006885	regulation of pH	biological_process	cellular_component
TraesCS4D02G147600	139042047	139047298	TraesCS4D02G147600.1	GO:0006885	regulation of pH	biological_process	membrane
TraesCS4D02G147600	139042047	139047298	TraesCS4D02G147600.1	GO:0006885	regulation of pH	biological_process	transport
TraesCS4D02G147600	139042047	139047298	TraesCS4D02G147600.1	GO:0006885	regulation of pH	biological_process	biological_process
TraesCS4D02G147600	139042047	139047298	TraesCS4D02G147600.1	GO:0006885	regulation of pH	biological_process	cellular process
TraesCS4D02G147600	139042047	139047298	TraesCS4D02G147600.1	GO:0006885	regulation of pH	biological_process	transporter activity
TraesCS4D02G147600	139042047	139047298	TraesCS4D02G147600.1	GO:0006885	regulation of pH	biological_process	molecular_function
TraesCS4D02G147600	139042047	139047298	TraesCS4D02G147600.1	GO:0015385	sodium:proton antiporter activity	molecular_function	cellular_component
TraesCS4D02G147600	139042047	139047298	TraesCS4D02G147600.1	GO:0015385	sodium:proton antiporter activity	molecular_function	membrane
TraesCS4D02G147600	139042047	139047298	TraesCS4D02G147600.1	GO:0015385	sodium:proton antiporter activity	molecular_function	transport
TraesCS4D02G147600	139042047	139047298	TraesCS4D02G147600.1	GO:0015385	sodium:proton antiporter activity	molecular_function	biological_process
TraesCS4D02G147600	139042047	139047298	TraesCS4D02G147600.1	GO:0015385	sodium:proton antiporter activity	molecular_function	cellular process
TraesCS4D02G147600	139042047	139047298	TraesCS4D02G147600.1	GO:0015385	sodium:proton antiporter activity	molecular_function	transporter activity
TraesCS4D02G147600	139042047	139047298	TraesCS4D02G147600.1	GO:0015385	sodium:proton antiporter activity	molecular_function	molecular_function
TraesCS4D02G147600	139042047	139047298	TraesCS4D02G147600.1	GO:0006814	sodium ion transport	biological_process	cellular_component
TraesCS4D02G147600	139042047	139047298	TraesCS4D02G147600.1	GO:0006814	sodium ion transport	biological_process	membrane
TraesCS4D02G147600	139042047	139047298	TraesCS4D02G147600.1	GO:0006814	sodium ion transport	biological_process	transport
TraesCS4D02G147600	139042047	139047298	TraesCS4D02G147600.1	GO:0006814	sodium ion transport	biological_process	biological_process
TraesCS4D02G147600	139042047	139047298	TraesCS4D02G147600.1	GO:0006814	sodium ion transport	biological_process	cellular process
TraesCS4D02G147600	139042047	139047298	TraesCS4D02G147600.1	GO:0006814	sodium ion transport	biological_process	transporter activity
TraesCS4D02G147600	139042047	139047298	TraesCS4D02G147600.1	GO:0006814	sodium ion transport	biological_process	molecular_function
TraesCS4D02G147600	139042047	139047298	TraesCS4D02G147600.1	GO:0006812	cation transport	biological_process	cellular_component
TraesCS4D02G147600	139042047	139047298	TraesCS4D02G147600.1	GO:0006812	cation transport	biological_process	membrane
TraesCS4D02G147600	139042047	139047298	TraesCS4D02G147600.1	GO:0006812	cation transport	biological_process	transport
TraesCS4D02G147600	139042047	139047298	TraesCS4D02G147600.1	GO:0006812	cation transport	biological_process	biological_process
TraesCS4D02G147600	139042047	139047298	TraesCS4D02G147600.1	GO:0006812	cation transport	biological_process	cellular process
TraesCS4D02G147600	139042047	139047298	TraesCS4D02G147600.1	GO:0006812	cation transport	biological_process	transporter activity
TraesCS4D02G147600	139042047	139047298	TraesCS4D02G147600.1	GO:0006812	cation transport	biological_process	molecular_function
TraesCS4D02G147600	139042047	139047298	TraesCS4D02G147600.2	GO:0016021	integral component of membrane	cellular_component	cellular_component
TraesCS4D02G147600	139042047	139047298	TraesCS4D02G147600.2	GO:0016021	integral component of membrane	cellular_component	membrane
TraesCS4D02G147600	139042047	139047298	TraesCS4D02G147600.2	GO:0016021	integral component of membrane	cellular_component	transport
TraesCS4D02G147600	139042047	139047298	TraesCS4D02G147600.2	GO:0016021	integral component of membrane	cellular_component	biological_process
TraesCS4D02G147600	139042047	139047298	TraesCS4D02G147600.2	GO:0016021	integral component of membrane	cellular_component	cellular process
TraesCS4D02G147600	139042047	139047298	TraesCS4D02G147600.2	GO:0016021	integral component of membrane	cellular_component	transporter activity
TraesCS4D02G147600	139042047	139047298	TraesCS4D02G147600.2	GO:0016021	integral component of membrane	cellular_component	molecular_function
TraesCS4D02G147600	139042047	139047298	TraesCS4D02G147600.2	GO:0055085	transmembrane transport	biological_process	cellular_component
TraesCS4D02G147600	139042047	139047298	TraesCS4D02G147600.2	GO:0055085	transmembrane transport	biological_process	membrane
TraesCS4D02G147600	139042047	139047298	TraesCS4D02G147600.2	GO:0055085	transmembrane transport	biological_process	transport
TraesCS4D02G147600	139042047	139047298	TraesCS4D02G147600.2	GO:0055085	transmembrane transport	biological_process	biological_process
TraesCS4D02G147600	139042047	139047298	TraesCS4D02G147600.2	GO:0055085	transmembrane transport	biological_process	cellular process
TraesCS4D02G147600	139042047	139047298	TraesCS4D02G147600.2	GO:0055085	transmembrane transport	biological_process	transporter activity
TraesCS4D02G147600	139042047	139047298	TraesCS4D02G147600.2	GO:0055085	transmembrane transport	biological_process	molecular_function
TraesCS4D02G147600	139042047	139047298	TraesCS4D02G147600.2	GO:0015299	solute:proton antiporter activity	molecular_function	cellular_component
TraesCS4D02G147600	139042047	139047298	TraesCS4D02G147600.2	GO:0015299	solute:proton antiporter activity	molecular_function	membrane
TraesCS4D02G147600	139042047	139047298	TraesCS4D02G147600.2	GO:0015299	solute:proton antiporter activity	molecular_function	transport
TraesCS4D02G147600	139042047	139047298	TraesCS4D02G147600.2	GO:0015299	solute:proton antiporter activity	molecular_function	biological_process
TraesCS4D02G147600	139042047	139047298	TraesCS4D02G147600.2	GO:0015299	solute:proton antiporter activity	molecular_function	cellular process
TraesCS4D02G147600	139042047	139047298	TraesCS4D02G147600.2	GO:0015299	solute:proton antiporter activity	molecular_function	transporter activity
TraesCS4D02G147600	139042047	139047298	TraesCS4D02G147600.2	GO:0015299	solute:proton antiporter activity	molecular_function	molecular_function
TraesCS4D02G147600	139042047	139047298	TraesCS4D02G147600.2	GO:0006885	regulation of pH	biological_process	cellular_component
TraesCS4D02G147600	139042047	139047298	TraesCS4D02G147600.2	GO:0006885	regulation of pH	biological_process	membrane
TraesCS4D02G147600	139042047	139047298	TraesCS4D02G147600.2	GO:0006885	regulation of pH	biological_process	transport
TraesCS4D02G147600	139042047	139047298	TraesCS4D02G147600.2	GO:0006885	regulation of pH	biological_process	biological_process
TraesCS4D02G147600	139042047	139047298	TraesCS4D02G147600.2	GO:0006885	regulation of pH	biological_process	cellular process
TraesCS4D02G147600	139042047	139047298	TraesCS4D02G147600.2	GO:0006885	regulation of pH	biological_process	transporter activity
TraesCS4D02G147600	139042047	139047298	TraesCS4D02G147600.2	GO:0006885	regulation of pH	biological_process	molecular_function
TraesCS4D02G147600	139042047	139047298	TraesCS4D02G147600.2	GO:0015385	sodium:proton antiporter activity	molecular_function	cellular_component
TraesCS4D02G147600	139042047	139047298	TraesCS4D02G147600.2	GO:0015385	sodium:proton antiporter activity	molecular_function	membrane
TraesCS4D02G147600	139042047	139047298	TraesCS4D02G147600.2	GO:0015385	sodium:proton antiporter activity	molecular_function	transport
TraesCS4D02G147600	139042047	139047298	TraesCS4D02G147600.2	GO:0015385	sodium:proton antiporter activity	molecular_function	biological_process
TraesCS4D02G147600	139042047	139047298	TraesCS4D02G147600.2	GO:0015385	sodium:proton antiporter activity	molecular_function	cellular process
TraesCS4D02G147600	139042047	139047298	TraesCS4D02G147600.2	GO:0015385	sodium:proton antiporter activity	molecular_function	transporter activity
TraesCS4D02G147600	139042047	139047298	TraesCS4D02G147600.2	GO:0015385	sodium:proton antiporter activity	molecular_function	molecular_function
TraesCS4D02G147600	139042047	139047298	TraesCS4D02G147600.2	GO:0006814	sodium ion transport	biological_process	cellular_component
TraesCS4D02G147600	139042047	139047298	TraesCS4D02G147600.2	GO:0006814	sodium ion transport	biological_process	membrane
TraesCS4D02G147600	139042047	139047298	TraesCS4D02G147600.2	GO:0006814	sodium ion transport	biological_process	transport
TraesCS4D02G147600	139042047	139047298	TraesCS4D02G147600.2	GO:0006814	sodium ion transport	biological_process	biological_process
TraesCS4D02G147600	139042047	139047298	TraesCS4D02G147600.2	GO:0006814	sodium ion transport	biological_process	cellular process
TraesCS4D02G147600	139042047	139047298	TraesCS4D02G147600.2	GO:0006814	sodium ion transport	biological_process	transporter activity
TraesCS4D02G147600	139042047	139047298	TraesCS4D02G147600.2	GO:0006814	sodium ion transport	biological_process	molecular_function
TraesCS4D02G147600	139042047	139047298	TraesCS4D02G147600.2	GO:0006812	cation transport	biological_process	cellular_component
TraesCS4D02G147600	139042047	139047298	TraesCS4D02G147600.2	GO:0006812	cation transport	biological_process	membrane
TraesCS4D02G147600	139042047	139047298	TraesCS4D02G147600.2	GO:0006812	cation transport	biological_process	transport
TraesCS4D02G147600	139042047	139047298	TraesCS4D02G147600.2	GO:0006812	cation transport	biological_process	biological_process
TraesCS4D02G147600	139042047	139047298	TraesCS4D02G147600.2	GO:0006812	cation transport	biological_process	cellular process
TraesCS4D02G147600	139042047	139047298	TraesCS4D02G147600.2	GO:0006812	cation transport	biological_process	transporter activity
TraesCS4D02G147600	139042047	139047298	TraesCS4D02G147600.2	GO:0006812	cation transport	biological_process	molecular_function
TraesCS5A02G176100	370239620	370247353	TraesCS5A02G176100.1	GO:0016021	integral component of membrane	cellular_component	cellular_component
TraesCS5A02G176100	370239620	370247353	TraesCS5A02G176100.1	GO:0016021	integral component of membrane	cellular_component	membrane
TraesCS5A02G176100	370239620	370247353	TraesCS5A02G176100.1	GO:0016021	integral component of membrane	cellular_component	transport
TraesCS5A02G176100	370239620	370247353	TraesCS5A02G176100.1	GO:0016021	integral component of membrane	cellular_component	biological_process
TraesCS5A02G176100	370239620	370247353	TraesCS5A02G176100.1	GO:0016021	integral component of membrane	cellular_component	cellular process
TraesCS5A02G176100	370239620	370247353	TraesCS5A02G176100.1	GO:0016021	integral component of membrane	cellular_component	transporter activity
TraesCS5A02G176100	370239620	370247353	TraesCS5A02G176100.1	GO:0016021	integral component of membrane	cellular_component	molecular_function
TraesCS5A02G176100	370239620	370247353	TraesCS5A02G176100.1	GO:0055085	transmembrane transport	biological_process	cellular_component
TraesCS5A02G176100	370239620	370247353	TraesCS5A02G176100.1	GO:0055085	transmembrane transport	biological_process	membrane
TraesCS5A02G176100	370239620	370247353	TraesCS5A02G176100.1	GO:0055085	transmembrane transport	biological_process	transport
TraesCS5A02G176100	370239620	370247353	TraesCS5A02G176100.1	GO:0055085	transmembrane transport	biological_process	biological_process
TraesCS5A02G176100	370239620	370247353	TraesCS5A02G176100.1	GO:0055085	transmembrane transport	biological_process	cellular process
TraesCS5A02G176100	370239620	370247353	TraesCS5A02G176100.1	GO:0055085	transmembrane transport	biological_process	transporter activity
TraesCS5A02G176100	370239620	370247353	TraesCS5A02G176100.1	GO:0055085	transmembrane transport	biological_process	molecular_function
TraesCS5A02G176100	370239620	370247353	TraesCS5A02G176100.1	GO:0015299	solute:proton antiporter activity	molecular_function	cellular_component
TraesCS5A02G176100	370239620	370247353	TraesCS5A02G176100.1	GO:0015299	solute:proton antiporter activity	molecular_function	membrane
TraesCS5A02G176100	370239620	370247353	TraesCS5A02G176100.1	GO:0015299	solute:proton antiporter activity	molecular_function	transport
TraesCS5A02G176100	370239620	370247353	TraesCS5A02G176100.1	GO:0015299	solute:proton antiporter activity	molecular_function	biological_process
TraesCS5A02G176100	370239620	370247353	TraesCS5A02G176100.1	GO:0015299	solute:proton antiporter activity	molecular_function	cellular process
TraesCS5A02G176100	370239620	370247353	TraesCS5A02G176100.1	GO:0015299	solute:proton antiporter activity	molecular_function	transporter activity
TraesCS5A02G176100	370239620	370247353	TraesCS5A02G176100.1	GO:0015299	solute:proton antiporter activity	molecular_function	molecular_function
TraesCS5A02G176100	370239620	370247353	TraesCS5A02G176100.1	GO:0006885	regulation of pH	biological_process	cellular_component
TraesCS5A02G176100	370239620	370247353	TraesCS5A02G176100.1	GO:0006885	regulation of pH	biological_process	membrane
TraesCS5A02G176100	370239620	370247353	TraesCS5A02G176100.1	GO:0006885	regulation of pH	biological_process	transport
TraesCS5A02G176100	370239620	370247353	TraesCS5A02G176100.1	GO:0006885	regulation of pH	biological_process	biological_process
TraesCS5A02G176100	370239620	370247353	TraesCS5A02G176100.1	GO:0006885	regulation of pH	biological_process	cellular process
TraesCS5A02G176100	370239620	370247353	TraesCS5A02G176100.1	GO:0006885	regulation of pH	biological_process	transporter activity
TraesCS5A02G176100	370239620	370247353	TraesCS5A02G176100.1	GO:0006885	regulation of pH	biological_process	molecular_function
TraesCS5A02G176100	370239620	370247353	TraesCS5A02G176100.1	GO:0015385	sodium:proton antiporter activity	molecular_function	cellular_component
TraesCS5A02G176100	370239620	370247353	TraesCS5A02G176100.1	GO:0015385	sodium:proton antiporter activity	molecular_function	membrane
TraesCS5A02G176100	370239620	370247353	TraesCS5A02G176100.1	GO:0015385	sodium:proton antiporter activity	molecular_function	transport
TraesCS5A02G176100	370239620	370247353	TraesCS5A02G176100.1	GO:0015385	sodium:proton antiporter activity	molecular_function	biological_process
TraesCS5A02G176100	370239620	370247353	TraesCS5A02G176100.1	GO:0015385	sodium:proton antiporter activity	molecular_function	cellular process
TraesCS5A02G176100	370239620	370247353	TraesCS5A02G176100.1	GO:0015385	sodium:proton antiporter activity	molecular_function	transporter activity
TraesCS5A02G176100	370239620	370247353	TraesCS5A02G176100.1	GO:0015385	sodium:proton antiporter activity	molecular_function	molecular_function
TraesCS5A02G176100	370239620	370247353	TraesCS5A02G176100.1	GO:0006814	sodium ion transport	biological_process	cellular_component
TraesCS5A02G176100	370239620	370247353	TraesCS5A02G176100.1	GO:0006814	sodium ion transport	biological_process	membrane
TraesCS5A02G176100	370239620	370247353	TraesCS5A02G176100.1	GO:0006814	sodium ion transport	biological_process	transport
TraesCS5A02G176100	370239620	370247353	TraesCS5A02G176100.1	GO:0006814	sodium ion transport	biological_process	biological_process
TraesCS5A02G176100	370239620	370247353	TraesCS5A02G176100.1	GO:0006814	sodium ion transport	biological_process	cellular process
TraesCS5A02G176100	370239620	370247353	TraesCS5A02G176100.1	GO:0006814	sodium ion transport	biological_process	transporter activity
TraesCS5A02G176100	370239620	370247353	TraesCS5A02G176100.1	GO:0006814	sodium ion transport	biological_process	molecular_function
TraesCS5A02G176100	370239620	370247353	TraesCS5A02G176100.1	GO:0006812	cation transport	biological_process	cellular_component
TraesCS5A02G176100	370239620	370247353	TraesCS5A02G176100.1	GO:0006812	cation transport	biological_process	membrane
TraesCS5A02G176100	370239620	370247353	TraesCS5A02G176100.1	GO:0006812	cation transport	biological_process	transport
TraesCS5A02G176100	370239620	370247353	TraesCS5A02G176100.1	GO:0006812	cation transport	biological_process	biological_process
TraesCS5A02G176100	370239620	370247353	TraesCS5A02G176100.1	GO:0006812	cation transport	biological_process	cellular process
TraesCS5A02G176100	370239620	370247353	TraesCS5A02G176100.1	GO:0006812	cation transport	biological_process	transporter activity
TraesCS5A02G176100	370239620	370247353	TraesCS5A02G176100.1	GO:0006812	cation transport	biological_process	molecular_function
TraesCS5A02G176100	370239620	370247353	TraesCS5A02G176100.3	GO:0016021	integral component of membrane	cellular_component	cellular_component
TraesCS5A02G176100	370239620	370247353	TraesCS5A02G176100.3	GO:0016021	integral component of membrane	cellular_component	membrane
TraesCS5A02G176100	370239620	370247353	TraesCS5A02G176100.3	GO:0016021	integral component of membrane	cellular_component	transport
TraesCS5A02G176100	370239620	370247353	TraesCS5A02G176100.3	GO:0016021	integral component of membrane	cellular_component	biological_process
TraesCS5A02G176100	370239620	370247353	TraesCS5A02G176100.3	GO:0016021	integral component of membrane	cellular_component	cellular process
TraesCS5A02G176100	370239620	370247353	TraesCS5A02G176100.3	GO:0016021	integral component of membrane	cellular_component	transporter activity
TraesCS5A02G176100	370239620	370247353	TraesCS5A02G176100.3	GO:0016021	integral component of membrane	cellular_component	molecular_function
TraesCS5A02G176100	370239620	370247353	TraesCS5A02G176100.3	GO:0055085	transmembrane transport	biological_process	cellular_component
TraesCS5A02G176100	370239620	370247353	TraesCS5A02G176100.3	GO:0055085	transmembrane transport	biological_process	membrane
TraesCS5A02G176100	370239620	370247353	TraesCS5A02G176100.3	GO:0055085	transmembrane transport	biological_process	transport
TraesCS5A02G176100	370239620	370247353	TraesCS5A02G176100.3	GO:0055085	transmembrane transport	biological_process	biological_process
TraesCS5A02G176100	370239620	370247353	TraesCS5A02G176100.3	GO:0055085	transmembrane transport	biological_process	cellular process
TraesCS5A02G176100	370239620	370247353	TraesCS5A02G176100.3	GO:0055085	transmembrane transport	biological_process	transporter activity
TraesCS5A02G176100	370239620	370247353	TraesCS5A02G176100.3	GO:0055085	transmembrane transport	biological_process	molecular_function
TraesCS5A02G176100	370239620	370247353	TraesCS5A02G176100.3	GO:0015299	solute:proton antiporter activity	molecular_function	cellular_component
TraesCS5A02G176100	370239620	370247353	TraesCS5A02G176100.3	GO:0015299	solute:proton antiporter activity	molecular_function	membrane
TraesCS5A02G176100	370239620	370247353	TraesCS5A02G176100.3	GO:0015299	solute:proton antiporter activity	molecular_function	transport
TraesCS5A02G176100	370239620	370247353	TraesCS5A02G176100.3	GO:0015299	solute:proton antiporter activity	molecular_function	biological_process
TraesCS5A02G176100	370239620	370247353	TraesCS5A02G176100.3	GO:0015299	solute:proton antiporter activity	molecular_function	cellular process
TraesCS5A02G176100	370239620	370247353	TraesCS5A02G176100.3	GO:0015299	solute:proton antiporter activity	molecular_function	transporter activity
TraesCS5A02G176100	370239620	370247353	TraesCS5A02G176100.3	GO:0015299	solute:proton antiporter activity	molecular_function	molecular_function
TraesCS5A02G176100	370239620	370247353	TraesCS5A02G176100.3	GO:0006885	regulation of pH	biological_process	cellular_component
TraesCS5A02G176100	370239620	370247353	TraesCS5A02G176100.3	GO:0006885	regulation of pH	biological_process	membrane
TraesCS5A02G176100	370239620	370247353	TraesCS5A02G176100.3	GO:0006885	regulation of pH	biological_process	transport
TraesCS5A02G176100	370239620	370247353	TraesCS5A02G176100.3	GO:0006885	regulation of pH	biological_process	biological_process
TraesCS5A02G176100	370239620	370247353	TraesCS5A02G176100.3	GO:0006885	regulation of pH	biological_process	cellular process
TraesCS5A02G176100	370239620	370247353	TraesCS5A02G176100.3	GO:0006885	regulation of pH	biological_process	transporter activity
TraesCS5A02G176100	370239620	370247353	TraesCS5A02G176100.3	GO:0006885	regulation of pH	biological_process	molecular_function
TraesCS5A02G176100	370239620	370247353	TraesCS5A02G176100.3	GO:0015385	sodium:proton antiporter activity	molecular_function	cellular_component
TraesCS5A02G176100	370239620	370247353	TraesCS5A02G176100.3	GO:0015385	sodium:proton antiporter activity	molecular_function	membrane
TraesCS5A02G176100	370239620	370247353	TraesCS5A02G176100.3	GO:0015385	sodium:proton antiporter activity	molecular_function	transport
TraesCS5A02G176100	370239620	370247353	TraesCS5A02G176100.3	GO:0015385	sodium:proton antiporter activity	molecular_function	biological_process
TraesCS5A02G176100	370239620	370247353	TraesCS5A02G176100.3	GO:0015385	sodium:proton antiporter activity	molecular_function	cellular process
TraesCS5A02G176100	370239620	370247353	TraesCS5A02G176100.3	GO:0015385	sodium:proton antiporter activity	molecular_function	transporter activity
TraesCS5A02G176100	370239620	370247353	TraesCS5A02G176100.3	GO:0015385	sodium:proton antiporter activity	molecular_function	molecular_function
TraesCS5A02G176100	370239620	370247353	TraesCS5A02G176100.3	GO:0006814	sodium ion transport	biological_process	cellular_component
TraesCS5A02G176100	370239620	370247353	TraesCS5A02G176100.3	GO:0006814	sodium ion transport	biological_process	membrane
TraesCS5A02G176100	370239620	370247353	TraesCS5A02G176100.3	GO:0006814	sodium ion transport	biological_process	transport
TraesCS5A02G176100	370239620	370247353	TraesCS5A02G176100.3	GO:0006814	sodium ion transport	biological_process	biological_process
TraesCS5A02G176100	370239620	370247353	TraesCS5A02G176100.3	GO:0006814	sodium ion transport	biological_process	cellular process
TraesCS5A02G176100	370239620	370247353	TraesCS5A02G176100.3	GO:0006814	sodium ion transport	biological_process	transporter activity
TraesCS5A02G176100	370239620	370247353	TraesCS5A02G176100.3	GO:0006814	sodium ion transport	biological_process	molecular_function
TraesCS5A02G176100	370239620	370247353	TraesCS5A02G176100.3	GO:0006812	cation transport	biological_process	cellular_component
TraesCS5A02G176100	370239620	370247353	TraesCS5A02G176100.3	GO:0006812	cation transport	biological_process	membrane
TraesCS5A02G176100	370239620	370247353	TraesCS5A02G176100.3	GO:0006812	cation transport	biological_process	transport
TraesCS5A02G176100	370239620	370247353	TraesCS5A02G176100.3	GO:0006812	cation transport	biological_process	biological_process
TraesCS5A02G176100	370239620	370247353	TraesCS5A02G176100.3	GO:0006812	cation transport	biological_process	cellular process
TraesCS5A02G176100	370239620	370247353	TraesCS5A02G176100.3	GO:0006812	cation transport	biological_process	transporter activity
TraesCS5A02G176100	370239620	370247353	TraesCS5A02G176100.3	GO:0006812	cation transport	biological_process	molecular_function
TraesCS5A02G176100	370239620	370247353	TraesCS5A02G176100.2	GO:0016021	integral component of membrane	cellular_component	cellular_component
TraesCS5A02G176100	370239620	370247353	TraesCS5A02G176100.2	GO:0016021	integral component of membrane	cellular_component	membrane
TraesCS5A02G176100	370239620	370247353	TraesCS5A02G176100.2	GO:0016021	integral component of membrane	cellular_component	transport
TraesCS5A02G176100	370239620	370247353	TraesCS5A02G176100.2	GO:0016021	integral component of membrane	cellular_component	biological_process
TraesCS5A02G176100	370239620	370247353	TraesCS5A02G176100.2	GO:0016021	integral component of membrane	cellular_component	cellular process
TraesCS5A02G176100	370239620	370247353	TraesCS5A02G176100.2	GO:0016021	integral component of membrane	cellular_component	transporter activity
TraesCS5A02G176100	370239620	370247353	TraesCS5A02G176100.2	GO:0016021	integral component of membrane	cellular_component	molecular_function
TraesCS5A02G176100	370239620	370247353	TraesCS5A02G176100.2	GO:0055085	transmembrane transport	biological_process	cellular_component
TraesCS5A02G176100	370239620	370247353	TraesCS5A02G176100.2	GO:0055085	transmembrane transport	biological_process	membrane
TraesCS5A02G176100	370239620	370247353	TraesCS5A02G176100.2	GO:0055085	transmembrane transport	biological_process	transport
TraesCS5A02G176100	370239620	370247353	TraesCS5A02G176100.2	GO:0055085	transmembrane transport	biological_process	biological_process
TraesCS5A02G176100	370239620	370247353	TraesCS5A02G176100.2	GO:0055085	transmembrane transport	biological_process	cellular process
TraesCS5A02G176100	370239620	370247353	TraesCS5A02G176100.2	GO:0055085	transmembrane transport	biological_process	transporter activity
TraesCS5A02G176100	370239620	370247353	TraesCS5A02G176100.2	GO:0055085	transmembrane transport	biological_process	molecular_function
TraesCS5A02G176100	370239620	370247353	TraesCS5A02G176100.2	GO:0015299	solute:proton antiporter activity	molecular_function	cellular_component
TraesCS5A02G176100	370239620	370247353	TraesCS5A02G176100.2	GO:0015299	solute:proton antiporter activity	molecular_function	membrane
TraesCS5A02G176100	370239620	370247353	TraesCS5A02G176100.2	GO:0015299	solute:proton antiporter activity	molecular_function	transport
TraesCS5A02G176100	370239620	370247353	TraesCS5A02G176100.2	GO:0015299	solute:proton antiporter activity	molecular_function	biological_process
TraesCS5A02G176100	370239620	370247353	TraesCS5A02G176100.2	GO:0015299	solute:proton antiporter activity	molecular_function	cellular process
TraesCS5A02G176100	370239620	370247353	TraesCS5A02G176100.2	GO:0015299	solute:proton antiporter activity	molecular_function	transporter activity
TraesCS5A02G176100	370239620	370247353	TraesCS5A02G176100.2	GO:0015299	solute:proton antiporter activity	molecular_function	molecular_function
TraesCS5A02G176100	370239620	370247353	TraesCS5A02G176100.2	GO:0006885	regulation of pH	biological_process	cellular_component
TraesCS5A02G176100	370239620	370247353	TraesCS5A02G176100.2	GO:0006885	regulation of pH	biological_process	membrane
TraesCS5A02G176100	370239620	370247353	TraesCS5A02G176100.2	GO:0006885	regulation of pH	biological_process	transport
TraesCS5A02G176100	370239620	370247353	TraesCS5A02G176100.2	GO:0006885	regulation of pH	biological_process	biological_process
TraesCS5A02G176100	370239620	370247353	TraesCS5A02G176100.2	GO:0006885	regulation of pH	biological_process	cellular process
TraesCS5A02G176100	370239620	370247353	TraesCS5A02G176100.2	GO:0006885	regulation of pH	biological_process	transporter activity
TraesCS5A02G176100	370239620	370247353	TraesCS5A02G176100.2	GO:0006885	regulation of pH	biological_process	molecular_function
TraesCS5A02G176100	370239620	370247353	TraesCS5A02G176100.2	GO:0015385	sodium:proton antiporter activity	molecular_function	cellular_component
TraesCS5A02G176100	370239620	370247353	TraesCS5A02G176100.2	GO:0015385	sodium:proton antiporter activity	molecular_function	membrane
TraesCS5A02G176100	370239620	370247353	TraesCS5A02G176100.2	GO:0015385	sodium:proton antiporter activity	molecular_function	transport
TraesCS5A02G176100	370239620	370247353	TraesCS5A02G176100.2	GO:0015385	sodium:proton antiporter activity	molecular_function	biological_process
TraesCS5A02G176100	370239620	370247353	TraesCS5A02G176100.2	GO:0015385	sodium:proton antiporter activity	molecular_function	cellular process
TraesCS5A02G176100	370239620	370247353	TraesCS5A02G176100.2	GO:0015385	sodium:proton antiporter activity	molecular_function	transporter activity
TraesCS5A02G176100	370239620	370247353	TraesCS5A02G176100.2	GO:0015385	sodium:proton antiporter activity	molecular_function	molecular_function
TraesCS5A02G176100	370239620	370247353	TraesCS5A02G176100.2	GO:0006814	sodium ion transport	biological_process	cellular_component
TraesCS5A02G176100	370239620	370247353	TraesCS5A02G176100.2	GO:0006814	sodium ion transport	biological_process	membrane
TraesCS5A02G176100	370239620	370247353	TraesCS5A02G176100.2	GO:0006814	sodium ion transport	biological_process	transport
TraesCS5A02G176100	370239620	370247353	TraesCS5A02G176100.2	GO:0006814	sodium ion transport	biological_process	biological_process
TraesCS5A02G176100	370239620	370247353	TraesCS5A02G176100.2	GO:0006814	sodium ion transport	biological_process	cellular process
TraesCS5A02G176100	370239620	370247353	TraesCS5A02G176100.2	GO:0006814	sodium ion transport	biological_process	transporter activity
TraesCS5A02G176100	370239620	370247353	TraesCS5A02G176100.2	GO:0006814	sodium ion transport	biological_process	molecular_function
TraesCS5A02G176100	370239620	370247353	TraesCS5A02G176100.2	GO:0006812	cation transport	biological_process	cellular_component
TraesCS5A02G176100	370239620	370247353	TraesCS5A02G176100.2	GO:0006812	cation transport	biological_process	membrane
TraesCS5A02G176100	370239620	370247353	TraesCS5A02G176100.2	GO:0006812	cation transport	biological_process	transport
TraesCS5A02G176100	370239620	370247353	TraesCS5A02G176100.2	GO:0006812	cation transport	biological_process	biological_process
TraesCS5A02G176100	370239620	370247353	TraesCS5A02G176100.2	GO:0006812	cation transport	biological_process	cellular process
TraesCS5A02G176100	370239620	370247353	TraesCS5A02G176100.2	GO:0006812	cation transport	biological_process	transporter activity
TraesCS5A02G176100	370239620	370247353	TraesCS5A02G176100.2	GO:0006812	cation transport	biological_process	molecular_function
TraesCS5A02G260700	474579384	474586850	TraesCS5A02G260700.1	GO:0016021	integral component of membrane	cellular_component	cellular_component
TraesCS5A02G260700	474579384	474586850	TraesCS5A02G260700.1	GO:0016021	integral component of membrane	cellular_component	membrane
TraesCS5A02G260700	474579384	474586850	TraesCS5A02G260700.1	GO:0016021	integral component of membrane	cellular_component	transport
TraesCS5A02G260700	474579384	474586850	TraesCS5A02G260700.1	GO:0016021	integral component of membrane	cellular_component	biological_process
TraesCS5A02G260700	474579384	474586850	TraesCS5A02G260700.1	GO:0016021	integral component of membrane	cellular_component	cellular process
TraesCS5A02G260700	474579384	474586850	TraesCS5A02G260700.1	GO:0016021	integral component of membrane	cellular_component	transporter activity
TraesCS5A02G260700	474579384	474586850	TraesCS5A02G260700.1	GO:0016021	integral component of membrane	cellular_component	molecular_function
TraesCS5A02G260700	474579384	474586850	TraesCS5A02G260700.1	GO:0055085	transmembrane transport	biological_process	cellular_component
TraesCS5A02G260700	474579384	474586850	TraesCS5A02G260700.1	GO:0055085	transmembrane transport	biological_process	membrane
TraesCS5A02G260700	474579384	474586850	TraesCS5A02G260700.1	GO:0055085	transmembrane transport	biological_process	transport
TraesCS5A02G260700	474579384	474586850	TraesCS5A02G260700.1	GO:0055085	transmembrane transport	biological_process	biological_process
TraesCS5A02G260700	474579384	474586850	TraesCS5A02G260700.1	GO:0055085	transmembrane transport	biological_process	cellular process
TraesCS5A02G260700	474579384	474586850	TraesCS5A02G260700.1	GO:0055085	transmembrane transport	biological_process	transporter activity
TraesCS5A02G260700	474579384	474586850	TraesCS5A02G260700.1	GO:0055085	transmembrane transport	biological_process	molecular_function
TraesCS5A02G260700	474579384	474586850	TraesCS5A02G260700.1	GO:0015299	solute:proton antiporter activity	molecular_function	cellular_component
TraesCS5A02G260700	474579384	474586850	TraesCS5A02G260700.1	GO:0015299	solute:proton antiporter activity	molecular_function	membrane
TraesCS5A02G260700	474579384	474586850	TraesCS5A02G260700.1	GO:0015299	solute:proton antiporter activity	molecular_function	transport
TraesCS5A02G260700	474579384	474586850	TraesCS5A02G260700.1	GO:0015299	solute:proton antiporter activity	molecular_function	biological_process
TraesCS5A02G260700	474579384	474586850	TraesCS5A02G260700.1	GO:0015299	solute:proton antiporter activity	molecular_function	cellular process
TraesCS5A02G260700	474579384	474586850	TraesCS5A02G260700.1	GO:0015299	solute:proton antiporter activity	molecular_function	transporter activity
TraesCS5A02G260700	474579384	474586850	TraesCS5A02G260700.1	GO:0015299	solute:proton antiporter activity	molecular_function	molecular_function
TraesCS5A02G260700	474579384	474586850	TraesCS5A02G260700.1	GO:0006885	regulation of pH	biological_process	cellular_component
TraesCS5A02G260700	474579384	474586850	TraesCS5A02G260700.1	GO:0006885	regulation of pH	biological_process	membrane
TraesCS5A02G260700	474579384	474586850	TraesCS5A02G260700.1	GO:0006885	regulation of pH	biological_process	transport
TraesCS5A02G260700	474579384	474586850	TraesCS5A02G260700.1	GO:0006885	regulation of pH	biological_process	biological_process
TraesCS5A02G260700	474579384	474586850	TraesCS5A02G260700.1	GO:0006885	regulation of pH	biological_process	cellular process
TraesCS5A02G260700	474579384	474586850	TraesCS5A02G260700.1	GO:0006885	regulation of pH	biological_process	transporter activity
TraesCS5A02G260700	474579384	474586850	TraesCS5A02G260700.1	GO:0006885	regulation of pH	biological_process	molecular_function
TraesCS5A02G260700	474579384	474586850	TraesCS5A02G260700.1	GO:0015385	sodium:proton antiporter activity	molecular_function	cellular_component
TraesCS5A02G260700	474579384	474586850	TraesCS5A02G260700.1	GO:0015385	sodium:proton antiporter activity	molecular_function	membrane
TraesCS5A02G260700	474579384	474586850	TraesCS5A02G260700.1	GO:0015385	sodium:proton antiporter activity	molecular_function	transport
TraesCS5A02G260700	474579384	474586850	TraesCS5A02G260700.1	GO:0015385	sodium:proton antiporter activity	molecular_function	biological_process
TraesCS5A02G260700	474579384	474586850	TraesCS5A02G260700.1	GO:0015385	sodium:proton antiporter activity	molecular_function	cellular process
TraesCS5A02G260700	474579384	474586850	TraesCS5A02G260700.1	GO:0015385	sodium:proton antiporter activity	molecular_function	transporter activity
TraesCS5A02G260700	474579384	474586850	TraesCS5A02G260700.1	GO:0015385	sodium:proton antiporter activity	molecular_function	molecular_function
TraesCS5A02G260700	474579384	474586850	TraesCS5A02G260700.1	GO:0006814	sodium ion transport	biological_process	cellular_component
TraesCS5A02G260700	474579384	474586850	TraesCS5A02G260700.1	GO:0006814	sodium ion transport	biological_process	membrane
TraesCS5A02G260700	474579384	474586850	TraesCS5A02G260700.1	GO:0006814	sodium ion transport	biological_process	transport
TraesCS5A02G260700	474579384	474586850	TraesCS5A02G260700.1	GO:0006814	sodium ion transport	biological_process	biological_process
TraesCS5A02G260700	474579384	474586850	TraesCS5A02G260700.1	GO:0006814	sodium ion transport	biological_process	cellular process
TraesCS5A02G260700	474579384	474586850	TraesCS5A02G260700.1	GO:0006814	sodium ion transport	biological_process	transporter activity
TraesCS5A02G260700	474579384	474586850	TraesCS5A02G260700.1	GO:0006814	sodium ion transport	biological_process	molecular_function
TraesCS5A02G260700	474579384	474586850	TraesCS5A02G260700.1	GO:0006812	cation transport	biological_process	cellular_component
TraesCS5A02G260700	474579384	474586850	TraesCS5A02G260700.1	GO:0006812	cation transport	biological_process	membrane
TraesCS5A02G260700	474579384	474586850	TraesCS5A02G260700.1	GO:0006812	cation transport	biological_process	transport
TraesCS5A02G260700	474579384	474586850	TraesCS5A02G260700.1	GO:0006812	cation transport	biological_process	biological_process
TraesCS5A02G260700	474579384	474586850	TraesCS5A02G260700.1	GO:0006812	cation transport	biological_process	cellular process
TraesCS5A02G260700	474579384	474586850	TraesCS5A02G260700.1	GO:0006812	cation transport	biological_process	transporter activity
TraesCS5A02G260700	474579384	474586850	TraesCS5A02G260700.1	GO:0006812	cation transport	biological_process	molecular_function
TraesCS5B02G173800	318992910	319002092	TraesCS5B02G173800.2	GO:0016021	integral component of membrane	cellular_component	cellular_component
TraesCS5B02G173800	318992910	319002092	TraesCS5B02G173800.2	GO:0016021	integral component of membrane	cellular_component	membrane
TraesCS5B02G173800	318992910	319002092	TraesCS5B02G173800.2	GO:0016021	integral component of membrane	cellular_component	transport
TraesCS5B02G173800	318992910	319002092	TraesCS5B02G173800.2	GO:0016021	integral component of membrane	cellular_component	biological_process
TraesCS5B02G173800	318992910	319002092	TraesCS5B02G173800.2	GO:0016021	integral component of membrane	cellular_component	cellular process
TraesCS5B02G173800	318992910	319002092	TraesCS5B02G173800.2	GO:0016021	integral component of membrane	cellular_component	transporter activity
TraesCS5B02G173800	318992910	319002092	TraesCS5B02G173800.2	GO:0016021	integral component of membrane	cellular_component	molecular_function
TraesCS5B02G173800	318992910	319002092	TraesCS5B02G173800.2	GO:0055085	transmembrane transport	biological_process	cellular_component
TraesCS5B02G173800	318992910	319002092	TraesCS5B02G173800.2	GO:0055085	transmembrane transport	biological_process	membrane
TraesCS5B02G173800	318992910	319002092	TraesCS5B02G173800.2	GO:0055085	transmembrane transport	biological_process	transport
TraesCS5B02G173800	318992910	319002092	TraesCS5B02G173800.2	GO:0055085	transmembrane transport	biological_process	biological_process
TraesCS5B02G173800	318992910	319002092	TraesCS5B02G173800.2	GO:0055085	transmembrane transport	biological_process	cellular process
TraesCS5B02G173800	318992910	319002092	TraesCS5B02G173800.2	GO:0055085	transmembrane transport	biological_process	transporter activity
TraesCS5B02G173800	318992910	319002092	TraesCS5B02G173800.2	GO:0055085	transmembrane transport	biological_process	molecular_function
TraesCS5B02G173800	318992910	319002092	TraesCS5B02G173800.2	GO:0015299	solute:proton antiporter activity	molecular_function	cellular_component
TraesCS5B02G173800	318992910	319002092	TraesCS5B02G173800.2	GO:0015299	solute:proton antiporter activity	molecular_function	membrane
TraesCS5B02G173800	318992910	319002092	TraesCS5B02G173800.2	GO:0015299	solute:proton antiporter activity	molecular_function	transport
TraesCS5B02G173800	318992910	319002092	TraesCS5B02G173800.2	GO:0015299	solute:proton antiporter activity	molecular_function	biological_process
TraesCS5B02G173800	318992910	319002092	TraesCS5B02G173800.2	GO:0015299	solute:proton antiporter activity	molecular_function	cellular process
TraesCS5B02G173800	318992910	319002092	TraesCS5B02G173800.2	GO:0015299	solute:proton antiporter activity	molecular_function	transporter activity
TraesCS5B02G173800	318992910	319002092	TraesCS5B02G173800.2	GO:0015299	solute:proton antiporter activity	molecular_function	molecular_function
TraesCS5B02G173800	318992910	319002092	TraesCS5B02G173800.2	GO:0006885	regulation of pH	biological_process	cellular_component
TraesCS5B02G173800	318992910	319002092	TraesCS5B02G173800.2	GO:0006885	regulation of pH	biological_process	membrane
TraesCS5B02G173800	318992910	319002092	TraesCS5B02G173800.2	GO:0006885	regulation of pH	biological_process	transport
TraesCS5B02G173800	318992910	319002092	TraesCS5B02G173800.2	GO:0006885	regulation of pH	biological_process	biological_process
TraesCS5B02G173800	318992910	319002092	TraesCS5B02G173800.2	GO:0006885	regulation of pH	biological_process	cellular process
TraesCS5B02G173800	318992910	319002092	TraesCS5B02G173800.2	GO:0006885	regulation of pH	biological_process	transporter activity
TraesCS5B02G173800	318992910	319002092	TraesCS5B02G173800.2	GO:0006885	regulation of pH	biological_process	molecular_function
TraesCS5B02G173800	318992910	319002092	TraesCS5B02G173800.2	GO:0015385	sodium:proton antiporter activity	molecular_function	cellular_component
TraesCS5B02G173800	318992910	319002092	TraesCS5B02G173800.2	GO:0015385	sodium:proton antiporter activity	molecular_function	membrane
TraesCS5B02G173800	318992910	319002092	TraesCS5B02G173800.2	GO:0015385	sodium:proton antiporter activity	molecular_function	transport
TraesCS5B02G173800	318992910	319002092	TraesCS5B02G173800.2	GO:0015385	sodium:proton antiporter activity	molecular_function	biological_process
TraesCS5B02G173800	318992910	319002092	TraesCS5B02G173800.2	GO:0015385	sodium:proton antiporter activity	molecular_function	cellular process
TraesCS5B02G173800	318992910	319002092	TraesCS5B02G173800.2	GO:0015385	sodium:proton antiporter activity	molecular_function	transporter activity
TraesCS5B02G173800	318992910	319002092	TraesCS5B02G173800.2	GO:0015385	sodium:proton antiporter activity	molecular_function	molecular_function
TraesCS5B02G173800	318992910	319002092	TraesCS5B02G173800.2	GO:0006814	sodium ion transport	biological_process	cellular_component
TraesCS5B02G173800	318992910	319002092	TraesCS5B02G173800.2	GO:0006814	sodium ion transport	biological_process	membrane
TraesCS5B02G173800	318992910	319002092	TraesCS5B02G173800.2	GO:0006814	sodium ion transport	biological_process	transport
TraesCS5B02G173800	318992910	319002092	TraesCS5B02G173800.2	GO:0006814	sodium ion transport	biological_process	biological_process
TraesCS5B02G173800	318992910	319002092	TraesCS5B02G173800.2	GO:0006814	sodium ion transport	biological_process	cellular process
TraesCS5B02G173800	318992910	319002092	TraesCS5B02G173800.2	GO:0006814	sodium ion transport	biological_process	transporter activity
TraesCS5B02G173800	318992910	319002092	TraesCS5B02G173800.2	GO:0006814	sodium ion transport	biological_process	molecular_function
TraesCS5B02G173800	318992910	319002092	TraesCS5B02G173800.2	GO:0006812	cation transport	biological_process	cellular_component
TraesCS5B02G173800	318992910	319002092	TraesCS5B02G173800.2	GO:0006812	cation transport	biological_process	membrane
TraesCS5B02G173800	318992910	319002092	TraesCS5B02G173800.2	GO:0006812	cation transport	biological_process	transport
TraesCS5B02G173800	318992910	319002092	TraesCS5B02G173800.2	GO:0006812	cation transport	biological_process	biological_process
TraesCS5B02G173800	318992910	319002092	TraesCS5B02G173800.2	GO:0006812	cation transport	biological_process	cellular process
TraesCS5B02G173800	318992910	319002092	TraesCS5B02G173800.2	GO:0006812	cation transport	biological_process	transporter activity
TraesCS5B02G173800	318992910	319002092	TraesCS5B02G173800.2	GO:0006812	cation transport	biological_process	molecular_function
TraesCS5B02G173800	318992910	319002092	TraesCS5B02G173800.1	GO:0016021	integral component of membrane	cellular_component	cellular_component
TraesCS5B02G173800	318992910	319002092	TraesCS5B02G173800.1	GO:0016021	integral component of membrane	cellular_component	membrane
TraesCS5B02G173800	318992910	319002092	TraesCS5B02G173800.1	GO:0016021	integral component of membrane	cellular_component	transport
TraesCS5B02G173800	318992910	319002092	TraesCS5B02G173800.1	GO:0016021	integral component of membrane	cellular_component	biological_process
TraesCS5B02G173800	318992910	319002092	TraesCS5B02G173800.1	GO:0016021	integral component of membrane	cellular_component	cellular process
TraesCS5B02G173800	318992910	319002092	TraesCS5B02G173800.1	GO:0016021	integral component of membrane	cellular_component	transporter activity
TraesCS5B02G173800	318992910	319002092	TraesCS5B02G173800.1	GO:0016021	integral component of membrane	cellular_component	molecular_function
TraesCS5B02G173800	318992910	319002092	TraesCS5B02G173800.1	GO:0055085	transmembrane transport	biological_process	cellular_component
TraesCS5B02G173800	318992910	319002092	TraesCS5B02G173800.1	GO:0055085	transmembrane transport	biological_process	membrane
TraesCS5B02G173800	318992910	319002092	TraesCS5B02G173800.1	GO:0055085	transmembrane transport	biological_process	transport
TraesCS5B02G173800	318992910	319002092	TraesCS5B02G173800.1	GO:0055085	transmembrane transport	biological_process	biological_process
TraesCS5B02G173800	318992910	319002092	TraesCS5B02G173800.1	GO:0055085	transmembrane transport	biological_process	cellular process
TraesCS5B02G173800	318992910	319002092	TraesCS5B02G173800.1	GO:0055085	transmembrane transport	biological_process	transporter activity
TraesCS5B02G173800	318992910	319002092	TraesCS5B02G173800.1	GO:0055085	transmembrane transport	biological_process	molecular_function
TraesCS5B02G173800	318992910	319002092	TraesCS5B02G173800.1	GO:0015299	solute:proton antiporter activity	molecular_function	cellular_component
TraesCS5B02G173800	318992910	319002092	TraesCS5B02G173800.1	GO:0015299	solute:proton antiporter activity	molecular_function	membrane
TraesCS5B02G173800	318992910	319002092	TraesCS5B02G173800.1	GO:0015299	solute:proton antiporter activity	molecular_function	transport
TraesCS5B02G173800	318992910	319002092	TraesCS5B02G173800.1	GO:0015299	solute:proton antiporter activity	molecular_function	biological_process
TraesCS5B02G173800	318992910	319002092	TraesCS5B02G173800.1	GO:0015299	solute:proton antiporter activity	molecular_function	cellular process
TraesCS5B02G173800	318992910	319002092	TraesCS5B02G173800.1	GO:0015299	solute:proton antiporter activity	molecular_function	transporter activity
TraesCS5B02G173800	318992910	319002092	TraesCS5B02G173800.1	GO:0015299	solute:proton antiporter activity	molecular_function	molecular_function
TraesCS5B02G173800	318992910	319002092	TraesCS5B02G173800.1	GO:0006885	regulation of pH	biological_process	cellular_component
TraesCS5B02G173800	318992910	319002092	TraesCS5B02G173800.1	GO:0006885	regulation of pH	biological_process	membrane
TraesCS5B02G173800	318992910	319002092	TraesCS5B02G173800.1	GO:0006885	regulation of pH	biological_process	transport
TraesCS5B02G173800	318992910	319002092	TraesCS5B02G173800.1	GO:0006885	regulation of pH	biological_process	biological_process
TraesCS5B02G173800	318992910	319002092	TraesCS5B02G173800.1	GO:0006885	regulation of pH	biological_process	cellular process
TraesCS5B02G173800	318992910	319002092	TraesCS5B02G173800.1	GO:0006885	regulation of pH	biological_process	transporter activity
TraesCS5B02G173800	318992910	319002092	TraesCS5B02G173800.1	GO:0006885	regulation of pH	biological_process	molecular_function
TraesCS5B02G173800	318992910	319002092	TraesCS5B02G173800.1	GO:0015385	sodium:proton antiporter activity	molecular_function	cellular_component
TraesCS5B02G173800	318992910	319002092	TraesCS5B02G173800.1	GO:0015385	sodium:proton antiporter activity	molecular_function	membrane
TraesCS5B02G173800	318992910	319002092	TraesCS5B02G173800.1	GO:0015385	sodium:proton antiporter activity	molecular_function	transport
TraesCS5B02G173800	318992910	319002092	TraesCS5B02G173800.1	GO:0015385	sodium:proton antiporter activity	molecular_function	biological_process
TraesCS5B02G173800	318992910	319002092	TraesCS5B02G173800.1	GO:0015385	sodium:proton antiporter activity	molecular_function	cellular process
TraesCS5B02G173800	318992910	319002092	TraesCS5B02G173800.1	GO:0015385	sodium:proton antiporter activity	molecular_function	transporter activity
TraesCS5B02G173800	318992910	319002092	TraesCS5B02G173800.1	GO:0015385	sodium:proton antiporter activity	molecular_function	molecular_function
TraesCS5B02G173800	318992910	319002092	TraesCS5B02G173800.1	GO:0006814	sodium ion transport	biological_process	cellular_component
TraesCS5B02G173800	318992910	319002092	TraesCS5B02G173800.1	GO:0006814	sodium ion transport	biological_process	membrane
TraesCS5B02G173800	318992910	319002092	TraesCS5B02G173800.1	GO:0006814	sodium ion transport	biological_process	transport
TraesCS5B02G173800	318992910	319002092	TraesCS5B02G173800.1	GO:0006814	sodium ion transport	biological_process	biological_process
TraesCS5B02G173800	318992910	319002092	TraesCS5B02G173800.1	GO:0006814	sodium ion transport	biological_process	cellular process
TraesCS5B02G173800	318992910	319002092	TraesCS5B02G173800.1	GO:0006814	sodium ion transport	biological_process	transporter activity
TraesCS5B02G173800	318992910	319002092	TraesCS5B02G173800.1	GO:0006814	sodium ion transport	biological_process	molecular_function
TraesCS5B02G173800	318992910	319002092	TraesCS5B02G173800.1	GO:0006812	cation transport	biological_process	cellular_component
TraesCS5B02G173800	318992910	319002092	TraesCS5B02G173800.1	GO:0006812	cation transport	biological_process	membrane
TraesCS5B02G173800	318992910	319002092	TraesCS5B02G173800.1	GO:0006812	cation transport	biological_process	transport
TraesCS5B02G173800	318992910	319002092	TraesCS5B02G173800.1	GO:0006812	cation transport	biological_process	biological_process
TraesCS5B02G173800	318992910	319002092	TraesCS5B02G173800.1	GO:0006812	cation transport	biological_process	cellular process
TraesCS5B02G173800	318992910	319002092	TraesCS5B02G173800.1	GO:0006812	cation transport	biological_process	transporter activity
TraesCS5B02G173800	318992910	319002092	TraesCS5B02G173800.1	GO:0006812	cation transport	biological_process	molecular_function
TraesCS5B02G259100	441532328	441539514	TraesCS5B02G259100.1	GO:0016021	integral component of membrane	cellular_component	cellular_component
TraesCS5B02G259100	441532328	441539514	TraesCS5B02G259100.1	GO:0016021	integral component of membrane	cellular_component	membrane
TraesCS5B02G259100	441532328	441539514	TraesCS5B02G259100.1	GO:0016021	integral component of membrane	cellular_component	transport
TraesCS5B02G259100	441532328	441539514	TraesCS5B02G259100.1	GO:0016021	integral component of membrane	cellular_component	biological_process
TraesCS5B02G259100	441532328	441539514	TraesCS5B02G259100.1	GO:0016021	integral component of membrane	cellular_component	cellular process
TraesCS5B02G259100	441532328	441539514	TraesCS5B02G259100.1	GO:0016021	integral component of membrane	cellular_component	transporter activity
TraesCS5B02G259100	441532328	441539514	TraesCS5B02G259100.1	GO:0016021	integral component of membrane	cellular_component	molecular_function
TraesCS5B02G259100	441532328	441539514	TraesCS5B02G259100.1	GO:0055085	transmembrane transport	biological_process	cellular_component
TraesCS5B02G259100	441532328	441539514	TraesCS5B02G259100.1	GO:0055085	transmembrane transport	biological_process	membrane
TraesCS5B02G259100	441532328	441539514	TraesCS5B02G259100.1	GO:0055085	transmembrane transport	biological_process	transport
TraesCS5B02G259100	441532328	441539514	TraesCS5B02G259100.1	GO:0055085	transmembrane transport	biological_process	biological_process
TraesCS5B02G259100	441532328	441539514	TraesCS5B02G259100.1	GO:0055085	transmembrane transport	biological_process	cellular process
TraesCS5B02G259100	441532328	441539514	TraesCS5B02G259100.1	GO:0055085	transmembrane transport	biological_process	transporter activity
TraesCS5B02G259100	441532328	441539514	TraesCS5B02G259100.1	GO:0055085	transmembrane transport	biological_process	molecular_function
TraesCS5B02G259100	441532328	441539514	TraesCS5B02G259100.1	GO:0015299	solute:proton antiporter activity	molecular_function	cellular_component
TraesCS5B02G259100	441532328	441539514	TraesCS5B02G259100.1	GO:0015299	solute:proton antiporter activity	molecular_function	membrane
TraesCS5B02G259100	441532328	441539514	TraesCS5B02G259100.1	GO:0015299	solute:proton antiporter activity	molecular_function	transport
TraesCS5B02G259100	441532328	441539514	TraesCS5B02G259100.1	GO:0015299	solute:proton antiporter activity	molecular_function	biological_process
TraesCS5B02G259100	441532328	441539514	TraesCS5B02G259100.1	GO:0015299	solute:proton antiporter activity	molecular_function	cellular process
TraesCS5B02G259100	441532328	441539514	TraesCS5B02G259100.1	GO:0015299	solute:proton antiporter activity	molecular_function	transporter activity
TraesCS5B02G259100	441532328	441539514	TraesCS5B02G259100.1	GO:0015299	solute:proton antiporter activity	molecular_function	molecular_function
TraesCS5B02G259100	441532328	441539514	TraesCS5B02G259100.1	GO:0006812	cation transport	biological_process	cellular_component
TraesCS5B02G259100	441532328	441539514	TraesCS5B02G259100.1	GO:0006812	cation transport	biological_process	membrane
TraesCS5B02G259100	441532328	441539514	TraesCS5B02G259100.1	GO:0006812	cation transport	biological_process	transport
TraesCS5B02G259100	441532328	441539514	TraesCS5B02G259100.1	GO:0006812	cation transport	biological_process	biological_process
TraesCS5B02G259100	441532328	441539514	TraesCS5B02G259100.1	GO:0006812	cation transport	biological_process	cellular process
TraesCS5B02G259100	441532328	441539514	TraesCS5B02G259100.1	GO:0006812	cation transport	biological_process	transporter activity
TraesCS5B02G259100	441532328	441539514	TraesCS5B02G259100.1	GO:0006812	cation transport	biological_process	molecular_function
TraesCS5B02G259100	441532328	441539514	TraesCS5B02G259100.2	GO:0016021	integral component of membrane	cellular_component	cellular_component
TraesCS5B02G259100	441532328	441539514	TraesCS5B02G259100.2	GO:0016021	integral component of membrane	cellular_component	membrane
TraesCS5B02G259100	441532328	441539514	TraesCS5B02G259100.2	GO:0016021	integral component of membrane	cellular_component	transport
TraesCS5B02G259100	441532328	441539514	TraesCS5B02G259100.2	GO:0016021	integral component of membrane	cellular_component	biological_process
TraesCS5B02G259100	441532328	441539514	TraesCS5B02G259100.2	GO:0016021	integral component of membrane	cellular_component	cellular process
TraesCS5B02G259100	441532328	441539514	TraesCS5B02G259100.2	GO:0016021	integral component of membrane	cellular_component	transporter activity
TraesCS5B02G259100	441532328	441539514	TraesCS5B02G259100.2	GO:0016021	integral component of membrane	cellular_component	molecular_function
TraesCS5B02G259100	441532328	441539514	TraesCS5B02G259100.2	GO:0055085	transmembrane transport	biological_process	cellular_component
TraesCS5B02G259100	441532328	441539514	TraesCS5B02G259100.2	GO:0055085	transmembrane transport	biological_process	membrane
TraesCS5B02G259100	441532328	441539514	TraesCS5B02G259100.2	GO:0055085	transmembrane transport	biological_process	transport
TraesCS5B02G259100	441532328	441539514	TraesCS5B02G259100.2	GO:0055085	transmembrane transport	biological_process	biological_process
TraesCS5B02G259100	441532328	441539514	TraesCS5B02G259100.2	GO:0055085	transmembrane transport	biological_process	cellular process
TraesCS5B02G259100	441532328	441539514	TraesCS5B02G259100.2	GO:0055085	transmembrane transport	biological_process	transporter activity
TraesCS5B02G259100	441532328	441539514	TraesCS5B02G259100.2	GO:0055085	transmembrane transport	biological_process	molecular_function
TraesCS5B02G259100	441532328	441539514	TraesCS5B02G259100.2	GO:0015299	solute:proton antiporter activity	molecular_function	cellular_component
TraesCS5B02G259100	441532328	441539514	TraesCS5B02G259100.2	GO:0015299	solute:proton antiporter activity	molecular_function	membrane
TraesCS5B02G259100	441532328	441539514	TraesCS5B02G259100.2	GO:0015299	solute:proton antiporter activity	molecular_function	transport
TraesCS5B02G259100	441532328	441539514	TraesCS5B02G259100.2	GO:0015299	solute:proton antiporter activity	molecular_function	biological_process
TraesCS5B02G259100	441532328	441539514	TraesCS5B02G259100.2	GO:0015299	solute:proton antiporter activity	molecular_function	cellular process
TraesCS5B02G259100	441532328	441539514	TraesCS5B02G259100.2	GO:0015299	solute:proton antiporter activity	molecular_function	transporter activity
TraesCS5B02G259100	441532328	441539514	TraesCS5B02G259100.2	GO:0015299	solute:proton antiporter activity	molecular_function	molecular_function
TraesCS5B02G259100	441532328	441539514	TraesCS5B02G259100.2	GO:0006885	regulation of pH	biological_process	cellular_component
TraesCS5B02G259100	441532328	441539514	TraesCS5B02G259100.2	GO:0006885	regulation of pH	biological_process	membrane
TraesCS5B02G259100	441532328	441539514	TraesCS5B02G259100.2	GO:0006885	regulation of pH	biological_process	transport
TraesCS5B02G259100	441532328	441539514	TraesCS5B02G259100.2	GO:0006885	regulation of pH	biological_process	biological_process
TraesCS5B02G259100	441532328	441539514	TraesCS5B02G259100.2	GO:0006885	regulation of pH	biological_process	cellular process
TraesCS5B02G259100	441532328	441539514	TraesCS5B02G259100.2	GO:0006885	regulation of pH	biological_process	transporter activity
TraesCS5B02G259100	441532328	441539514	TraesCS5B02G259100.2	GO:0006885	regulation of pH	biological_process	molecular_function
TraesCS5B02G259100	441532328	441539514	TraesCS5B02G259100.2	GO:0015385	sodium:proton antiporter activity	molecular_function	cellular_component
TraesCS5B02G259100	441532328	441539514	TraesCS5B02G259100.2	GO:0015385	sodium:proton antiporter activity	molecular_function	membrane
TraesCS5B02G259100	441532328	441539514	TraesCS5B02G259100.2	GO:0015385	sodium:proton antiporter activity	molecular_function	transport
TraesCS5B02G259100	441532328	441539514	TraesCS5B02G259100.2	GO:0015385	sodium:proton antiporter activity	molecular_function	biological_process
TraesCS5B02G259100	441532328	441539514	TraesCS5B02G259100.2	GO:0015385	sodium:proton antiporter activity	molecular_function	cellular process
TraesCS5B02G259100	441532328	441539514	TraesCS5B02G259100.2	GO:0015385	sodium:proton antiporter activity	molecular_function	transporter activity
TraesCS5B02G259100	441532328	441539514	TraesCS5B02G259100.2	GO:0015385	sodium:proton antiporter activity	molecular_function	molecular_function
TraesCS5B02G259100	441532328	441539514	TraesCS5B02G259100.2	GO:0006814	sodium ion transport	biological_process	cellular_component
TraesCS5B02G259100	441532328	441539514	TraesCS5B02G259100.2	GO:0006814	sodium ion transport	biological_process	membrane
TraesCS5B02G259100	441532328	441539514	TraesCS5B02G259100.2	GO:0006814	sodium ion transport	biological_process	transport
TraesCS5B02G259100	441532328	441539514	TraesCS5B02G259100.2	GO:0006814	sodium ion transport	biological_process	biological_process
TraesCS5B02G259100	441532328	441539514	TraesCS5B02G259100.2	GO:0006814	sodium ion transport	biological_process	cellular process
TraesCS5B02G259100	441532328	441539514	TraesCS5B02G259100.2	GO:0006814	sodium ion transport	biological_process	transporter activity
TraesCS5B02G259100	441532328	441539514	TraesCS5B02G259100.2	GO:0006814	sodium ion transport	biological_process	molecular_function
TraesCS5B02G259100	441532328	441539514	TraesCS5B02G259100.2	GO:0006812	cation transport	biological_process	cellular_component
TraesCS5B02G259100	441532328	441539514	TraesCS5B02G259100.2	GO:0006812	cation transport	biological_process	membrane
TraesCS5B02G259100	441532328	441539514	TraesCS5B02G259100.2	GO:0006812	cation transport	biological_process	transport
TraesCS5B02G259100	441532328	441539514	TraesCS5B02G259100.2	GO:0006812	cation transport	biological_process	biological_process
TraesCS5B02G259100	441532328	441539514	TraesCS5B02G259100.2	GO:0006812	cation transport	biological_process	cellular process
TraesCS5B02G259100	441532328	441539514	TraesCS5B02G259100.2	GO:0006812	cation transport	biological_process	transporter activity
TraesCS5B02G259100	441532328	441539514	TraesCS5B02G259100.2	GO:0006812	cation transport	biological_process	molecular_function
TraesCS5D02G180800	281021983	281031600	TraesCS5D02G180800.1	GO:0016021	integral component of membrane	cellular_component	cellular_component
TraesCS5D02G180800	281021983	281031600	TraesCS5D02G180800.1	GO:0016021	integral component of membrane	cellular_component	membrane
TraesCS5D02G180800	281021983	281031600	TraesCS5D02G180800.1	GO:0016021	integral component of membrane	cellular_component	transport
TraesCS5D02G180800	281021983	281031600	TraesCS5D02G180800.1	GO:0016021	integral component of membrane	cellular_component	biological_process
TraesCS5D02G180800	281021983	281031600	TraesCS5D02G180800.1	GO:0016021	integral component of membrane	cellular_component	cellular process
TraesCS5D02G180800	281021983	281031600	TraesCS5D02G180800.1	GO:0016021	integral component of membrane	cellular_component	transporter activity
TraesCS5D02G180800	281021983	281031600	TraesCS5D02G180800.1	GO:0016021	integral component of membrane	cellular_component	molecular_function
TraesCS5D02G180800	281021983	281031600	TraesCS5D02G180800.1	GO:0055085	transmembrane transport	biological_process	cellular_component
TraesCS5D02G180800	281021983	281031600	TraesCS5D02G180800.1	GO:0055085	transmembrane transport	biological_process	membrane
TraesCS5D02G180800	281021983	281031600	TraesCS5D02G180800.1	GO:0055085	transmembrane transport	biological_process	transport
TraesCS5D02G180800	281021983	281031600	TraesCS5D02G180800.1	GO:0055085	transmembrane transport	biological_process	biological_process
TraesCS5D02G180800	281021983	281031600	TraesCS5D02G180800.1	GO:0055085	transmembrane transport	biological_process	cellular process
TraesCS5D02G180800	281021983	281031600	TraesCS5D02G180800.1	GO:0055085	transmembrane transport	biological_process	transporter activity
TraesCS5D02G180800	281021983	281031600	TraesCS5D02G180800.1	GO:0055085	transmembrane transport	biological_process	molecular_function
TraesCS5D02G180800	281021983	281031600	TraesCS5D02G180800.1	GO:0015299	solute:proton antiporter activity	molecular_function	cellular_component
TraesCS5D02G180800	281021983	281031600	TraesCS5D02G180800.1	GO:0015299	solute:proton antiporter activity	molecular_function	membrane
TraesCS5D02G180800	281021983	281031600	TraesCS5D02G180800.1	GO:0015299	solute:proton antiporter activity	molecular_function	transport
TraesCS5D02G180800	281021983	281031600	TraesCS5D02G180800.1	GO:0015299	solute:proton antiporter activity	molecular_function	biological_process
TraesCS5D02G180800	281021983	281031600	TraesCS5D02G180800.1	GO:0015299	solute:proton antiporter activity	molecular_function	cellular process
TraesCS5D02G180800	281021983	281031600	TraesCS5D02G180800.1	GO:0015299	solute:proton antiporter activity	molecular_function	transporter activity
TraesCS5D02G180800	281021983	281031600	TraesCS5D02G180800.1	GO:0015299	solute:proton antiporter activity	molecular_function	molecular_function
TraesCS5D02G180800	281021983	281031600	TraesCS5D02G180800.1	GO:0006885	regulation of pH	biological_process	cellular_component
TraesCS5D02G180800	281021983	281031600	TraesCS5D02G180800.1	GO:0006885	regulation of pH	biological_process	membrane
TraesCS5D02G180800	281021983	281031600	TraesCS5D02G180800.1	GO:0006885	regulation of pH	biological_process	transport
TraesCS5D02G180800	281021983	281031600	TraesCS5D02G180800.1	GO:0006885	regulation of pH	biological_process	biological_process
TraesCS5D02G180800	281021983	281031600	TraesCS5D02G180800.1	GO:0006885	regulation of pH	biological_process	cellular process
TraesCS5D02G180800	281021983	281031600	TraesCS5D02G180800.1	GO:0006885	regulation of pH	biological_process	transporter activity
TraesCS5D02G180800	281021983	281031600	TraesCS5D02G180800.1	GO:0006885	regulation of pH	biological_process	molecular_function
TraesCS5D02G180800	281021983	281031600	TraesCS5D02G180800.1	GO:0015385	sodium:proton antiporter activity	molecular_function	cellular_component
TraesCS5D02G180800	281021983	281031600	TraesCS5D02G180800.1	GO:0015385	sodium:proton antiporter activity	molecular_function	membrane
TraesCS5D02G180800	281021983	281031600	TraesCS5D02G180800.1	GO:0015385	sodium:proton antiporter activity	molecular_function	transport
TraesCS5D02G180800	281021983	281031600	TraesCS5D02G180800.1	GO:0015385	sodium:proton antiporter activity	molecular_function	biological_process
TraesCS5D02G180800	281021983	281031600	TraesCS5D02G180800.1	GO:0015385	sodium:proton antiporter activity	molecular_function	cellular process
TraesCS5D02G180800	281021983	281031600	TraesCS5D02G180800.1	GO:0015385	sodium:proton antiporter activity	molecular_function	transporter activity
TraesCS5D02G180800	281021983	281031600	TraesCS5D02G180800.1	GO:0015385	sodium:proton antiporter activity	molecular_function	molecular_function
TraesCS5D02G180800	281021983	281031600	TraesCS5D02G180800.1	GO:0006814	sodium ion transport	biological_process	cellular_component
TraesCS5D02G180800	281021983	281031600	TraesCS5D02G180800.1	GO:0006814	sodium ion transport	biological_process	membrane
TraesCS5D02G180800	281021983	281031600	TraesCS5D02G180800.1	GO:0006814	sodium ion transport	biological_process	transport
TraesCS5D02G180800	281021983	281031600	TraesCS5D02G180800.1	GO:0006814	sodium ion transport	biological_process	biological_process
TraesCS5D02G180800	281021983	281031600	TraesCS5D02G180800.1	GO:0006814	sodium ion transport	biological_process	cellular process
TraesCS5D02G180800	281021983	281031600	TraesCS5D02G180800.1	GO:0006814	sodium ion transport	biological_process	transporter activity
TraesCS5D02G180800	281021983	281031600	TraesCS5D02G180800.1	GO:0006814	sodium ion transport	biological_process	molecular_function
TraesCS5D02G180800	281021983	281031600	TraesCS5D02G180800.1	GO:0006812	cation transport	biological_process	cellular_component
TraesCS5D02G180800	281021983	281031600	TraesCS5D02G180800.1	GO:0006812	cation transport	biological_process	membrane
TraesCS5D02G180800	281021983	281031600	TraesCS5D02G180800.1	GO:0006812	cation transport	biological_process	transport
TraesCS5D02G180800	281021983	281031600	TraesCS5D02G180800.1	GO:0006812	cation transport	biological_process	biological_process
TraesCS5D02G180800	281021983	281031600	TraesCS5D02G180800.1	GO:0006812	cation transport	biological_process	cellular process
TraesCS5D02G180800	281021983	281031600	TraesCS5D02G180800.1	GO:0006812	cation transport	biological_process	transporter activity
TraesCS5D02G180800	281021983	281031600	TraesCS5D02G180800.1	GO:0006812	cation transport	biological_process	molecular_function
TraesCS5D02G268200	371663980	371671626	TraesCS5D02G268200.1	GO:0016021	integral component of membrane	cellular_component	cellular_component
TraesCS5D02G268200	371663980	371671626	TraesCS5D02G268200.1	GO:0016021	integral component of membrane	cellular_component	membrane
TraesCS5D02G268200	371663980	371671626	TraesCS5D02G268200.1	GO:0016021	integral component of membrane	cellular_component	transport
TraesCS5D02G268200	371663980	371671626	TraesCS5D02G268200.1	GO:0016021	integral component of membrane	cellular_component	biological_process
TraesCS5D02G268200	371663980	371671626	TraesCS5D02G268200.1	GO:0016021	integral component of membrane	cellular_component	cellular process
TraesCS5D02G268200	371663980	371671626	TraesCS5D02G268200.1	GO:0016021	integral component of membrane	cellular_component	transporter activity
TraesCS5D02G268200	371663980	371671626	TraesCS5D02G268200.1	GO:0016021	integral component of membrane	cellular_component	molecular_function
TraesCS5D02G268200	371663980	371671626	TraesCS5D02G268200.1	GO:0055085	transmembrane transport	biological_process	cellular_component
TraesCS5D02G268200	371663980	371671626	TraesCS5D02G268200.1	GO:0055085	transmembrane transport	biological_process	membrane
TraesCS5D02G268200	371663980	371671626	TraesCS5D02G268200.1	GO:0055085	transmembrane transport	biological_process	transport
TraesCS5D02G268200	371663980	371671626	TraesCS5D02G268200.1	GO:0055085	transmembrane transport	biological_process	biological_process
TraesCS5D02G268200	371663980	371671626	TraesCS5D02G268200.1	GO:0055085	transmembrane transport	biological_process	cellular process
TraesCS5D02G268200	371663980	371671626	TraesCS5D02G268200.1	GO:0055085	transmembrane transport	biological_process	transporter activity
TraesCS5D02G268200	371663980	371671626	TraesCS5D02G268200.1	GO:0055085	transmembrane transport	biological_process	molecular_function
TraesCS5D02G268200	371663980	371671626	TraesCS5D02G268200.1	GO:0015299	solute:proton antiporter activity	molecular_function	cellular_component
TraesCS5D02G268200	371663980	371671626	TraesCS5D02G268200.1	GO:0015299	solute:proton antiporter activity	molecular_function	membrane
TraesCS5D02G268200	371663980	371671626	TraesCS5D02G268200.1	GO:0015299	solute:proton antiporter activity	molecular_function	transport
TraesCS5D02G268200	371663980	371671626	TraesCS5D02G268200.1	GO:0015299	solute:proton antiporter activity	molecular_function	biological_process
TraesCS5D02G268200	371663980	371671626	TraesCS5D02G268200.1	GO:0015299	solute:proton antiporter activity	molecular_function	cellular process
TraesCS5D02G268200	371663980	371671626	TraesCS5D02G268200.1	GO:0015299	solute:proton antiporter activity	molecular_function	transporter activity
TraesCS5D02G268200	371663980	371671626	TraesCS5D02G268200.1	GO:0015299	solute:proton antiporter activity	molecular_function	molecular_function
TraesCS5D02G268200	371663980	371671626	TraesCS5D02G268200.1	GO:0006885	regulation of pH	biological_process	cellular_component
TraesCS5D02G268200	371663980	371671626	TraesCS5D02G268200.1	GO:0006885	regulation of pH	biological_process	membrane
TraesCS5D02G268200	371663980	371671626	TraesCS5D02G268200.1	GO:0006885	regulation of pH	biological_process	transport
TraesCS5D02G268200	371663980	371671626	TraesCS5D02G268200.1	GO:0006885	regulation of pH	biological_process	biological_process
TraesCS5D02G268200	371663980	371671626	TraesCS5D02G268200.1	GO:0006885	regulation of pH	biological_process	cellular process
TraesCS5D02G268200	371663980	371671626	TraesCS5D02G268200.1	GO:0006885	regulation of pH	biological_process	transporter activity
TraesCS5D02G268200	371663980	371671626	TraesCS5D02G268200.1	GO:0006885	regulation of pH	biological_process	molecular_function
TraesCS5D02G268200	371663980	371671626	TraesCS5D02G268200.1	GO:0015385	sodium:proton antiporter activity	molecular_function	cellular_component
TraesCS5D02G268200	371663980	371671626	TraesCS5D02G268200.1	GO:0015385	sodium:proton antiporter activity	molecular_function	membrane
TraesCS5D02G268200	371663980	371671626	TraesCS5D02G268200.1	GO:0015385	sodium:proton antiporter activity	molecular_function	transport
TraesCS5D02G268200	371663980	371671626	TraesCS5D02G268200.1	GO:0015385	sodium:proton antiporter activity	molecular_function	biological_process
TraesCS5D02G268200	371663980	371671626	TraesCS5D02G268200.1	GO:0015385	sodium:proton antiporter activity	molecular_function	cellular process
TraesCS5D02G268200	371663980	371671626	TraesCS5D02G268200.1	GO:0015385	sodium:proton antiporter activity	molecular_function	transporter activity
TraesCS5D02G268200	371663980	371671626	TraesCS5D02G268200.1	GO:0015385	sodium:proton antiporter activity	molecular_function	molecular_function
TraesCS5D02G268200	371663980	371671626	TraesCS5D02G268200.1	GO:0006814	sodium ion transport	biological_process	cellular_component
TraesCS5D02G268200	371663980	371671626	TraesCS5D02G268200.1	GO:0006814	sodium ion transport	biological_process	membrane
TraesCS5D02G268200	371663980	371671626	TraesCS5D02G268200.1	GO:0006814	sodium ion transport	biological_process	transport
TraesCS5D02G268200	371663980	371671626	TraesCS5D02G268200.1	GO:0006814	sodium ion transport	biological_process	biological_process
TraesCS5D02G268200	371663980	371671626	TraesCS5D02G268200.1	GO:0006814	sodium ion transport	biological_process	cellular process
TraesCS5D02G268200	371663980	371671626	TraesCS5D02G268200.1	GO:0006814	sodium ion transport	biological_process	transporter activity
TraesCS5D02G268200	371663980	371671626	TraesCS5D02G268200.1	GO:0006814	sodium ion transport	biological_process	molecular_function
TraesCS5D02G268200	371663980	371671626	TraesCS5D02G268200.1	GO:0006812	cation transport	biological_process	cellular_component
TraesCS5D02G268200	371663980	371671626	TraesCS5D02G268200.1	GO:0006812	cation transport	biological_process	membrane
TraesCS5D02G268200	371663980	371671626	TraesCS5D02G268200.1	GO:0006812	cation transport	biological_process	transport
TraesCS5D02G268200	371663980	371671626	TraesCS5D02G268200.1	GO:0006812	cation transport	biological_process	biological_process
TraesCS5D02G268200	371663980	371671626	TraesCS5D02G268200.1	GO:0006812	cation transport	biological_process	cellular process
TraesCS5D02G268200	371663980	371671626	TraesCS5D02G268200.1	GO:0006812	cation transport	biological_process	transporter activity
TraesCS5D02G268200	371663980	371671626	TraesCS5D02G268200.1	GO:0006812	cation transport	biological_process	molecular_function
TraesCS7A02G228400	198804283	198808214	TraesCS7A02G228400.1	GO:0016021	integral component of membrane	cellular_component	cellular_component
TraesCS7A02G228400	198804283	198808214	TraesCS7A02G228400.1	GO:0016021	integral component of membrane	cellular_component	membrane
TraesCS7A02G228400	198804283	198808214	TraesCS7A02G228400.1	GO:0016021	integral component of membrane	cellular_component	transport
TraesCS7A02G228400	198804283	198808214	TraesCS7A02G228400.1	GO:0016021	integral component of membrane	cellular_component	biological_process
TraesCS7A02G228400	198804283	198808214	TraesCS7A02G228400.1	GO:0016021	integral component of membrane	cellular_component	cellular process
TraesCS7A02G228400	198804283	198808214	TraesCS7A02G228400.1	GO:0016021	integral component of membrane	cellular_component	transporter activity
TraesCS7A02G228400	198804283	198808214	TraesCS7A02G228400.1	GO:0016021	integral component of membrane	cellular_component	molecular_function
TraesCS7A02G228400	198804283	198808214	TraesCS7A02G228400.1	GO:0055085	transmembrane transport	biological_process	cellular_component
TraesCS7A02G228400	198804283	198808214	TraesCS7A02G228400.1	GO:0055085	transmembrane transport	biological_process	membrane
TraesCS7A02G228400	198804283	198808214	TraesCS7A02G228400.1	GO:0055085	transmembrane transport	biological_process	transport
TraesCS7A02G228400	198804283	198808214	TraesCS7A02G228400.1	GO:0055085	transmembrane transport	biological_process	biological_process
TraesCS7A02G228400	198804283	198808214	TraesCS7A02G228400.1	GO:0055085	transmembrane transport	biological_process	cellular process
TraesCS7A02G228400	198804283	198808214	TraesCS7A02G228400.1	GO:0055085	transmembrane transport	biological_process	transporter activity
TraesCS7A02G228400	198804283	198808214	TraesCS7A02G228400.1	GO:0055085	transmembrane transport	biological_process	molecular_function
TraesCS7A02G228400	198804283	198808214	TraesCS7A02G228400.1	GO:0015299	solute:proton antiporter activity	molecular_function	cellular_component
TraesCS7A02G228400	198804283	198808214	TraesCS7A02G228400.1	GO:0015299	solute:proton antiporter activity	molecular_function	membrane
TraesCS7A02G228400	198804283	198808214	TraesCS7A02G228400.1	GO:0015299	solute:proton antiporter activity	molecular_function	transport
TraesCS7A02G228400	198804283	198808214	TraesCS7A02G228400.1	GO:0015299	solute:proton antiporter activity	molecular_function	biological_process
TraesCS7A02G228400	198804283	198808214	TraesCS7A02G228400.1	GO:0015299	solute:proton antiporter activity	molecular_function	cellular process
TraesCS7A02G228400	198804283	198808214	TraesCS7A02G228400.1	GO:0015299	solute:proton antiporter activity	molecular_function	transporter activity
TraesCS7A02G228400	198804283	198808214	TraesCS7A02G228400.1	GO:0015299	solute:proton antiporter activity	molecular_function	molecular_function
TraesCS7A02G228400	198804283	198808214	TraesCS7A02G228400.1	GO:0006885	regulation of pH	biological_process	cellular_component
TraesCS7A02G228400	198804283	198808214	TraesCS7A02G228400.1	GO:0006885	regulation of pH	biological_process	membrane
TraesCS7A02G228400	198804283	198808214	TraesCS7A02G228400.1	GO:0006885	regulation of pH	biological_process	transport
TraesCS7A02G228400	198804283	198808214	TraesCS7A02G228400.1	GO:0006885	regulation of pH	biological_process	biological_process
TraesCS7A02G228400	198804283	198808214	TraesCS7A02G228400.1	GO:0006885	regulation of pH	biological_process	cellular process
TraesCS7A02G228400	198804283	198808214	TraesCS7A02G228400.1	GO:0006885	regulation of pH	biological_process	transporter activity
TraesCS7A02G228400	198804283	198808214	TraesCS7A02G228400.1	GO:0006885	regulation of pH	biological_process	molecular_function
TraesCS7A02G228400	198804283	198808214	TraesCS7A02G228400.1	GO:0015385	sodium:proton antiporter activity	molecular_function	cellular_component
TraesCS7A02G228400	198804283	198808214	TraesCS7A02G228400.1	GO:0015385	sodium:proton antiporter activity	molecular_function	membrane
TraesCS7A02G228400	198804283	198808214	TraesCS7A02G228400.1	GO:0015385	sodium:proton antiporter activity	molecular_function	transport
TraesCS7A02G228400	198804283	198808214	TraesCS7A02G228400.1	GO:0015385	sodium:proton antiporter activity	molecular_function	biological_process
TraesCS7A02G228400	198804283	198808214	TraesCS7A02G228400.1	GO:0015385	sodium:proton antiporter activity	molecular_function	cellular process
TraesCS7A02G228400	198804283	198808214	TraesCS7A02G228400.1	GO:0015385	sodium:proton antiporter activity	molecular_function	transporter activity
TraesCS7A02G228400	198804283	198808214	TraesCS7A02G228400.1	GO:0015385	sodium:proton antiporter activity	molecular_function	molecular_function
TraesCS7A02G228400	198804283	198808214	TraesCS7A02G228400.1	GO:0006814	sodium ion transport	biological_process	cellular_component
TraesCS7A02G228400	198804283	198808214	TraesCS7A02G228400.1	GO:0006814	sodium ion transport	biological_process	membrane
TraesCS7A02G228400	198804283	198808214	TraesCS7A02G228400.1	GO:0006814	sodium ion transport	biological_process	transport
TraesCS7A02G228400	198804283	198808214	TraesCS7A02G228400.1	GO:0006814	sodium ion transport	biological_process	biological_process
TraesCS7A02G228400	198804283	198808214	TraesCS7A02G228400.1	GO:0006814	sodium ion transport	biological_process	cellular process
TraesCS7A02G228400	198804283	198808214	TraesCS7A02G228400.1	GO:0006814	sodium ion transport	biological_process	transporter activity
TraesCS7A02G228400	198804283	198808214	TraesCS7A02G228400.1	GO:0006814	sodium ion transport	biological_process	molecular_function
TraesCS7A02G228400	198804283	198808214	TraesCS7A02G228400.1	GO:0006812	cation transport	biological_process	cellular_component
TraesCS7A02G228400	198804283	198808214	TraesCS7A02G228400.1	GO:0006812	cation transport	biological_process	membrane
TraesCS7A02G228400	198804283	198808214	TraesCS7A02G228400.1	GO:0006812	cation transport	biological_process	transport
TraesCS7A02G228400	198804283	198808214	TraesCS7A02G228400.1	GO:0006812	cation transport	biological_process	biological_process
TraesCS7A02G228400	198804283	198808214	TraesCS7A02G228400.1	GO:0006812	cation transport	biological_process	cellular process
TraesCS7A02G228400	198804283	198808214	TraesCS7A02G228400.1	GO:0006812	cation transport	biological_process	transporter activity
TraesCS7A02G228400	198804283	198808214	TraesCS7A02G228400.1	GO:0006812	cation transport	biological_process	molecular_function
[truncated: 841 more rows]
