# Supplementary material for: Genome-wide identification and expression analysis of the NHX gene family under salt stress in wheat (Triticum aestivum L)
Source: Front Plant Sci. 2023 Dec 4;14:1266699. doi: 10.3389/fpls.2023.1266699 (PMC10726055; doi:10.3389/fpls.2023.1266699)
Supplement: Supplementary file 7 [file Table_4.xlsx]

## Sheet: Sheet1
Supplementary Table S4: Description of conserved domain of TaNHX protein
Motif	Position	Motif Sequence	Domain
Motif 1	1..42	CGIVMSHYTWHNVTEDSRRTTKHFFATLSFIAETFJFJYVGMD	PF00999, Sodium/hydrogen exchanger family
Motif 2	9..41	RWLNFNEDLFFIYLLPPIIFNSGFSVKKKQFFKNFATIILF	PF00999, Sodium/hydrogen exchanger family
Motif 3	6..28	KELGESPKLYSLVFGESVVNDATSVVLYN	PF00999, Sodium/hydrogen exchanger family
Motif 4	5..29	HSTBREVALMVLMAYLSYMLAELLDLSGI	PF00999, Sodium/hydrogen exchanger family
Motif 5	4..29	YTRYEMLNKALEAFGDLKDDEELGPADWVTVKKYITCLNNLEDEQAHPHD	GAD-like domain
Motif 6	2..21	YDLNLVDYLAFGAJFSATDPV	PF00999, Sodium/hydrogen exchanger family
Motif 7		RGAVSIALALNKFTASGHTQ
Motif 8		YAVLTHLSEYIQBLWKTGLLEEKEMVHLDDALQTDLKKLKRNPPLVKMPR
Motif 9		HFPNYYRFLQMSRLPQRLITYFTVZRLELGCYICAAFLRAHRIARRQLHD
Motif 10		AAGVAILLFIAMLVLCIVLGHLLRGNR
