# Supplementary material for: Genome-wide identification and expression analysis of the NHX gene family under salt stress in wheat (Triticum aestivum L)
Source: Front Plant Sci. 2023 Dec 4;14:1266699. doi: 10.3389/fpls.2023.1266699 (PMC10726055; doi:10.3389/fpls.2023.1266699)
Supplement: Supplementary file 8 [file Table_5.xls]

## Sheet: arthologus_A thailana
Supplementary Table 4: List of Orthologous genes e.g., A. tauschii, O. sativa, T. Diccoides and paralogous genes in T. aestivum
Gene stable ID	Transcript stable ID	Arabidopsis thaliana gene stable ID
TraesCS1A02G102300	TraesCS1A02G102300.1	AT3G05030
TraesCS1B02G112700	TraesCS1B02G112700.1	AT3G05030
TraesCS1D02G093900	TraesCS1D02G093900.1	AT3G05030
TraesCS2A02G034700	TraesCS2A02G034700.1	AT2G01980
TraesCS2A02G121000	TraesCS2A02G121000.1	AT3G05030
TraesCS2A02G133600	TraesCS2A02G133600.1	AT2G01980
TraesCS2B02G141900	TraesCS2B02G141900.1	AT3G05030
TraesCS2D02G123000	TraesCS2D02G123000.1	AT3G05030
TraesCS2D02G135600	TraesCS2D02G135600.1	AT2G01980
TraesCS3A02G023200	TraesCS3A02G023200.2	AT2G01980
TraesCS3B02G021600	TraesCS3B02G021600.2	AT2G01980
TraesCS3D02G022900	TraesCS3D02G022900.1	AT2G01980
TraesCS4A02G145300	TraesCS4A02G145300.1	AT3G05030
TraesCS4B02G125700	TraesCS4B02G125700.1	AT3G05030
TraesCS4D02G147600	TraesCS4D02G147600.1	AT3G05030
TraesCS5A02G176100	TraesCS5A02G176100.1	AT1G54370
TraesCS5A02G260700	TraesCS5A02G260700.1	AT1G54370
TraesCS5B02G173800	TraesCS5B02G173800.2	AT1G54370
TraesCS5B02G259100	TraesCS5B02G259100.1	AT1G54370
TraesCS5D02G180800	TraesCS5D02G180800.1	AT1G54370
TraesCS5D02G268200	TraesCS5D02G268200.1	AT1G54370
TraesCS7A02G228400	TraesCS7A02G228400.1	AT5G55470
TraesCS7A02G242300	TraesCS7A02G242300.1	AT1G54370
TraesCS7A02G397700	TraesCS7A02G397700.2	AT2G01980
TraesCS7A02G462000	TraesCS7A02G462000.1	AT2G01980
TraesCS7B02G149100	TraesCS7B02G149100.2	AT1G54370
TraesCS7B02G191300	TraesCS7B02G191300.1	AT5G55470
TraesCS7B02G475500	TraesCS7B02G475500.1	AT2G01980
TraesCS7D02G226200	TraesCS7D02G226200.1	AT5G55470
TraesCS7D02G241200	TraesCS7D02G241200.1	AT1G54370

## Sheet: A tauschii
Gene stable ID	Transcript stable ID	Aegilops tauschii gene stable ID
TraesCS1A02G102300	TraesCS1A02G102300.1	AET1Gv20229500
TraesCS1B02G112700	TraesCS1B02G112700.1	AET1Gv20229500
TraesCS1D02G093900	TraesCS1D02G093900.1	AET1Gv20229500
TraesCS2A02G034700	TraesCS2A02G034700.1	AET2Gv20055100
TraesCS2A02G121000	TraesCS2A02G121000.1	AET2Gv20244300
TraesCS2A02G133600	TraesCS2A02G133600.1	AET2Gv20266100
TraesCS2B02G141900	TraesCS2B02G141900.1	AET2Gv20244300
TraesCS2D02G123000	TraesCS2D02G123000.1	AET2Gv20244300
TraesCS2D02G135600	TraesCS2D02G135600.1	AET2Gv20266100
TraesCS3A02G023200	TraesCS3A02G023200.2	AET3Gv20047500
TraesCS3B02G021600	TraesCS3B02G021600.2	AET3Gv20047500
TraesCS3D02G022900	TraesCS3D02G022900.1	AET3Gv20047500
TraesCS4A02G145300	TraesCS4A02G145300.1	AET4Gv20316900
TraesCS4B02G125700	TraesCS4B02G125700.1	AET4Gv20316900
TraesCS4D02G147600	TraesCS4D02G147600.1	AET4Gv20316900
TraesCS5A02G176100	TraesCS5A02G176100.1	AET5Gv20438800
TraesCS5A02G260700	TraesCS5A02G260700.1	AET5Gv20611800
TraesCS5B02G173800	TraesCS5B02G173800.2	AET5Gv20438800
TraesCS5B02G259100	TraesCS5B02G259100.1	AET5Gv20611800
TraesCS5D02G180800	TraesCS5D02G180800.1	AET5Gv20438800
TraesCS5D02G268200	TraesCS5D02G268200.1	AET5Gv20611800
TraesCS7A02G228400	TraesCS7A02G228400.1	AET7Gv20560400
TraesCS7A02G242300	TraesCS7A02G242300.1	AET7Gv20594900
TraesCS7A02G397700	TraesCS7A02G397700.2
TraesCS7A02G462000	TraesCS7A02G462000.1
TraesCS7B02G149100	TraesCS7B02G149100.2	AET7Gv20594900
TraesCS7B02G191300	TraesCS7B02G191300.1	AET7Gv20560400
TraesCS7B02G475500	TraesCS7B02G475500.1	AET2Gv20055100
TraesCS7D02G226200	TraesCS7D02G226200.1	AET7Gv20560400
TraesCS7D02G241200	TraesCS7D02G241200.1	AET7Gv20594900

## Sheet: H vulgare
Gene stable ID	Transcript stable ID	Hordeum vulgare gene stable ID
TraesCS1A02G102300	TraesCS1A02G102300.1	HORVU.MOREX.r3.1HG0021240
TraesCS1B02G112700	TraesCS1B02G112700.1	HORVU.MOREX.r3.1HG0021240
TraesCS1D02G093900	TraesCS1D02G093900.1	HORVU.MOREX.r3.1HG0021240
TraesCS2A02G034700	TraesCS2A02G034700.1
TraesCS2A02G121000	TraesCS2A02G121000.1	HORVU.MOREX.r3.2HG0115250
TraesCS2A02G133600	TraesCS2A02G133600.1
TraesCS2B02G141900	TraesCS2B02G141900.1	HORVU.MOREX.r3.2HG0115250
TraesCS2D02G123000	TraesCS2D02G123000.1	HORVU.MOREX.r3.2HG0115250
TraesCS2D02G135600	TraesCS2D02G135600.1
TraesCS3A02G023200	TraesCS3A02G023200.2	HORVU.MOREX.r3.3HG0221490
TraesCS3B02G021600	TraesCS3B02G021600.2	HORVU.MOREX.r3.3HG0221490
TraesCS3D02G022900	TraesCS3D02G022900.1	HORVU.MOREX.r3.3HG0221490
TraesCS4A02G145300	TraesCS4A02G145300.1	HORVU.MOREX.r3.4HG0364050
TraesCS4B02G125700	TraesCS4B02G125700.1	HORVU.MOREX.r3.4HG0364050
TraesCS4D02G147600	TraesCS4D02G147600.1	HORVU.MOREX.r3.4HG0364050
TraesCS5A02G176100	TraesCS5A02G176100.1	HORVU.MOREX.r3.5HG0471410
TraesCS5A02G260700	TraesCS5A02G260700.1	HORVU.MOREX.r3.5HG0490190
TraesCS5B02G173800	TraesCS5B02G173800.2	HORVU.MOREX.r3.5HG0471410
TraesCS5B02G259100	TraesCS5B02G259100.1	HORVU.MOREX.r3.5HG0490190
TraesCS5D02G180800	TraesCS5D02G180800.1	HORVU.MOREX.r3.5HG0471410
TraesCS5D02G268200	TraesCS5D02G268200.1	HORVU.MOREX.r3.5HG0490190
TraesCS7A02G228400	TraesCS7A02G228400.1	HORVU.MOREX.r3.7HG0675240
TraesCS7A02G242300	TraesCS7A02G242300.1	HORVU.MOREX.r3.7HG0678490
TraesCS7A02G397700	TraesCS7A02G397700.2
TraesCS7A02G462000	TraesCS7A02G462000.1
TraesCS7B02G149100	TraesCS7B02G149100.2	HORVU.MOREX.r3.7HG0678490
TraesCS7B02G191300	TraesCS7B02G191300.1	HORVU.MOREX.r3.7HG0675240
TraesCS7B02G475500	TraesCS7B02G475500.1
TraesCS7D02G226200	TraesCS7D02G226200.1	HORVU.MOREX.r3.7HG0675240
TraesCS7D02G241200	TraesCS7D02G241200.1	HORVU.MOREX.r3.7HG0678490

## Sheet: O sativa indica
Gene stable ID	Transcript stable ID	Oryza sativa Indica Group gene stable ID
TraesCS1A02G102300	TraesCS1A02G102300.1	BGIOSGA018801
TraesCS1A02G102300	TraesCS1A02G102300.1	BGIOSGA018801
TraesCS1A02G102300	TraesCS1A02G102300.1	BGIOSGA018801
TraesCS1A02G102300	TraesCS1A02G102300.1	BGIOSGA018801
TraesCS1A02G102300	TraesCS1A02G102300.1	BGIOSGA018801
TraesCS1A02G102300	TraesCS1A02G102300.1	BGIOSGA018801
TraesCS1A02G102300	TraesCS1A02G102300.1	BGIOSGA018801
TraesCS1A02G102300	TraesCS1A02G102300.1	BGIOSGA018801
TraesCS1A02G102300	TraesCS1A02G102300.1	BGIOSGA018801
TraesCS1A02G102300	TraesCS1A02G102300.1	BGIOSGA018801
TraesCS1A02G102300	TraesCS1A02G102300.1	BGIOSGA018801
TraesCS1A02G102300	TraesCS1A02G102300.1	BGIOSGA018801
TraesCS1A02G102300	TraesCS1A02G102300.1	BGIOSGA018801
TraesCS1A02G102300	TraesCS1A02G102300.1	BGIOSGA018801
TraesCS1A02G102300	TraesCS1A02G102300.1	BGIOSGA018801
TraesCS1A02G102300	TraesCS1A02G102300.1	BGIOSGA018801
TraesCS1A02G102300	TraesCS1A02G102300.1	BGIOSGA018801
TraesCS1A02G102300	TraesCS1A02G102300.1	BGIOSGA018801
TraesCS1A02G102300	TraesCS1A02G102300.1	BGIOSGA018801
TraesCS1A02G102300	TraesCS1A02G102300.1	BGIOSGA018801
TraesCS1A02G102300	TraesCS1A02G102300.1	BGIOSGA018801
TraesCS1A02G102300	TraesCS1A02G102300.1	BGIOSGA018801
TraesCS1A02G102300	TraesCS1A02G102300.1	BGIOSGA018801
TraesCS1A02G102300	TraesCS1A02G102300.1	BGIOSGA018801
TraesCS1A02G102300	TraesCS1A02G102300.1	BGIOSGA018801
TraesCS1A02G102300	TraesCS1A02G102300.1	BGIOSGA018801
TraesCS1A02G102300	TraesCS1A02G102300.1	BGIOSGA018801
TraesCS1A02G102300	TraesCS1A02G102300.1	BGIOSGA018801
TraesCS1A02G102300	TraesCS1A02G102300.1	BGIOSGA018801
TraesCS1A02G102300	TraesCS1A02G102300.1	BGIOSGA018801
TraesCS1A02G102300	TraesCS1A02G102300.1	BGIOSGA018801
TraesCS1A02G102300	TraesCS1A02G102300.1	BGIOSGA018801
TraesCS1A02G102300	TraesCS1A02G102300.1	BGIOSGA018801
TraesCS1A02G102300	TraesCS1A02G102300.1	BGIOSGA018801
TraesCS1A02G102300	TraesCS1A02G102300.1	BGIOSGA018801
TraesCS1A02G102300	TraesCS1A02G102300.1	BGIOSGA018801
TraesCS1A02G102300	TraesCS1A02G102300.1	BGIOSGA018801
TraesCS1A02G102300	TraesCS1A02G102300.1	BGIOSGA018801
TraesCS1A02G102300	TraesCS1A02G102300.1	BGIOSGA018801
TraesCS1A02G102300	TraesCS1A02G102300.1	BGIOSGA018801
TraesCS1A02G102300	TraesCS1A02G102300.1	BGIOSGA018801
TraesCS1A02G102300	TraesCS1A02G102300.1	BGIOSGA018801
TraesCS1A02G102300	TraesCS1A02G102300.1	BGIOSGA018801
TraesCS1A02G102300	TraesCS1A02G102300.1	BGIOSGA018801
TraesCS1A02G102300	TraesCS1A02G102300.1	BGIOSGA018801
TraesCS1A02G102300	TraesCS1A02G102300.1	BGIOSGA018801
TraesCS1A02G102300	TraesCS1A02G102300.1	BGIOSGA018801
TraesCS1A02G102300	TraesCS1A02G102300.1	BGIOSGA018801
TraesCS1A02G102300	TraesCS1A02G102300.1	BGIOSGA018801
TraesCS1A02G102300	TraesCS1A02G102300.1	BGIOSGA018801
TraesCS1A02G102300	TraesCS1A02G102300.1	BGIOSGA018801
TraesCS1A02G102300	TraesCS1A02G102300.1	BGIOSGA018801
TraesCS1A02G102300	TraesCS1A02G102300.1	BGIOSGA018801
TraesCS1A02G102300	TraesCS1A02G102300.1	BGIOSGA018801
TraesCS1A02G102300	TraesCS1A02G102300.1	BGIOSGA018801
TraesCS1A02G102300	TraesCS1A02G102300.1	BGIOSGA018801
TraesCS1A02G102300	TraesCS1A02G102300.1	BGIOSGA018801
TraesCS1A02G102300	TraesCS1A02G102300.1	BGIOSGA018801
TraesCS1A02G102300	TraesCS1A02G102300.1	BGIOSGA018801
TraesCS1A02G102300	TraesCS1A02G102300.1	BGIOSGA018801
TraesCS1A02G102300	TraesCS1A02G102300.1	BGIOSGA018801
TraesCS1A02G102300	TraesCS1A02G102300.1	BGIOSGA018801
TraesCS1A02G102300	TraesCS1A02G102300.1	BGIOSGA018801
TraesCS1A02G102300	TraesCS1A02G102300.1	BGIOSGA018801
TraesCS1A02G102300	TraesCS1A02G102300.1	BGIOSGA018801
TraesCS1A02G102300	TraesCS1A02G102300.1	BGIOSGA018801
TraesCS1A02G102300	TraesCS1A02G102300.1	BGIOSGA018801
TraesCS1A02G102300	TraesCS1A02G102300.1	BGIOSGA018801
TraesCS1A02G102300	TraesCS1A02G102300.1	BGIOSGA018801
TraesCS1A02G102300	TraesCS1A02G102300.1	BGIOSGA018801
TraesCS1A02G102300	TraesCS1A02G102300.1	BGIOSGA018801
TraesCS1A02G102300	TraesCS1A02G102300.1	BGIOSGA018801
TraesCS1A02G102300	TraesCS1A02G102300.1	BGIOSGA018801
TraesCS1A02G102300	TraesCS1A02G102300.1	BGIOSGA018801
TraesCS1A02G102300	TraesCS1A02G102300.1	BGIOSGA018801
TraesCS1A02G102300	TraesCS1A02G102300.1	BGIOSGA018801
TraesCS1A02G102300	TraesCS1A02G102300.1	BGIOSGA018801
TraesCS1A02G102300	TraesCS1A02G102300.1	BGIOSGA018801
TraesCS1A02G102300	TraesCS1A02G102300.1	BGIOSGA018801
TraesCS1A02G102300	TraesCS1A02G102300.1	BGIOSGA018801
TraesCS1A02G102300	TraesCS1A02G102300.1	BGIOSGA018801
TraesCS1A02G102300	TraesCS1A02G102300.1	BGIOSGA018801
TraesCS1A02G102300	TraesCS1A02G102300.1	BGIOSGA018801
TraesCS1A02G102300	TraesCS1A02G102300.1	BGIOSGA018801
TraesCS1A02G102300	TraesCS1A02G102300.1	BGIOSGA018801
TraesCS1A02G102300	TraesCS1A02G102300.1	BGIOSGA018801
TraesCS1A02G102300	TraesCS1A02G102300.1	BGIOSGA018801
TraesCS1A02G102300	TraesCS1A02G102300.1	BGIOSGA018801
TraesCS1A02G102300	TraesCS1A02G102300.1	BGIOSGA018801
TraesCS1A02G102300	TraesCS1A02G102300.1	BGIOSGA018801
TraesCS1A02G102300	TraesCS1A02G102300.1	BGIOSGA018801
TraesCS1A02G102300	TraesCS1A02G102300.1	BGIOSGA018801
TraesCS1A02G102300	TraesCS1A02G102300.1	BGIOSGA018801
TraesCS1A02G102300	TraesCS1A02G102300.1	BGIOSGA018801
TraesCS1A02G102300	TraesCS1A02G102300.1	BGIOSGA018801
TraesCS1A02G102300	TraesCS1A02G102300.1	BGIOSGA018801
TraesCS1A02G102300	TraesCS1A02G102300.1	BGIOSGA018801
TraesCS1A02G102300	TraesCS1A02G102300.1	BGIOSGA018801
TraesCS1A02G102300	TraesCS1A02G102300.1	BGIOSGA018801
TraesCS1A02G102300	TraesCS1A02G102300.1	BGIOSGA018801
TraesCS1A02G102300	TraesCS1A02G102300.1	BGIOSGA018801
TraesCS1A02G102300	TraesCS1A02G102300.1	BGIOSGA018801
TraesCS1A02G102300	TraesCS1A02G102300.1	BGIOSGA018801
TraesCS1A02G102300	TraesCS1A02G102300.1	BGIOSGA018801
TraesCS1A02G102300	TraesCS1A02G102300.1	BGIOSGA018801
TraesCS1A02G102300	TraesCS1A02G102300.1	BGIOSGA018801
TraesCS1A02G102300	TraesCS1A02G102300.1	BGIOSGA018801
TraesCS1A02G102300	TraesCS1A02G102300.1	BGIOSGA018801
TraesCS1A02G102300	TraesCS1A02G102300.1	BGIOSGA018801
TraesCS1A02G102300	TraesCS1A02G102300.1	BGIOSGA018801
TraesCS1A02G102300	TraesCS1A02G102300.1	BGIOSGA018801
TraesCS1A02G102300	TraesCS1A02G102300.1	BGIOSGA018801
TraesCS1A02G102300	TraesCS1A02G102300.1	BGIOSGA018801
TraesCS1A02G102300	TraesCS1A02G102300.1	BGIOSGA018801
TraesCS1A02G102300	TraesCS1A02G102300.1	BGIOSGA018801
TraesCS1A02G102300	TraesCS1A02G102300.1	BGIOSGA018801
TraesCS1A02G102300	TraesCS1A02G102300.1	BGIOSGA018801
TraesCS1A02G102300	TraesCS1A02G102300.1	BGIOSGA018801
TraesCS1A02G102300	TraesCS1A02G102300.1	BGIOSGA018801
TraesCS1A02G102300	TraesCS1A02G102300.1	BGIOSGA018801
TraesCS1A02G102300	TraesCS1A02G102300.1	BGIOSGA018801
TraesCS1A02G102300	TraesCS1A02G102300.1	BGIOSGA018801
TraesCS1A02G102300	TraesCS1A02G102300.1	BGIOSGA018801
TraesCS1A02G102300	TraesCS1A02G102300.1	BGIOSGA018801
TraesCS1A02G102300	TraesCS1A02G102300.1	BGIOSGA018801
TraesCS1A02G102300	TraesCS1A02G102300.1	BGIOSGA018801
TraesCS1A02G102300	TraesCS1A02G102300.1	BGIOSGA018801
TraesCS1A02G102300	TraesCS1A02G102300.1	BGIOSGA018801
TraesCS1A02G102300	TraesCS1A02G102300.1	BGIOSGA018801
TraesCS1A02G102300	TraesCS1A02G102300.1	BGIOSGA018801
TraesCS1A02G102300	TraesCS1A02G102300.1	BGIOSGA018801
TraesCS1A02G102300	TraesCS1A02G102300.1	BGIOSGA018801
TraesCS1B02G112700	TraesCS1B02G112700.1	BGIOSGA018801
TraesCS1B02G112700	TraesCS1B02G112700.1	BGIOSGA018801
TraesCS1B02G112700	TraesCS1B02G112700.1	BGIOSGA018801
TraesCS1B02G112700	TraesCS1B02G112700.1	BGIOSGA018801
TraesCS1B02G112700	TraesCS1B02G112700.1	BGIOSGA018801
TraesCS1B02G112700	TraesCS1B02G112700.1	BGIOSGA018801
TraesCS1B02G112700	TraesCS1B02G112700.1	BGIOSGA018801
TraesCS1B02G112700	TraesCS1B02G112700.1	BGIOSGA018801
TraesCS1B02G112700	TraesCS1B02G112700.1	BGIOSGA018801
TraesCS1B02G112700	TraesCS1B02G112700.1	BGIOSGA018801
TraesCS1B02G112700	TraesCS1B02G112700.1	BGIOSGA018801
TraesCS1B02G112700	TraesCS1B02G112700.1	BGIOSGA018801
TraesCS1B02G112700	TraesCS1B02G112700.1	BGIOSGA018801
TraesCS1B02G112700	TraesCS1B02G112700.1	BGIOSGA018801
TraesCS1B02G112700	TraesCS1B02G112700.1	BGIOSGA018801
TraesCS1B02G112700	TraesCS1B02G112700.1	BGIOSGA018801
TraesCS1B02G112700	TraesCS1B02G112700.1	BGIOSGA018801
TraesCS1B02G112700	TraesCS1B02G112700.1	BGIOSGA018801
TraesCS1B02G112700	TraesCS1B02G112700.1	BGIOSGA018801
TraesCS1B02G112700	TraesCS1B02G112700.1	BGIOSGA018801
TraesCS1B02G112700	TraesCS1B02G112700.1	BGIOSGA018801
TraesCS1B02G112700	TraesCS1B02G112700.1	BGIOSGA018801
TraesCS1B02G112700	TraesCS1B02G112700.1	BGIOSGA018801
TraesCS1B02G112700	TraesCS1B02G112700.1	BGIOSGA018801
TraesCS1B02G112700	TraesCS1B02G112700.1	BGIOSGA018801
TraesCS1B02G112700	TraesCS1B02G112700.1	BGIOSGA018801
TraesCS1B02G112700	TraesCS1B02G112700.1	BGIOSGA018801
TraesCS1B02G112700	TraesCS1B02G112700.1	BGIOSGA018801
TraesCS1B02G112700	TraesCS1B02G112700.1	BGIOSGA018801
TraesCS1B02G112700	TraesCS1B02G112700.1	BGIOSGA018801
TraesCS1B02G112700	TraesCS1B02G112700.1	BGIOSGA018801
TraesCS1B02G112700	TraesCS1B02G112700.1	BGIOSGA018801
TraesCS1B02G112700	TraesCS1B02G112700.1	BGIOSGA018801
TraesCS1B02G112700	TraesCS1B02G112700.1	BGIOSGA018801
TraesCS1B02G112700	TraesCS1B02G112700.1	BGIOSGA018801
TraesCS1B02G112700	TraesCS1B02G112700.1	BGIOSGA018801
TraesCS1B02G112700	TraesCS1B02G112700.1	BGIOSGA018801
TraesCS1B02G112700	TraesCS1B02G112700.1	BGIOSGA018801
TraesCS1B02G112700	TraesCS1B02G112700.1	BGIOSGA018801
TraesCS1B02G112700	TraesCS1B02G112700.1	BGIOSGA018801
TraesCS1B02G112700	TraesCS1B02G112700.1	BGIOSGA018801
TraesCS1B02G112700	TraesCS1B02G112700.1	BGIOSGA018801
TraesCS1B02G112700	TraesCS1B02G112700.1	BGIOSGA018801
TraesCS1B02G112700	TraesCS1B02G112700.1	BGIOSGA018801
TraesCS1B02G112700	TraesCS1B02G112700.1	BGIOSGA018801
TraesCS1B02G112700	TraesCS1B02G112700.1	BGIOSGA018801
TraesCS1B02G112700	TraesCS1B02G112700.1	BGIOSGA018801
TraesCS1B02G112700	TraesCS1B02G112700.1	BGIOSGA018801
TraesCS1B02G112700	TraesCS1B02G112700.1	BGIOSGA018801
TraesCS1B02G112700	TraesCS1B02G112700.1	BGIOSGA018801
TraesCS1B02G112700	TraesCS1B02G112700.1	BGIOSGA018801
TraesCS1B02G112700	TraesCS1B02G112700.1	BGIOSGA018801
TraesCS1B02G112700	TraesCS1B02G112700.1	BGIOSGA018801
TraesCS1B02G112700	TraesCS1B02G112700.1	BGIOSGA018801
TraesCS1B02G112700	TraesCS1B02G112700.1	BGIOSGA018801
TraesCS1B02G112700	TraesCS1B02G112700.1	BGIOSGA018801
TraesCS1B02G112700	TraesCS1B02G112700.1	BGIOSGA018801
TraesCS1B02G112700	TraesCS1B02G112700.1	BGIOSGA018801
TraesCS1B02G112700	TraesCS1B02G112700.1	BGIOSGA018801
TraesCS1B02G112700	TraesCS1B02G112700.1	BGIOSGA018801
TraesCS1B02G112700	TraesCS1B02G112700.1	BGIOSGA018801
TraesCS1B02G112700	TraesCS1B02G112700.1	BGIOSGA018801
TraesCS1B02G112700	TraesCS1B02G112700.1	BGIOSGA018801
TraesCS1B02G112700	TraesCS1B02G112700.1	BGIOSGA018801
TraesCS1B02G112700	TraesCS1B02G112700.1	BGIOSGA018801
TraesCS1B02G112700	TraesCS1B02G112700.1	BGIOSGA018801
TraesCS1B02G112700	TraesCS1B02G112700.1	BGIOSGA018801
TraesCS1B02G112700	TraesCS1B02G112700.1	BGIOSGA018801
TraesCS1B02G112700	TraesCS1B02G112700.1	BGIOSGA018801
TraesCS1B02G112700	TraesCS1B02G112700.1	BGIOSGA018801
TraesCS1B02G112700	TraesCS1B02G112700.1	BGIOSGA018801
TraesCS1B02G112700	TraesCS1B02G112700.1	BGIOSGA018801
TraesCS1B02G112700	TraesCS1B02G112700.1	BGIOSGA018801
TraesCS1B02G112700	TraesCS1B02G112700.1	BGIOSGA018801
TraesCS1B02G112700	TraesCS1B02G112700.1	BGIOSGA018801
TraesCS1B02G112700	TraesCS1B02G112700.1	BGIOSGA018801
TraesCS1B02G112700	TraesCS1B02G112700.1	BGIOSGA018801
TraesCS1B02G112700	TraesCS1B02G112700.1	BGIOSGA018801
TraesCS1B02G112700	TraesCS1B02G112700.1	BGIOSGA018801
TraesCS1B02G112700	TraesCS1B02G112700.1	BGIOSGA018801
TraesCS1B02G112700	TraesCS1B02G112700.1	BGIOSGA018801
TraesCS1B02G112700	TraesCS1B02G112700.1	BGIOSGA018801
TraesCS1B02G112700	TraesCS1B02G112700.1	BGIOSGA018801
TraesCS1B02G112700	TraesCS1B02G112700.1	BGIOSGA018801
TraesCS1B02G112700	TraesCS1B02G112700.1	BGIOSGA018801
TraesCS1B02G112700	TraesCS1B02G112700.1	BGIOSGA018801
TraesCS1B02G112700	TraesCS1B02G112700.1	BGIOSGA018801
TraesCS1B02G112700	TraesCS1B02G112700.1	BGIOSGA018801
TraesCS1B02G112700	TraesCS1B02G112700.1	BGIOSGA018801
TraesCS1B02G112700	TraesCS1B02G112700.1	BGIOSGA018801
TraesCS1B02G112700	TraesCS1B02G112700.1	BGIOSGA018801
TraesCS1B02G112700	TraesCS1B02G112700.1	BGIOSGA018801
TraesCS1B02G112700	TraesCS1B02G112700.1	BGIOSGA018801
TraesCS1B02G112700	TraesCS1B02G112700.1	BGIOSGA018801
TraesCS1B02G112700	TraesCS1B02G112700.1	BGIOSGA018801
TraesCS1B02G112700	TraesCS1B02G112700.1	BGIOSGA018801
TraesCS1D02G093900	TraesCS1D02G093900.1	BGIOSGA018801
TraesCS1D02G093900	TraesCS1D02G093900.1	BGIOSGA018801
TraesCS1D02G093900	TraesCS1D02G093900.1	BGIOSGA018801
TraesCS1D02G093900	TraesCS1D02G093900.1	BGIOSGA018801
TraesCS1D02G093900	TraesCS1D02G093900.1	BGIOSGA018801
TraesCS1D02G093900	TraesCS1D02G093900.1	BGIOSGA018801
TraesCS1D02G093900	TraesCS1D02G093900.1	BGIOSGA018801
TraesCS1D02G093900	TraesCS1D02G093900.1	BGIOSGA018801
TraesCS1D02G093900	TraesCS1D02G093900.1	BGIOSGA018801
TraesCS1D02G093900	TraesCS1D02G093900.1	BGIOSGA018801
TraesCS1D02G093900	TraesCS1D02G093900.1	BGIOSGA018801
TraesCS1D02G093900	TraesCS1D02G093900.1	BGIOSGA018801
TraesCS1D02G093900	TraesCS1D02G093900.1	BGIOSGA018801
TraesCS1D02G093900	TraesCS1D02G093900.1	BGIOSGA018801
TraesCS1D02G093900	TraesCS1D02G093900.1	BGIOSGA018801
TraesCS1D02G093900	TraesCS1D02G093900.1	BGIOSGA018801
TraesCS1D02G093900	TraesCS1D02G093900.1	BGIOSGA018801
TraesCS1D02G093900	TraesCS1D02G093900.1	BGIOSGA018801
TraesCS1D02G093900	TraesCS1D02G093900.1	BGIOSGA018801
TraesCS1D02G093900	TraesCS1D02G093900.1	BGIOSGA018801
TraesCS1D02G093900	TraesCS1D02G093900.1	BGIOSGA018801
TraesCS1D02G093900	TraesCS1D02G093900.1	BGIOSGA018801
TraesCS1D02G093900	TraesCS1D02G093900.1	BGIOSGA018801
TraesCS1D02G093900	TraesCS1D02G093900.1	BGIOSGA018801
TraesCS1D02G093900	TraesCS1D02G093900.1	BGIOSGA018801
TraesCS1D02G093900	TraesCS1D02G093900.1	BGIOSGA018801
TraesCS1D02G093900	TraesCS1D02G093900.1	BGIOSGA018801
TraesCS1D02G093900	TraesCS1D02G093900.1	BGIOSGA018801
TraesCS1D02G093900	TraesCS1D02G093900.1	BGIOSGA018801
TraesCS1D02G093900	TraesCS1D02G093900.1	BGIOSGA018801
TraesCS1D02G093900	TraesCS1D02G093900.1	BGIOSGA018801
TraesCS1D02G093900	TraesCS1D02G093900.1	BGIOSGA018801
TraesCS1D02G093900	TraesCS1D02G093900.1	BGIOSGA018801
TraesCS1D02G093900	TraesCS1D02G093900.1	BGIOSGA018801
TraesCS1D02G093900	TraesCS1D02G093900.1	BGIOSGA018801
TraesCS1D02G093900	TraesCS1D02G093900.1	BGIOSGA018801
TraesCS1D02G093900	TraesCS1D02G093900.1	BGIOSGA018801
TraesCS1D02G093900	TraesCS1D02G093900.1	BGIOSGA018801
TraesCS1D02G093900	TraesCS1D02G093900.1	BGIOSGA018801
TraesCS1D02G093900	TraesCS1D02G093900.1	BGIOSGA018801
TraesCS1D02G093900	TraesCS1D02G093900.1	BGIOSGA018801
TraesCS1D02G093900	TraesCS1D02G093900.1	BGIOSGA018801
TraesCS1D02G093900	TraesCS1D02G093900.1	BGIOSGA018801
TraesCS1D02G093900	TraesCS1D02G093900.1	BGIOSGA018801
TraesCS1D02G093900	TraesCS1D02G093900.1	BGIOSGA018801
TraesCS1D02G093900	TraesCS1D02G093900.1	BGIOSGA018801
TraesCS1D02G093900	TraesCS1D02G093900.1	BGIOSGA018801
TraesCS1D02G093900	TraesCS1D02G093900.1	BGIOSGA018801
TraesCS1D02G093900	TraesCS1D02G093900.1	BGIOSGA018801
TraesCS1D02G093900	TraesCS1D02G093900.1	BGIOSGA018801
TraesCS1D02G093900	TraesCS1D02G093900.1	BGIOSGA018801
TraesCS1D02G093900	TraesCS1D02G093900.1	BGIOSGA018801
TraesCS1D02G093900	TraesCS1D02G093900.1	BGIOSGA018801
TraesCS1D02G093900	TraesCS1D02G093900.1	BGIOSGA018801
TraesCS1D02G093900	TraesCS1D02G093900.1	BGIOSGA018801
TraesCS1D02G093900	TraesCS1D02G093900.1	BGIOSGA018801
TraesCS1D02G093900	TraesCS1D02G093900.1	BGIOSGA018801
TraesCS1D02G093900	TraesCS1D02G093900.1	BGIOSGA018801
TraesCS1D02G093900	TraesCS1D02G093900.1	BGIOSGA018801
TraesCS1D02G093900	TraesCS1D02G093900.1	BGIOSGA018801
TraesCS1D02G093900	TraesCS1D02G093900.1	BGIOSGA018801
TraesCS1D02G093900	TraesCS1D02G093900.1	BGIOSGA018801
TraesCS1D02G093900	TraesCS1D02G093900.1	BGIOSGA018801
TraesCS1D02G093900	TraesCS1D02G093900.1	BGIOSGA018801
TraesCS1D02G093900	TraesCS1D02G093900.1	BGIOSGA018801
TraesCS1D02G093900	TraesCS1D02G093900.1	BGIOSGA018801
TraesCS1D02G093900	TraesCS1D02G093900.1	BGIOSGA018801
TraesCS1D02G093900	TraesCS1D02G093900.1	BGIOSGA018801
TraesCS1D02G093900	TraesCS1D02G093900.1	BGIOSGA018801
TraesCS1D02G093900	TraesCS1D02G093900.1	BGIOSGA018801
TraesCS1D02G093900	TraesCS1D02G093900.1	BGIOSGA018801
TraesCS1D02G093900	TraesCS1D02G093900.1	BGIOSGA018801
TraesCS1D02G093900	TraesCS1D02G093900.1	BGIOSGA018801
TraesCS1D02G093900	TraesCS1D02G093900.1	BGIOSGA018801
TraesCS1D02G093900	TraesCS1D02G093900.1	BGIOSGA018801
TraesCS1D02G093900	TraesCS1D02G093900.1	BGIOSGA018801
TraesCS1D02G093900	TraesCS1D02G093900.1	BGIOSGA018801
TraesCS1D02G093900	TraesCS1D02G093900.1	BGIOSGA018801
TraesCS1D02G093900	TraesCS1D02G093900.1	BGIOSGA018801
TraesCS1D02G093900	TraesCS1D02G093900.1	BGIOSGA018801
TraesCS1D02G093900	TraesCS1D02G093900.1	BGIOSGA018801
TraesCS1D02G093900	TraesCS1D02G093900.1	BGIOSGA018801
TraesCS1D02G093900	TraesCS1D02G093900.1	BGIOSGA018801
TraesCS1D02G093900	TraesCS1D02G093900.1	BGIOSGA018801
TraesCS1D02G093900	TraesCS1D02G093900.1	BGIOSGA018801
TraesCS1D02G093900	TraesCS1D02G093900.1	BGIOSGA018801
TraesCS1D02G093900	TraesCS1D02G093900.1	BGIOSGA018801
TraesCS1D02G093900	TraesCS1D02G093900.1	BGIOSGA018801
TraesCS1D02G093900	TraesCS1D02G093900.1	BGIOSGA018801
TraesCS1D02G093900	TraesCS1D02G093900.1	BGIOSGA018801
TraesCS1D02G093900	TraesCS1D02G093900.1	BGIOSGA018801
TraesCS1D02G093900	TraesCS1D02G093900.1	BGIOSGA018801
TraesCS1D02G093900	TraesCS1D02G093900.1	BGIOSGA018801
TraesCS1D02G093900	TraesCS1D02G093900.1	BGIOSGA018801
TraesCS1D02G093900	TraesCS1D02G093900.1	BGIOSGA018801
TraesCS1D02G093900	TraesCS1D02G093900.1	BGIOSGA018801
TraesCS2A02G034700	TraesCS2A02G034700.1	BGIOSGA035749
TraesCS2A02G034700	TraesCS2A02G034700.1	BGIOSGA035749
TraesCS2A02G034700	TraesCS2A02G034700.1	BGIOSGA035749
TraesCS2A02G034700	TraesCS2A02G034700.1	BGIOSGA035749
TraesCS2A02G034700	TraesCS2A02G034700.1	BGIOSGA035749
TraesCS2A02G034700	TraesCS2A02G034700.1	BGIOSGA035749
TraesCS2A02G034700	TraesCS2A02G034700.1	BGIOSGA035749
TraesCS2A02G034700	TraesCS2A02G034700.1	BGIOSGA035749
TraesCS2A02G034700	TraesCS2A02G034700.1	BGIOSGA035749
TraesCS2A02G034700	TraesCS2A02G034700.1	BGIOSGA035749
TraesCS2A02G034700	TraesCS2A02G034700.1	BGIOSGA035749
TraesCS2A02G034700	TraesCS2A02G034700.1	BGIOSGA035749
TraesCS2A02G034700	TraesCS2A02G034700.1	BGIOSGA035749
TraesCS2A02G034700	TraesCS2A02G034700.1	BGIOSGA035749
TraesCS2A02G034700	TraesCS2A02G034700.1	BGIOSGA035749
TraesCS2A02G034700	TraesCS2A02G034700.1	BGIOSGA035749
TraesCS2A02G034700	TraesCS2A02G034700.1	BGIOSGA035749
TraesCS2A02G034700	TraesCS2A02G034700.1	BGIOSGA035749
TraesCS2A02G034700	TraesCS2A02G034700.1	BGIOSGA035749
TraesCS2A02G034700	TraesCS2A02G034700.1	BGIOSGA035749
TraesCS2A02G034700	TraesCS2A02G034700.1	BGIOSGA035749
TraesCS2A02G034700	TraesCS2A02G034700.1	BGIOSGA035749
TraesCS2A02G034700	TraesCS2A02G034700.1	BGIOSGA035749
TraesCS2A02G034700	TraesCS2A02G034700.1	BGIOSGA035749
TraesCS2A02G034700	TraesCS2A02G034700.1	BGIOSGA035749
TraesCS2A02G034700	TraesCS2A02G034700.1	BGIOSGA035749
TraesCS2A02G034700	TraesCS2A02G034700.1	BGIOSGA035749
TraesCS2A02G034700	TraesCS2A02G034700.1	BGIOSGA035749
TraesCS2A02G034700	TraesCS2A02G034700.1	BGIOSGA035749
TraesCS2A02G034700	TraesCS2A02G034700.1	BGIOSGA035749
TraesCS2A02G034700	TraesCS2A02G034700.1	BGIOSGA035749
TraesCS2A02G034700	TraesCS2A02G034700.1	BGIOSGA035749
TraesCS2A02G034700	TraesCS2A02G034700.1	BGIOSGA035749
TraesCS2A02G034700	TraesCS2A02G034700.1	BGIOSGA035749
TraesCS2A02G034700	TraesCS2A02G034700.1	BGIOSGA035749
TraesCS2A02G034700	TraesCS2A02G034700.1	BGIOSGA035749
TraesCS2A02G034700	TraesCS2A02G034700.1	BGIOSGA035749
TraesCS2A02G034700	TraesCS2A02G034700.1	BGIOSGA035749
TraesCS2A02G034700	TraesCS2A02G034700.1	BGIOSGA035749
TraesCS2A02G034700	TraesCS2A02G034700.1	BGIOSGA035749
TraesCS2A02G034700	TraesCS2A02G034700.1	BGIOSGA035749
TraesCS2A02G034700	TraesCS2A02G034700.1	BGIOSGA035749
TraesCS2A02G034700	TraesCS2A02G034700.1	BGIOSGA035749
TraesCS2A02G034700	TraesCS2A02G034700.1	BGIOSGA035749
TraesCS2A02G034700	TraesCS2A02G034700.1	BGIOSGA035749
TraesCS2A02G034700	TraesCS2A02G034700.1	BGIOSGA035749
TraesCS2A02G034700	TraesCS2A02G034700.1	BGIOSGA035749
TraesCS2A02G034700	TraesCS2A02G034700.1	BGIOSGA035749
TraesCS2A02G034700	TraesCS2A02G034700.1	BGIOSGA035749
TraesCS2A02G034700	TraesCS2A02G034700.1	BGIOSGA035749
TraesCS2A02G034700	TraesCS2A02G034700.1	BGIOSGA035749
TraesCS2A02G034700	TraesCS2A02G034700.1	BGIOSGA035749
TraesCS2A02G034700	TraesCS2A02G034700.1	BGIOSGA035749
TraesCS2A02G034700	TraesCS2A02G034700.1	BGIOSGA035749
TraesCS2A02G034700	TraesCS2A02G034700.1	BGIOSGA035749
TraesCS2A02G034700	TraesCS2A02G034700.1	BGIOSGA035749
TraesCS2A02G034700	TraesCS2A02G034700.1	BGIOSGA035749
TraesCS2A02G034700	TraesCS2A02G034700.1	BGIOSGA035749
TraesCS2A02G034700	TraesCS2A02G034700.1	BGIOSGA035749
TraesCS2A02G034700	TraesCS2A02G034700.1	BGIOSGA035749
TraesCS2A02G034700	TraesCS2A02G034700.1	BGIOSGA035749
TraesCS2A02G034700	TraesCS2A02G034700.1	BGIOSGA035749
TraesCS2A02G034700	TraesCS2A02G034700.1	BGIOSGA035749
TraesCS2A02G034700	TraesCS2A02G034700.1	BGIOSGA035749
TraesCS2A02G034700	TraesCS2A02G034700.1	BGIOSGA035749
TraesCS2A02G034700	TraesCS2A02G034700.1	BGIOSGA035749
TraesCS2A02G034700	TraesCS2A02G034700.1	BGIOSGA035749
TraesCS2A02G034700	TraesCS2A02G034700.1	BGIOSGA035749
TraesCS2A02G034700	TraesCS2A02G034700.1	BGIOSGA035749
TraesCS2A02G034700	TraesCS2A02G034700.1	BGIOSGA035749
TraesCS2A02G034700	TraesCS2A02G034700.1	BGIOSGA035749
TraesCS2A02G034700	TraesCS2A02G034700.1	BGIOSGA035749
TraesCS2A02G034700	TraesCS2A02G034700.1	BGIOSGA035749
TraesCS2A02G034700	TraesCS2A02G034700.1	BGIOSGA035749
TraesCS2A02G034700	TraesCS2A02G034700.1	BGIOSGA035749
TraesCS2A02G034700	TraesCS2A02G034700.1	BGIOSGA035749
TraesCS2A02G034700	TraesCS2A02G034700.1	BGIOSGA035749
TraesCS2A02G034700	TraesCS2A02G034700.1	BGIOSGA035749
TraesCS2A02G034700	TraesCS2A02G034700.1	BGIOSGA035749
TraesCS2A02G034700	TraesCS2A02G034700.1	BGIOSGA035749
TraesCS2A02G034700	TraesCS2A02G034700.1	BGIOSGA035749
TraesCS2A02G034700	TraesCS2A02G034700.1	BGIOSGA035749
TraesCS2A02G034700	TraesCS2A02G034700.1	BGIOSGA035749
TraesCS2A02G034700	TraesCS2A02G034700.1	BGIOSGA035749
TraesCS2A02G034700	TraesCS2A02G034700.1	BGIOSGA035749
TraesCS2A02G034700	TraesCS2A02G034700.1	BGIOSGA035749
TraesCS2A02G034700	TraesCS2A02G034700.1	BGIOSGA035749
TraesCS2A02G034700	TraesCS2A02G034700.1	BGIOSGA035749
TraesCS2A02G034700	TraesCS2A02G034700.1	BGIOSGA035749
TraesCS2A02G034700	TraesCS2A02G034700.1	BGIOSGA035749
TraesCS2A02G034700	TraesCS2A02G034700.1	BGIOSGA035749
TraesCS2A02G034700	TraesCS2A02G034700.1	BGIOSGA035749
TraesCS2A02G034700	TraesCS2A02G034700.1	BGIOSGA035749
TraesCS2A02G034700	TraesCS2A02G034700.1	BGIOSGA035749
TraesCS2A02G034700	TraesCS2A02G034700.1	BGIOSGA035749
TraesCS2A02G034700	TraesCS2A02G034700.1	BGIOSGA035749
TraesCS2A02G121000	TraesCS2A02G121000.1	BGIOSGA026347
TraesCS2A02G121000	TraesCS2A02G121000.1	BGIOSGA026347
TraesCS2A02G121000	TraesCS2A02G121000.1	BGIOSGA026347
TraesCS2A02G121000	TraesCS2A02G121000.1	BGIOSGA026347
TraesCS2A02G121000	TraesCS2A02G121000.1	BGIOSGA026347
TraesCS2A02G121000	TraesCS2A02G121000.1	BGIOSGA026347
TraesCS2A02G121000	TraesCS2A02G121000.1	BGIOSGA026347
TraesCS2A02G121000	TraesCS2A02G121000.1	BGIOSGA026347
TraesCS2A02G121000	TraesCS2A02G121000.1	BGIOSGA026347
TraesCS2A02G121000	TraesCS2A02G121000.1	BGIOSGA026347
TraesCS2A02G121000	TraesCS2A02G121000.1	BGIOSGA026347
TraesCS2A02G121000	TraesCS2A02G121000.1	BGIOSGA026347
TraesCS2A02G121000	TraesCS2A02G121000.1	BGIOSGA026347
TraesCS2A02G121000	TraesCS2A02G121000.1	BGIOSGA026347
TraesCS2A02G121000	TraesCS2A02G121000.1	BGIOSGA026347
TraesCS2A02G121000	TraesCS2A02G121000.1	BGIOSGA026347
TraesCS2A02G121000	TraesCS2A02G121000.1	BGIOSGA026347
TraesCS2A02G121000	TraesCS2A02G121000.1	BGIOSGA026347
TraesCS2A02G121000	TraesCS2A02G121000.1	BGIOSGA026347
TraesCS2A02G121000	TraesCS2A02G121000.1	BGIOSGA026347
TraesCS2A02G121000	TraesCS2A02G121000.1	BGIOSGA026347
TraesCS2A02G121000	TraesCS2A02G121000.1	BGIOSGA026347
TraesCS2A02G121000	TraesCS2A02G121000.1	BGIOSGA026347
TraesCS2A02G121000	TraesCS2A02G121000.1	BGIOSGA026347
TraesCS2A02G121000	TraesCS2A02G121000.1	BGIOSGA026347
TraesCS2A02G121000	TraesCS2A02G121000.1	BGIOSGA026347
TraesCS2A02G121000	TraesCS2A02G121000.1	BGIOSGA026347
TraesCS2A02G121000	TraesCS2A02G121000.1	BGIOSGA026347
TraesCS2A02G121000	TraesCS2A02G121000.1	BGIOSGA026347
TraesCS2A02G121000	TraesCS2A02G121000.1	BGIOSGA026347
TraesCS2A02G121000	TraesCS2A02G121000.1	BGIOSGA026347
TraesCS2A02G121000	TraesCS2A02G121000.1	BGIOSGA026347
TraesCS2A02G121000	TraesCS2A02G121000.1	BGIOSGA026347
TraesCS2A02G121000	TraesCS2A02G121000.1	BGIOSGA026347
TraesCS2A02G121000	TraesCS2A02G121000.1	BGIOSGA026347
TraesCS2A02G121000	TraesCS2A02G121000.1	BGIOSGA026347
TraesCS2A02G121000	TraesCS2A02G121000.1	BGIOSGA026347
TraesCS2A02G121000	TraesCS2A02G121000.1	BGIOSGA026347
TraesCS2A02G121000	TraesCS2A02G121000.1	BGIOSGA026347
TraesCS2A02G121000	TraesCS2A02G121000.1	BGIOSGA026347
TraesCS2A02G121000	TraesCS2A02G121000.1	BGIOSGA026347
TraesCS2A02G121000	TraesCS2A02G121000.1	BGIOSGA026347
TraesCS2A02G121000	TraesCS2A02G121000.1	BGIOSGA026347
TraesCS2A02G121000	TraesCS2A02G121000.1	BGIOSGA026347
TraesCS2A02G121000	TraesCS2A02G121000.1	BGIOSGA026347
TraesCS2A02G121000	TraesCS2A02G121000.1	BGIOSGA026347
TraesCS2A02G121000	TraesCS2A02G121000.1	BGIOSGA026347
TraesCS2A02G121000	TraesCS2A02G121000.1	BGIOSGA026347
TraesCS2A02G121000	TraesCS2A02G121000.1	BGIOSGA026347
TraesCS2A02G121000	TraesCS2A02G121000.1	BGIOSGA026347
TraesCS2A02G121000	TraesCS2A02G121000.1	BGIOSGA026347
TraesCS2A02G121000	TraesCS2A02G121000.1	BGIOSGA026347
TraesCS2A02G121000	TraesCS2A02G121000.1	BGIOSGA026347
TraesCS2A02G121000	TraesCS2A02G121000.1	BGIOSGA026347
TraesCS2A02G121000	TraesCS2A02G121000.1	BGIOSGA026347
TraesCS2A02G121000	TraesCS2A02G121000.1	BGIOSGA026347
TraesCS2A02G121000	TraesCS2A02G121000.1	BGIOSGA026347
TraesCS2A02G121000	TraesCS2A02G121000.1	BGIOSGA026347
TraesCS2A02G121000	TraesCS2A02G121000.1	BGIOSGA026347
TraesCS2A02G121000	TraesCS2A02G121000.1	BGIOSGA026347
TraesCS2A02G121000	TraesCS2A02G121000.1	BGIOSGA026347
TraesCS2A02G121000	TraesCS2A02G121000.1	BGIOSGA026347
TraesCS2A02G121000	TraesCS2A02G121000.1	BGIOSGA026347
TraesCS2A02G121000	TraesCS2A02G121000.1	BGIOSGA026347
TraesCS2A02G121000	TraesCS2A02G121000.1	BGIOSGA026347
TraesCS2A02G121000	TraesCS2A02G121000.1	BGIOSGA026347
TraesCS2A02G121000	TraesCS2A02G121000.1	BGIOSGA026347
TraesCS2A02G121000	TraesCS2A02G121000.1	BGIOSGA026347
TraesCS2A02G121000	TraesCS2A02G121000.1	BGIOSGA026347
TraesCS2A02G121000	TraesCS2A02G121000.1	BGIOSGA026347
TraesCS2A02G121000	TraesCS2A02G121000.1	BGIOSGA026347
TraesCS2A02G121000	TraesCS2A02G121000.1	BGIOSGA026347
TraesCS2A02G121000	TraesCS2A02G121000.1	BGIOSGA026347
TraesCS2A02G121000	TraesCS2A02G121000.1	BGIOSGA026347
TraesCS2A02G121000	TraesCS2A02G121000.1	BGIOSGA026347
TraesCS2A02G121000	TraesCS2A02G121000.1	BGIOSGA026347
TraesCS2A02G121000	TraesCS2A02G121000.1	BGIOSGA026347
TraesCS2A02G121000	TraesCS2A02G121000.1	BGIOSGA026347
TraesCS2A02G121000	TraesCS2A02G121000.1	BGIOSGA026347
TraesCS2A02G121000	TraesCS2A02G121000.1	BGIOSGA026347
TraesCS2A02G121000	TraesCS2A02G121000.1	BGIOSGA026347
TraesCS2A02G121000	TraesCS2A02G121000.1	BGIOSGA026347
TraesCS2A02G121000	TraesCS2A02G121000.1	BGIOSGA026347
TraesCS2A02G121000	TraesCS2A02G121000.1	BGIOSGA026347
TraesCS2A02G121000	TraesCS2A02G121000.1	BGIOSGA026347
TraesCS2A02G121000	TraesCS2A02G121000.1	BGIOSGA026347
TraesCS2A02G121000	TraesCS2A02G121000.1	BGIOSGA026347
TraesCS2A02G121000	TraesCS2A02G121000.1	BGIOSGA026347
TraesCS2A02G121000	TraesCS2A02G121000.1	BGIOSGA026347
TraesCS2A02G121000	TraesCS2A02G121000.1	BGIOSGA026347
TraesCS2A02G121000	TraesCS2A02G121000.1	BGIOSGA026347
TraesCS2A02G121000	TraesCS2A02G121000.1	BGIOSGA026347
TraesCS2A02G121000	TraesCS2A02G121000.1	BGIOSGA026347
TraesCS2A02G121000	TraesCS2A02G121000.1	BGIOSGA026347
TraesCS2A02G121000	TraesCS2A02G121000.1	BGIOSGA026347
TraesCS2A02G121000	TraesCS2A02G121000.1	BGIOSGA026347
TraesCS2A02G121000	TraesCS2A02G121000.1	BGIOSGA026347
TraesCS2A02G121000	TraesCS2A02G121000.1	BGIOSGA026347
TraesCS2A02G121000	TraesCS2A02G121000.1	BGIOSGA026347
TraesCS2A02G121000	TraesCS2A02G121000.1	BGIOSGA026347
TraesCS2A02G121000	TraesCS2A02G121000.1	BGIOSGA026347
TraesCS2A02G121000	TraesCS2A02G121000.1	BGIOSGA026347
TraesCS2A02G121000	TraesCS2A02G121000.1	BGIOSGA026347
TraesCS2A02G121000	TraesCS2A02G121000.1	BGIOSGA026347
TraesCS2A02G121000	TraesCS2A02G121000.1	BGIOSGA026347
TraesCS2A02G121000	TraesCS2A02G121000.1	BGIOSGA026347
TraesCS2A02G121000	TraesCS2A02G121000.1	BGIOSGA026347
TraesCS2A02G121000	TraesCS2A02G121000.1	BGIOSGA026347
TraesCS2A02G121000	TraesCS2A02G121000.1	BGIOSGA026347
TraesCS2A02G121000	TraesCS2A02G121000.1	BGIOSGA026347
TraesCS2A02G121000	TraesCS2A02G121000.1	BGIOSGA026347
TraesCS2A02G121000	TraesCS2A02G121000.1	BGIOSGA026347
TraesCS2A02G121000	TraesCS2A02G121000.1	BGIOSGA026347
TraesCS2A02G121000	TraesCS2A02G121000.1	BGIOSGA026347
TraesCS2A02G121000	TraesCS2A02G121000.1	BGIOSGA026347
TraesCS2A02G121000	TraesCS2A02G121000.1	BGIOSGA026347
TraesCS2A02G121000	TraesCS2A02G121000.1	BGIOSGA026347
TraesCS2A02G121000	TraesCS2A02G121000.1	BGIOSGA026347
TraesCS2A02G121000	TraesCS2A02G121000.1	BGIOSGA026347
TraesCS2A02G121000	TraesCS2A02G121000.1	BGIOSGA026347
TraesCS2A02G121000	TraesCS2A02G121000.1	BGIOSGA026347
TraesCS2A02G121000	TraesCS2A02G121000.1	BGIOSGA026347
TraesCS2A02G121000	TraesCS2A02G121000.1	BGIOSGA026347
TraesCS2A02G121000	TraesCS2A02G121000.1	BGIOSGA026347
TraesCS2A02G121000	TraesCS2A02G121000.1	BGIOSGA026347
TraesCS2A02G121000	TraesCS2A02G121000.1	BGIOSGA026347
TraesCS2A02G121000	TraesCS2A02G121000.1	BGIOSGA026347
TraesCS2A02G121000	TraesCS2A02G121000.1	BGIOSGA026347
TraesCS2A02G121000	TraesCS2A02G121000.1	BGIOSGA026347
TraesCS2A02G121000	TraesCS2A02G121000.1	BGIOSGA026347
TraesCS2A02G121000	TraesCS2A02G121000.1	BGIOSGA026347
TraesCS2A02G121000	TraesCS2A02G121000.1	BGIOSGA026347
TraesCS2A02G133600	TraesCS2A02G133600.1	BGIOSGA035749
TraesCS2A02G133600	TraesCS2A02G133600.1	BGIOSGA035749
TraesCS2A02G133600	TraesCS2A02G133600.1	BGIOSGA035749
TraesCS2A02G133600	TraesCS2A02G133600.1	BGIOSGA035749
TraesCS2A02G133600	TraesCS2A02G133600.1	BGIOSGA035749
TraesCS2A02G133600	TraesCS2A02G133600.1	BGIOSGA035749
TraesCS2A02G133600	TraesCS2A02G133600.1	BGIOSGA035749
TraesCS2A02G133600	TraesCS2A02G133600.1	BGIOSGA035749
TraesCS2A02G133600	TraesCS2A02G133600.1	BGIOSGA035749
TraesCS2A02G133600	TraesCS2A02G133600.1	BGIOSGA035749
TraesCS2A02G133600	TraesCS2A02G133600.1	BGIOSGA035749
TraesCS2A02G133600	TraesCS2A02G133600.1	BGIOSGA035749
TraesCS2A02G133600	TraesCS2A02G133600.1	BGIOSGA035749
TraesCS2A02G133600	TraesCS2A02G133600.1	BGIOSGA035749
TraesCS2A02G133600	TraesCS2A02G133600.1	BGIOSGA035749
TraesCS2A02G133600	TraesCS2A02G133600.1	BGIOSGA035749
TraesCS2A02G133600	TraesCS2A02G133600.1	BGIOSGA035749
TraesCS2A02G133600	TraesCS2A02G133600.1	BGIOSGA035749
TraesCS2A02G133600	TraesCS2A02G133600.1	BGIOSGA035749
TraesCS2A02G133600	TraesCS2A02G133600.1	BGIOSGA035749
TraesCS2A02G133600	TraesCS2A02G133600.1	BGIOSGA035749
TraesCS2A02G133600	TraesCS2A02G133600.1	BGIOSGA035749
TraesCS2B02G141900	TraesCS2B02G141900.1	BGIOSGA026347
TraesCS2B02G141900	TraesCS2B02G141900.1	BGIOSGA026347
TraesCS2B02G141900	TraesCS2B02G141900.1	BGIOSGA026347
TraesCS2B02G141900	TraesCS2B02G141900.1	BGIOSGA026347
TraesCS2B02G141900	TraesCS2B02G141900.1	BGIOSGA026347
TraesCS2B02G141900	TraesCS2B02G141900.1	BGIOSGA026347
TraesCS2B02G141900	TraesCS2B02G141900.1	BGIOSGA026347
TraesCS2B02G141900	TraesCS2B02G141900.1	BGIOSGA026347
TraesCS2B02G141900	TraesCS2B02G141900.1	BGIOSGA026347
TraesCS2B02G141900	TraesCS2B02G141900.1	BGIOSGA026347
TraesCS2B02G141900	TraesCS2B02G141900.1	BGIOSGA026347
TraesCS2B02G141900	TraesCS2B02G141900.1	BGIOSGA026347
TraesCS2B02G141900	TraesCS2B02G141900.1	BGIOSGA026347
TraesCS2B02G141900	TraesCS2B02G141900.1	BGIOSGA026347
TraesCS2B02G141900	TraesCS2B02G141900.1	BGIOSGA026347
TraesCS2B02G141900	TraesCS2B02G141900.1	BGIOSGA026347
TraesCS2B02G141900	TraesCS2B02G141900.1	BGIOSGA026347
TraesCS2B02G141900	TraesCS2B02G141900.1	BGIOSGA026347
TraesCS2B02G141900	TraesCS2B02G141900.1	BGIOSGA026347
TraesCS2B02G141900	TraesCS2B02G141900.1	BGIOSGA026347
TraesCS2B02G141900	TraesCS2B02G141900.1	BGIOSGA026347
TraesCS2B02G141900	TraesCS2B02G141900.1	BGIOSGA026347
TraesCS2B02G141900	TraesCS2B02G141900.1	BGIOSGA026347
TraesCS2B02G141900	TraesCS2B02G141900.1	BGIOSGA026347
TraesCS2B02G141900	TraesCS2B02G141900.1	BGIOSGA026347
TraesCS2B02G141900	TraesCS2B02G141900.1	BGIOSGA026347
TraesCS2B02G141900	TraesCS2B02G141900.1	BGIOSGA026347
TraesCS2B02G141900	TraesCS2B02G141900.1	BGIOSGA026347
TraesCS2B02G141900	TraesCS2B02G141900.1	BGIOSGA026347
TraesCS2B02G141900	TraesCS2B02G141900.1	BGIOSGA026347
TraesCS2B02G141900	TraesCS2B02G141900.1	BGIOSGA026347
TraesCS2B02G141900	TraesCS2B02G141900.1	BGIOSGA026347
TraesCS2B02G141900	TraesCS2B02G141900.1	BGIOSGA026347
TraesCS2B02G141900	TraesCS2B02G141900.1	BGIOSGA026347
TraesCS2B02G141900	TraesCS2B02G141900.1	BGIOSGA026347
TraesCS2B02G141900	TraesCS2B02G141900.1	BGIOSGA026347
TraesCS2B02G141900	TraesCS2B02G141900.1	BGIOSGA026347
TraesCS2B02G141900	TraesCS2B02G141900.1	BGIOSGA026347
TraesCS2B02G141900	TraesCS2B02G141900.1	BGIOSGA026347
TraesCS2B02G141900	TraesCS2B02G141900.1	BGIOSGA026347
TraesCS2B02G141900	TraesCS2B02G141900.1	BGIOSGA026347
TraesCS2B02G141900	TraesCS2B02G141900.1	BGIOSGA026347
TraesCS2B02G141900	TraesCS2B02G141900.1	BGIOSGA026347
TraesCS2B02G141900	TraesCS2B02G141900.1	BGIOSGA026347
TraesCS2B02G141900	TraesCS2B02G141900.1	BGIOSGA026347
TraesCS2B02G141900	TraesCS2B02G141900.1	BGIOSGA026347
TraesCS2B02G141900	TraesCS2B02G141900.1	BGIOSGA026347
TraesCS2B02G141900	TraesCS2B02G141900.1	BGIOSGA026347
TraesCS2B02G141900	TraesCS2B02G141900.1	BGIOSGA026347
TraesCS2B02G141900	TraesCS2B02G141900.1	BGIOSGA026347
TraesCS2B02G141900	TraesCS2B02G141900.1	BGIOSGA026347
TraesCS2B02G141900	TraesCS2B02G141900.1	BGIOSGA026347
TraesCS2B02G141900	TraesCS2B02G141900.1	BGIOSGA026347
TraesCS2B02G141900	TraesCS2B02G141900.1	BGIOSGA026347
TraesCS2B02G141900	TraesCS2B02G141900.1	BGIOSGA026347
TraesCS2B02G141900	TraesCS2B02G141900.1	BGIOSGA026347
TraesCS2B02G141900	TraesCS2B02G141900.1	BGIOSGA026347
TraesCS2B02G141900	TraesCS2B02G141900.1	BGIOSGA026347
TraesCS2B02G141900	TraesCS2B02G141900.1	BGIOSGA026347
TraesCS2B02G141900	TraesCS2B02G141900.1	BGIOSGA026347
TraesCS2B02G141900	TraesCS2B02G141900.1	BGIOSGA026347
TraesCS2B02G141900	TraesCS2B02G141900.1	BGIOSGA026347
TraesCS2B02G141900	TraesCS2B02G141900.1	BGIOSGA026347
TraesCS2B02G141900	TraesCS2B02G141900.1	BGIOSGA026347
TraesCS2B02G141900	TraesCS2B02G141900.1	BGIOSGA026347
TraesCS2B02G141900	TraesCS2B02G141900.1	BGIOSGA026347
TraesCS2B02G141900	TraesCS2B02G141900.1	BGIOSGA026347
TraesCS2B02G141900	TraesCS2B02G141900.1	BGIOSGA026347
TraesCS2B02G141900	TraesCS2B02G141900.1	BGIOSGA026347
TraesCS2B02G141900	TraesCS2B02G141900.1	BGIOSGA026347
TraesCS2B02G141900	TraesCS2B02G141900.1	BGIOSGA026347
TraesCS2B02G141900	TraesCS2B02G141900.1	BGIOSGA026347
TraesCS2B02G141900	TraesCS2B02G141900.1	BGIOSGA026347
TraesCS2B02G141900	TraesCS2B02G141900.1	BGIOSGA026347
TraesCS2B02G141900	TraesCS2B02G141900.1	BGIOSGA026347
TraesCS2B02G141900	TraesCS2B02G141900.1	BGIOSGA026347
TraesCS2B02G141900	TraesCS2B02G141900.1	BGIOSGA026347
TraesCS2B02G141900	TraesCS2B02G141900.1	BGIOSGA026347
TraesCS2B02G141900	TraesCS2B02G141900.1	BGIOSGA026347
TraesCS2B02G141900	TraesCS2B02G141900.1	BGIOSGA026347
TraesCS2B02G141900	TraesCS2B02G141900.1	BGIOSGA026347
TraesCS2B02G141900	TraesCS2B02G141900.1	BGIOSGA026347
TraesCS2B02G141900	TraesCS2B02G141900.1	BGIOSGA026347
TraesCS2B02G141900	TraesCS2B02G141900.1	BGIOSGA026347
TraesCS2B02G141900	TraesCS2B02G141900.1	BGIOSGA026347
TraesCS2B02G141900	TraesCS2B02G141900.1	BGIOSGA026347
TraesCS2B02G141900	TraesCS2B02G141900.1	BGIOSGA026347
TraesCS2B02G141900	TraesCS2B02G141900.1	BGIOSGA026347
TraesCS2B02G141900	TraesCS2B02G141900.1	BGIOSGA026347
TraesCS2B02G141900	TraesCS2B02G141900.1	BGIOSGA026347
TraesCS2B02G141900	TraesCS2B02G141900.1	BGIOSGA026347
TraesCS2B02G141900	TraesCS2B02G141900.1	BGIOSGA026347
TraesCS2B02G141900	TraesCS2B02G141900.1	BGIOSGA026347
TraesCS2B02G141900	TraesCS2B02G141900.1	BGIOSGA026347
TraesCS2B02G141900	TraesCS2B02G141900.1	BGIOSGA026347
TraesCS2B02G141900	TraesCS2B02G141900.1	BGIOSGA026347
TraesCS2D02G123000	TraesCS2D02G123000.1	BGIOSGA026347
TraesCS2D02G123000	TraesCS2D02G123000.1	BGIOSGA026347
TraesCS2D02G123000	TraesCS2D02G123000.1	BGIOSGA026347
TraesCS2D02G123000	TraesCS2D02G123000.1	BGIOSGA026347
TraesCS2D02G123000	TraesCS2D02G123000.1	BGIOSGA026347
TraesCS2D02G123000	TraesCS2D02G123000.1	BGIOSGA026347
TraesCS2D02G123000	TraesCS2D02G123000.1	BGIOSGA026347
TraesCS2D02G123000	TraesCS2D02G123000.1	BGIOSGA026347
TraesCS2D02G123000	TraesCS2D02G123000.1	BGIOSGA026347
TraesCS2D02G123000	TraesCS2D02G123000.1	BGIOSGA026347
TraesCS2D02G123000	TraesCS2D02G123000.1	BGIOSGA026347
TraesCS2D02G123000	TraesCS2D02G123000.1	BGIOSGA026347
TraesCS2D02G123000	TraesCS2D02G123000.1	BGIOSGA026347
TraesCS2D02G123000	TraesCS2D02G123000.1	BGIOSGA026347
TraesCS2D02G123000	TraesCS2D02G123000.1	BGIOSGA026347
TraesCS2D02G123000	TraesCS2D02G123000.1	BGIOSGA026347
TraesCS2D02G123000	TraesCS2D02G123000.1	BGIOSGA026347
TraesCS2D02G123000	TraesCS2D02G123000.1	BGIOSGA026347
TraesCS2D02G123000	TraesCS2D02G123000.1	BGIOSGA026347
TraesCS2D02G123000	TraesCS2D02G123000.1	BGIOSGA026347
TraesCS2D02G123000	TraesCS2D02G123000.1	BGIOSGA026347
TraesCS2D02G123000	TraesCS2D02G123000.1	BGIOSGA026347
TraesCS2D02G123000	TraesCS2D02G123000.1	BGIOSGA026347
TraesCS2D02G123000	TraesCS2D02G123000.1	BGIOSGA026347
TraesCS2D02G123000	TraesCS2D02G123000.1	BGIOSGA026347
TraesCS2D02G123000	TraesCS2D02G123000.1	BGIOSGA026347
TraesCS2D02G123000	TraesCS2D02G123000.1	BGIOSGA026347
TraesCS2D02G123000	TraesCS2D02G123000.1	BGIOSGA026347
TraesCS2D02G123000	TraesCS2D02G123000.1	BGIOSGA026347
TraesCS2D02G123000	TraesCS2D02G123000.1	BGIOSGA026347
TraesCS2D02G123000	TraesCS2D02G123000.1	BGIOSGA026347
TraesCS2D02G123000	TraesCS2D02G123000.1	BGIOSGA026347
TraesCS2D02G123000	TraesCS2D02G123000.1	BGIOSGA026347
TraesCS2D02G123000	TraesCS2D02G123000.1	BGIOSGA026347
TraesCS2D02G123000	TraesCS2D02G123000.1	BGIOSGA026347
TraesCS2D02G123000	TraesCS2D02G123000.1	BGIOSGA026347
TraesCS2D02G123000	TraesCS2D02G123000.1	BGIOSGA026347
TraesCS2D02G123000	TraesCS2D02G123000.1	BGIOSGA026347
TraesCS2D02G123000	TraesCS2D02G123000.1	BGIOSGA026347
TraesCS2D02G123000	TraesCS2D02G123000.1	BGIOSGA026347
TraesCS2D02G123000	TraesCS2D02G123000.1	BGIOSGA026347
TraesCS2D02G123000	TraesCS2D02G123000.1	BGIOSGA026347
TraesCS2D02G123000	TraesCS2D02G123000.1	BGIOSGA026347
TraesCS2D02G123000	TraesCS2D02G123000.1	BGIOSGA026347
TraesCS2D02G123000	TraesCS2D02G123000.1	BGIOSGA026347
TraesCS2D02G123000	TraesCS2D02G123000.1	BGIOSGA026347
TraesCS2D02G123000	TraesCS2D02G123000.1	BGIOSGA026347
TraesCS2D02G123000	TraesCS2D02G123000.1	BGIOSGA026347
TraesCS2D02G123000	TraesCS2D02G123000.1	BGIOSGA026347
TraesCS2D02G123000	TraesCS2D02G123000.1	BGIOSGA026347
TraesCS2D02G123000	TraesCS2D02G123000.1	BGIOSGA026347
TraesCS2D02G123000	TraesCS2D02G123000.1	BGIOSGA026347
TraesCS2D02G123000	TraesCS2D02G123000.1	BGIOSGA026347
TraesCS2D02G123000	TraesCS2D02G123000.1	BGIOSGA026347
TraesCS2D02G123000	TraesCS2D02G123000.1	BGIOSGA026347
TraesCS2D02G123000	TraesCS2D02G123000.1	BGIOSGA026347
TraesCS2D02G123000	TraesCS2D02G123000.1	BGIOSGA026347
TraesCS2D02G123000	TraesCS2D02G123000.1	BGIOSGA026347
TraesCS2D02G123000	TraesCS2D02G123000.1	BGIOSGA026347
TraesCS2D02G123000	TraesCS2D02G123000.1	BGIOSGA026347
TraesCS2D02G123000	TraesCS2D02G123000.1	BGIOSGA026347
TraesCS2D02G123000	TraesCS2D02G123000.1	BGIOSGA026347
TraesCS2D02G123000	TraesCS2D02G123000.1	BGIOSGA026347
TraesCS2D02G123000	TraesCS2D02G123000.1	BGIOSGA026347
TraesCS2D02G123000	TraesCS2D02G123000.1	BGIOSGA026347
TraesCS2D02G123000	TraesCS2D02G123000.1	BGIOSGA026347
TraesCS2D02G123000	TraesCS2D02G123000.1	BGIOSGA026347
TraesCS2D02G123000	TraesCS2D02G123000.1	BGIOSGA026347
TraesCS2D02G123000	TraesCS2D02G123000.1	BGIOSGA026347
TraesCS2D02G123000	TraesCS2D02G123000.1	BGIOSGA026347
TraesCS2D02G123000	TraesCS2D02G123000.1	BGIOSGA026347
TraesCS2D02G123000	TraesCS2D02G123000.1	BGIOSGA026347
TraesCS2D02G123000	TraesCS2D02G123000.1	BGIOSGA026347
TraesCS2D02G123000	TraesCS2D02G123000.1	BGIOSGA026347
TraesCS2D02G123000	TraesCS2D02G123000.1	BGIOSGA026347
TraesCS2D02G123000	TraesCS2D02G123000.1	BGIOSGA026347
TraesCS2D02G123000	TraesCS2D02G123000.1	BGIOSGA026347
TraesCS2D02G123000	TraesCS2D02G123000.1	BGIOSGA026347
TraesCS2D02G123000	TraesCS2D02G123000.1	BGIOSGA026347
TraesCS2D02G123000	TraesCS2D02G123000.1	BGIOSGA026347
TraesCS2D02G123000	TraesCS2D02G123000.1	BGIOSGA026347
TraesCS2D02G123000	TraesCS2D02G123000.1	BGIOSGA026347
TraesCS2D02G123000	TraesCS2D02G123000.1	BGIOSGA026347
TraesCS2D02G123000	TraesCS2D02G123000.1	BGIOSGA026347
TraesCS2D02G123000	TraesCS2D02G123000.1	BGIOSGA026347
TraesCS2D02G123000	TraesCS2D02G123000.1	BGIOSGA026347
TraesCS2D02G123000	TraesCS2D02G123000.1	BGIOSGA026347
TraesCS2D02G123000	TraesCS2D02G123000.1	BGIOSGA026347
TraesCS2D02G123000	TraesCS2D02G123000.1	BGIOSGA026347
TraesCS2D02G123000	TraesCS2D02G123000.1	BGIOSGA026347
TraesCS2D02G123000	TraesCS2D02G123000.1	BGIOSGA026347
TraesCS2D02G123000	TraesCS2D02G123000.1	BGIOSGA026347
TraesCS2D02G123000	TraesCS2D02G123000.1	BGIOSGA026347
TraesCS2D02G123000	TraesCS2D02G123000.1	BGIOSGA026347
TraesCS2D02G123000	TraesCS2D02G123000.1	BGIOSGA026347
TraesCS2D02G123000	TraesCS2D02G123000.1	BGIOSGA026347
TraesCS2D02G135600	TraesCS2D02G135600.1	BGIOSGA035749
TraesCS2D02G135600	TraesCS2D02G135600.1	BGIOSGA035749
TraesCS2D02G135600	TraesCS2D02G135600.1	BGIOSGA035749
TraesCS2D02G135600	TraesCS2D02G135600.1	BGIOSGA035749
TraesCS2D02G135600	TraesCS2D02G135600.1	BGIOSGA035749
TraesCS2D02G135600	TraesCS2D02G135600.1	BGIOSGA035749
TraesCS2D02G135600	TraesCS2D02G135600.1	BGIOSGA035749
TraesCS2D02G135600	TraesCS2D02G135600.1	BGIOSGA035749
TraesCS2D02G135600	TraesCS2D02G135600.1	BGIOSGA035749
TraesCS2D02G135600	TraesCS2D02G135600.1	BGIOSGA035749
TraesCS2D02G135600	TraesCS2D02G135600.1	BGIOSGA035749
TraesCS2D02G135600	TraesCS2D02G135600.1	BGIOSGA035749
TraesCS2D02G135600	TraesCS2D02G135600.1	BGIOSGA035749
TraesCS2D02G135600	TraesCS2D02G135600.1	BGIOSGA035749
TraesCS2D02G135600	TraesCS2D02G135600.1	BGIOSGA035749
TraesCS2D02G135600	TraesCS2D02G135600.1	BGIOSGA035749
TraesCS3A02G023200	TraesCS3A02G023200.2	BGIOSGA035749
TraesCS3A02G023200	TraesCS3A02G023200.2	BGIOSGA035749
TraesCS3A02G023200	TraesCS3A02G023200.2	BGIOSGA035749
TraesCS3A02G023200	TraesCS3A02G023200.2	BGIOSGA035749
TraesCS3A02G023200	TraesCS3A02G023200.2	BGIOSGA035749
TraesCS3A02G023200	TraesCS3A02G023200.2	BGIOSGA035749
TraesCS3A02G023200	TraesCS3A02G023200.2	BGIOSGA035749
TraesCS3A02G023200	TraesCS3A02G023200.2	BGIOSGA035749
TraesCS3A02G023200	TraesCS3A02G023200.2	BGIOSGA035749
TraesCS3A02G023200	TraesCS3A02G023200.2	BGIOSGA035749
TraesCS3A02G023200	TraesCS3A02G023200.2	BGIOSGA035749
TraesCS3A02G023200	TraesCS3A02G023200.2	BGIOSGA035749
TraesCS3A02G023200	TraesCS3A02G023200.2	BGIOSGA035749
TraesCS3A02G023200	TraesCS3A02G023200.2	BGIOSGA035749
TraesCS3A02G023200	TraesCS3A02G023200.2	BGIOSGA035749
TraesCS3A02G023200	TraesCS3A02G023200.2	BGIOSGA035749
TraesCS3A02G023200	TraesCS3A02G023200.2	BGIOSGA035749
TraesCS3A02G023200	TraesCS3A02G023200.2	BGIOSGA035749
TraesCS3A02G023200	TraesCS3A02G023200.2	BGIOSGA035749
TraesCS3A02G023200	TraesCS3A02G023200.2	BGIOSGA035749
TraesCS3A02G023200	TraesCS3A02G023200.2	BGIOSGA035749
TraesCS3A02G023200	TraesCS3A02G023200.2	BGIOSGA035749
TraesCS3A02G023200	TraesCS3A02G023200.2	BGIOSGA035749
TraesCS3A02G023200	TraesCS3A02G023200.2	BGIOSGA035749
TraesCS3A02G023200	TraesCS3A02G023200.2	BGIOSGA035749
TraesCS3A02G023200	TraesCS3A02G023200.2	BGIOSGA035749
TraesCS3A02G023200	TraesCS3A02G023200.2	BGIOSGA035749
TraesCS3A02G023200	TraesCS3A02G023200.2	BGIOSGA035749
TraesCS3A02G023200	TraesCS3A02G023200.2	BGIOSGA035749
TraesCS3A02G023200	TraesCS3A02G023200.2	BGIOSGA035749
TraesCS3A02G023200	TraesCS3A02G023200.2	BGIOSGA035749
TraesCS3A02G023200	TraesCS3A02G023200.2	BGIOSGA035749
TraesCS3A02G023200	TraesCS3A02G023200.2	BGIOSGA035749
TraesCS3A02G023200	TraesCS3A02G023200.2	BGIOSGA035749
TraesCS3A02G023200	TraesCS3A02G023200.2	BGIOSGA035749
TraesCS3A02G023200	TraesCS3A02G023200.2	BGIOSGA035749
TraesCS3A02G023200	TraesCS3A02G023200.2	BGIOSGA035749
TraesCS3A02G023200	TraesCS3A02G023200.2	BGIOSGA035749
TraesCS3A02G023200	TraesCS3A02G023200.2	BGIOSGA035749
TraesCS3A02G023200	TraesCS3A02G023200.2	BGIOSGA035749
TraesCS3A02G023200	TraesCS3A02G023200.2	BGIOSGA035749
TraesCS3A02G023200	TraesCS3A02G023200.2	BGIOSGA035749
TraesCS3A02G023200	TraesCS3A02G023200.2	BGIOSGA035749
TraesCS3A02G023200	TraesCS3A02G023200.2	BGIOSGA035749
TraesCS3A02G023200	TraesCS3A02G023200.2	BGIOSGA035749
TraesCS3A02G023200	TraesCS3A02G023200.2	BGIOSGA035749
TraesCS3A02G023200	TraesCS3A02G023200.2	BGIOSGA035749
TraesCS3A02G023200	TraesCS3A02G023200.2	BGIOSGA035749
TraesCS3A02G023200	TraesCS3A02G023200.2	BGIOSGA035749
TraesCS3A02G023200	TraesCS3A02G023200.2	BGIOSGA035749
TraesCS3A02G023200	TraesCS3A02G023200.2	BGIOSGA035749
TraesCS3A02G023200	TraesCS3A02G023200.2	BGIOSGA035749
TraesCS3A02G023200	TraesCS3A02G023200.2	BGIOSGA035749
TraesCS3A02G023200	TraesCS3A02G023200.2	BGIOSGA035749
TraesCS3A02G023200	TraesCS3A02G023200.2	BGIOSGA035749
TraesCS3A02G023200	TraesCS3A02G023200.2	BGIOSGA035749
TraesCS3A02G023200	TraesCS3A02G023200.2	BGIOSGA035749
TraesCS3A02G023200	TraesCS3A02G023200.2	BGIOSGA035749
TraesCS3A02G023200	TraesCS3A02G023200.2	BGIOSGA035749
TraesCS3A02G023200	TraesCS3A02G023200.2	BGIOSGA035749
TraesCS3A02G023200	TraesCS3A02G023200.2	BGIOSGA035749
TraesCS3A02G023200	TraesCS3A02G023200.2	BGIOSGA035749
TraesCS3A02G023200	TraesCS3A02G023200.2	BGIOSGA035749
TraesCS3A02G023200	TraesCS3A02G023200.2	BGIOSGA035749
TraesCS3A02G023200	TraesCS3A02G023200.2	BGIOSGA035749
TraesCS3A02G023200	TraesCS3A02G023200.2	BGIOSGA035749
TraesCS3A02G023200	TraesCS3A02G023200.2	BGIOSGA035749
TraesCS3A02G023200	TraesCS3A02G023200.2	BGIOSGA035749
TraesCS3A02G023200	TraesCS3A02G023200.2	BGIOSGA035749
TraesCS3A02G023200	TraesCS3A02G023200.2	BGIOSGA035749
TraesCS3A02G023200	TraesCS3A02G023200.2	BGIOSGA035749
TraesCS3A02G023200	TraesCS3A02G023200.2	BGIOSGA035749
TraesCS3A02G023200	TraesCS3A02G023200.2	BGIOSGA035749
TraesCS3A02G023200	TraesCS3A02G023200.2	BGIOSGA035749
TraesCS3A02G023200	TraesCS3A02G023200.2	BGIOSGA035749
TraesCS3A02G023200	TraesCS3A02G023200.2	BGIOSGA035749
TraesCS3A02G023200	TraesCS3A02G023200.2	BGIOSGA035749
TraesCS3A02G023200	TraesCS3A02G023200.2	BGIOSGA035749
TraesCS3A02G023200	TraesCS3A02G023200.2	BGIOSGA035749
TraesCS3A02G023200	TraesCS3A02G023200.2	BGIOSGA035749
TraesCS3A02G023200	TraesCS3A02G023200.2	BGIOSGA035749
TraesCS3A02G023200	TraesCS3A02G023200.2	BGIOSGA035749
TraesCS3A02G023200	TraesCS3A02G023200.2	BGIOSGA035749
TraesCS3A02G023200	TraesCS3A02G023200.2	BGIOSGA035749
TraesCS3A02G023200	TraesCS3A02G023200.2	BGIOSGA035749
TraesCS3A02G023200	TraesCS3A02G023200.2	BGIOSGA035749
TraesCS3A02G023200	TraesCS3A02G023200.2	BGIOSGA035749
TraesCS3A02G023200	TraesCS3A02G023200.2	BGIOSGA035749
TraesCS3B02G021600	TraesCS3B02G021600.2	BGIOSGA035749
TraesCS3B02G021600	TraesCS3B02G021600.2	BGIOSGA035749
TraesCS3B02G021600	TraesCS3B02G021600.2	BGIOSGA035749
TraesCS3B02G021600	TraesCS3B02G021600.2	BGIOSGA035749
TraesCS3B02G021600	TraesCS3B02G021600.2	BGIOSGA035749
TraesCS3B02G021600	TraesCS3B02G021600.2	BGIOSGA035749
TraesCS3B02G021600	TraesCS3B02G021600.2	BGIOSGA035749
TraesCS3B02G021600	TraesCS3B02G021600.2	BGIOSGA035749
TraesCS3B02G021600	TraesCS3B02G021600.2	BGIOSGA035749
TraesCS3B02G021600	TraesCS3B02G021600.2	BGIOSGA035749
TraesCS3B02G021600	TraesCS3B02G021600.2	BGIOSGA035749
TraesCS3B02G021600	TraesCS3B02G021600.2	BGIOSGA035749
TraesCS3B02G021600	TraesCS3B02G021600.2	BGIOSGA035749
TraesCS3B02G021600	TraesCS3B02G021600.2	BGIOSGA035749
TraesCS3B02G021600	TraesCS3B02G021600.2	BGIOSGA035749
TraesCS3B02G021600	TraesCS3B02G021600.2	BGIOSGA035749
TraesCS3B02G021600	TraesCS3B02G021600.2	BGIOSGA035749
TraesCS3B02G021600	TraesCS3B02G021600.2	BGIOSGA035749
TraesCS3B02G021600	TraesCS3B02G021600.2	BGIOSGA035749
TraesCS3B02G021600	TraesCS3B02G021600.2	BGIOSGA035749
TraesCS3B02G021600	TraesCS3B02G021600.2	BGIOSGA035749
TraesCS3B02G021600	TraesCS3B02G021600.2	BGIOSGA035749
TraesCS3B02G021600	TraesCS3B02G021600.2	BGIOSGA035749
TraesCS3B02G021600	TraesCS3B02G021600.2	BGIOSGA035749
TraesCS3B02G021600	TraesCS3B02G021600.2	BGIOSGA035749
TraesCS3B02G021600	TraesCS3B02G021600.2	BGIOSGA035749
TraesCS3B02G021600	TraesCS3B02G021600.2	BGIOSGA035749
TraesCS3B02G021600	TraesCS3B02G021600.2	BGIOSGA035749
TraesCS3B02G021600	TraesCS3B02G021600.2	BGIOSGA035749
TraesCS3B02G021600	TraesCS3B02G021600.2	BGIOSGA035749
TraesCS3B02G021600	TraesCS3B02G021600.2	BGIOSGA035749
TraesCS3B02G021600	TraesCS3B02G021600.2	BGIOSGA035749
TraesCS3B02G021600	TraesCS3B02G021600.2	BGIOSGA035749
TraesCS3B02G021600	TraesCS3B02G021600.2	BGIOSGA035749
TraesCS3B02G021600	TraesCS3B02G021600.2	BGIOSGA035749
TraesCS3B02G021600	TraesCS3B02G021600.2	BGIOSGA035749
TraesCS3B02G021600	TraesCS3B02G021600.2	BGIOSGA035749
TraesCS3B02G021600	TraesCS3B02G021600.2	BGIOSGA035749
TraesCS3B02G021600	TraesCS3B02G021600.2	BGIOSGA035749
TraesCS3B02G021600	TraesCS3B02G021600.2	BGIOSGA035749
TraesCS3B02G021600	TraesCS3B02G021600.2	BGIOSGA035749
TraesCS3B02G021600	TraesCS3B02G021600.2	BGIOSGA035749
TraesCS3B02G021600	TraesCS3B02G021600.2	BGIOSGA035749
TraesCS3B02G021600	TraesCS3B02G021600.2	BGIOSGA035749
TraesCS3B02G021600	TraesCS3B02G021600.2	BGIOSGA035749
TraesCS3B02G021600	TraesCS3B02G021600.2	BGIOSGA035749
TraesCS3B02G021600	TraesCS3B02G021600.2	BGIOSGA035749
TraesCS3B02G021600	TraesCS3B02G021600.2	BGIOSGA035749
TraesCS3B02G021600	TraesCS3B02G021600.2	BGIOSGA035749
TraesCS3B02G021600	TraesCS3B02G021600.2	BGIOSGA035749
TraesCS3B02G021600	TraesCS3B02G021600.2	BGIOSGA035749
TraesCS3B02G021600	TraesCS3B02G021600.2	BGIOSGA035749
TraesCS3B02G021600	TraesCS3B02G021600.2	BGIOSGA035749
TraesCS3B02G021600	TraesCS3B02G021600.2	BGIOSGA035749
TraesCS3B02G021600	TraesCS3B02G021600.2	BGIOSGA035749
TraesCS3B02G021600	TraesCS3B02G021600.2	BGIOSGA035749
TraesCS3B02G021600	TraesCS3B02G021600.2	BGIOSGA035749
TraesCS3B02G021600	TraesCS3B02G021600.2	BGIOSGA035749
TraesCS3B02G021600	TraesCS3B02G021600.2	BGIOSGA035749
TraesCS3B02G021600	TraesCS3B02G021600.2	BGIOSGA035749
TraesCS3B02G021600	TraesCS3B02G021600.2	BGIOSGA035749
TraesCS3B02G021600	TraesCS3B02G021600.2	BGIOSGA035749
TraesCS3B02G021600	TraesCS3B02G021600.2	BGIOSGA035749
TraesCS3B02G021600	TraesCS3B02G021600.2	BGIOSGA035749
TraesCS3D02G022900	TraesCS3D02G022900.1	BGIOSGA035749
TraesCS3D02G022900	TraesCS3D02G022900.1	BGIOSGA035749
TraesCS3D02G022900	TraesCS3D02G022900.1	BGIOSGA035749
TraesCS3D02G022900	TraesCS3D02G022900.1	BGIOSGA035749
TraesCS3D02G022900	TraesCS3D02G022900.1	BGIOSGA035749
TraesCS3D02G022900	TraesCS3D02G022900.1	BGIOSGA035749
TraesCS3D02G022900	TraesCS3D02G022900.1	BGIOSGA035749
TraesCS3D02G022900	TraesCS3D02G022900.1	BGIOSGA035749
TraesCS3D02G022900	TraesCS3D02G022900.1	BGIOSGA035749
TraesCS3D02G022900	TraesCS3D02G022900.1	BGIOSGA035749
TraesCS3D02G022900	TraesCS3D02G022900.1	BGIOSGA035749
TraesCS3D02G022900	TraesCS3D02G022900.1	BGIOSGA035749
TraesCS3D02G022900	TraesCS3D02G022900.1	BGIOSGA035749
TraesCS3D02G022900	TraesCS3D02G022900.1	BGIOSGA035749
TraesCS3D02G022900	TraesCS3D02G022900.1	BGIOSGA035749
TraesCS3D02G022900	TraesCS3D02G022900.1	BGIOSGA035749
TraesCS3D02G022900	TraesCS3D02G022900.1	BGIOSGA035749
TraesCS3D02G022900	TraesCS3D02G022900.1	BGIOSGA035749
TraesCS3D02G022900	TraesCS3D02G022900.1	BGIOSGA035749
TraesCS3D02G022900	TraesCS3D02G022900.1	BGIOSGA035749
TraesCS3D02G022900	TraesCS3D02G022900.1	BGIOSGA035749
TraesCS3D02G022900	TraesCS3D02G022900.1	BGIOSGA035749
TraesCS3D02G022900	TraesCS3D02G022900.1	BGIOSGA035749
TraesCS3D02G022900	TraesCS3D02G022900.1	BGIOSGA035749
TraesCS3D02G022900	TraesCS3D02G022900.1	BGIOSGA035749
TraesCS3D02G022900	TraesCS3D02G022900.1	BGIOSGA035749
TraesCS3D02G022900	TraesCS3D02G022900.1	BGIOSGA035749
TraesCS3D02G022900	TraesCS3D02G022900.1	BGIOSGA035749
TraesCS3D02G022900	TraesCS3D02G022900.1	BGIOSGA035749
TraesCS3D02G022900	TraesCS3D02G022900.1	BGIOSGA035749
TraesCS3D02G022900	TraesCS3D02G022900.1	BGIOSGA035749
TraesCS3D02G022900	TraesCS3D02G022900.1	BGIOSGA035749
TraesCS3D02G022900	TraesCS3D02G022900.1	BGIOSGA035749
TraesCS3D02G022900	TraesCS3D02G022900.1	BGIOSGA035749
TraesCS3D02G022900	TraesCS3D02G022900.1	BGIOSGA035749
TraesCS3D02G022900	TraesCS3D02G022900.1	BGIOSGA035749
TraesCS3D02G022900	TraesCS3D02G022900.1	BGIOSGA035749
TraesCS3D02G022900	TraesCS3D02G022900.1	BGIOSGA035749
TraesCS3D02G022900	TraesCS3D02G022900.1	BGIOSGA035749
TraesCS3D02G022900	TraesCS3D02G022900.1	BGIOSGA035749
TraesCS3D02G022900	TraesCS3D02G022900.1	BGIOSGA035749
TraesCS3D02G022900	TraesCS3D02G022900.1	BGIOSGA035749
TraesCS3D02G022900	TraesCS3D02G022900.1	BGIOSGA035749
TraesCS3D02G022900	TraesCS3D02G022900.1	BGIOSGA035749
TraesCS3D02G022900	TraesCS3D02G022900.1	BGIOSGA035749
TraesCS3D02G022900	TraesCS3D02G022900.1	BGIOSGA035749
TraesCS3D02G022900	TraesCS3D02G022900.1	BGIOSGA035749
TraesCS3D02G022900	TraesCS3D02G022900.1	BGIOSGA035749
TraesCS3D02G022900	TraesCS3D02G022900.1	BGIOSGA035749
TraesCS3D02G022900	TraesCS3D02G022900.1	BGIOSGA035749
TraesCS3D02G022900	TraesCS3D02G022900.1	BGIOSGA035749
TraesCS3D02G022900	TraesCS3D02G022900.1	BGIOSGA035749
TraesCS3D02G022900	TraesCS3D02G022900.1	BGIOSGA035749
TraesCS3D02G022900	TraesCS3D02G022900.1	BGIOSGA035749
TraesCS3D02G022900	TraesCS3D02G022900.1	BGIOSGA035749
TraesCS3D02G022900	TraesCS3D02G022900.1	BGIOSGA035749
TraesCS3D02G022900	TraesCS3D02G022900.1	BGIOSGA035749
TraesCS3D02G022900	TraesCS3D02G022900.1	BGIOSGA035749
TraesCS3D02G022900	TraesCS3D02G022900.1	BGIOSGA035749
TraesCS3D02G022900	TraesCS3D02G022900.1	BGIOSGA035749
TraesCS3D02G022900	TraesCS3D02G022900.1	BGIOSGA035749
TraesCS3D02G022900	TraesCS3D02G022900.1	BGIOSGA035749
TraesCS3D02G022900	TraesCS3D02G022900.1	BGIOSGA035749
TraesCS3D02G022900	TraesCS3D02G022900.1	BGIOSGA035749
TraesCS4A02G145300	TraesCS4A02G145300.1	BGIOSGA027380
TraesCS4A02G145300	TraesCS4A02G145300.1	BGIOSGA027380
TraesCS4A02G145300	TraesCS4A02G145300.1	BGIOSGA027380
TraesCS4A02G145300	TraesCS4A02G145300.1	BGIOSGA027380
TraesCS4A02G145300	TraesCS4A02G145300.1	BGIOSGA027380
TraesCS4A02G145300	TraesCS4A02G145300.1	BGIOSGA027380
TraesCS4A02G145300	TraesCS4A02G145300.1	BGIOSGA027380
TraesCS4A02G145300	TraesCS4A02G145300.1	BGIOSGA027380
TraesCS4A02G145300	TraesCS4A02G145300.1	BGIOSGA027380
TraesCS4A02G145300	TraesCS4A02G145300.1	BGIOSGA027380
TraesCS4A02G145300	TraesCS4A02G145300.1	BGIOSGA027380
TraesCS4A02G145300	TraesCS4A02G145300.1	BGIOSGA027380
TraesCS4A02G145300	TraesCS4A02G145300.1	BGIOSGA027380
TraesCS4A02G145300	TraesCS4A02G145300.1	BGIOSGA027380
TraesCS4A02G145300	TraesCS4A02G145300.1	BGIOSGA027380
TraesCS4A02G145300	TraesCS4A02G145300.1	BGIOSGA027380
TraesCS4A02G145300	TraesCS4A02G145300.1	BGIOSGA027380
TraesCS4A02G145300	TraesCS4A02G145300.1	BGIOSGA027380
TraesCS4A02G145300	TraesCS4A02G145300.1	BGIOSGA027380
TraesCS4A02G145300	TraesCS4A02G145300.1	BGIOSGA027380
TraesCS4A02G145300	TraesCS4A02G145300.1	BGIOSGA027380
TraesCS4A02G145300	TraesCS4A02G145300.1	BGIOSGA027380
TraesCS4A02G145300	TraesCS4A02G145300.1	BGIOSGA027380
TraesCS4A02G145300	TraesCS4A02G145300.1	BGIOSGA027380
TraesCS4A02G145300	TraesCS4A02G145300.1	BGIOSGA027380
TraesCS4A02G145300	TraesCS4A02G145300.1	BGIOSGA027380
TraesCS4A02G145300	TraesCS4A02G145300.1	BGIOSGA027380
TraesCS4A02G145300	TraesCS4A02G145300.1	BGIOSGA027380
TraesCS4A02G145300	TraesCS4A02G145300.1	BGIOSGA027380
TraesCS4A02G145300	TraesCS4A02G145300.1	BGIOSGA027380
TraesCS4A02G145300	TraesCS4A02G145300.1	BGIOSGA027380
TraesCS4A02G145300	TraesCS4A02G145300.1	BGIOSGA027380
TraesCS4A02G145300	TraesCS4A02G145300.1	BGIOSGA027380
TraesCS4A02G145300	TraesCS4A02G145300.1	BGIOSGA027380
TraesCS4A02G145300	TraesCS4A02G145300.1	BGIOSGA027380
TraesCS4A02G145300	TraesCS4A02G145300.1	BGIOSGA027380
TraesCS4A02G145300	TraesCS4A02G145300.1	BGIOSGA027380
TraesCS4A02G145300	TraesCS4A02G145300.1	BGIOSGA027380
TraesCS4A02G145300	TraesCS4A02G145300.1	BGIOSGA027380
TraesCS4A02G145300	TraesCS4A02G145300.1	BGIOSGA027380
TraesCS4A02G145300	TraesCS4A02G145300.1	BGIOSGA027380
TraesCS4A02G145300	TraesCS4A02G145300.1	BGIOSGA027380
TraesCS4A02G145300	TraesCS4A02G145300.1	BGIOSGA027380
TraesCS4A02G145300	TraesCS4A02G145300.1	BGIOSGA027380
TraesCS4A02G145300	TraesCS4A02G145300.1	BGIOSGA027380
TraesCS4A02G145300	TraesCS4A02G145300.1	BGIOSGA027380
TraesCS4A02G145300	TraesCS4A02G145300.1	BGIOSGA027380
TraesCS4A02G145300	TraesCS4A02G145300.1	BGIOSGA027380
TraesCS4A02G145300	TraesCS4A02G145300.1	BGIOSGA027380
TraesCS4A02G145300	TraesCS4A02G145300.1	BGIOSGA027380
TraesCS4A02G145300	TraesCS4A02G145300.1	BGIOSGA027380
TraesCS4A02G145300	TraesCS4A02G145300.1	BGIOSGA027380
TraesCS4A02G145300	TraesCS4A02G145300.1	BGIOSGA027380
TraesCS4A02G145300	TraesCS4A02G145300.1	BGIOSGA027380
TraesCS4A02G145300	TraesCS4A02G145300.1	BGIOSGA027380
TraesCS4A02G145300	TraesCS4A02G145300.1	BGIOSGA027380
TraesCS4A02G145300	TraesCS4A02G145300.1	BGIOSGA027380
TraesCS4A02G145300	TraesCS4A02G145300.1	BGIOSGA027380
TraesCS4A02G145300	TraesCS4A02G145300.1	BGIOSGA027380
TraesCS4A02G145300	TraesCS4A02G145300.1	BGIOSGA027380
TraesCS4A02G145300	TraesCS4A02G145300.1	BGIOSGA027380
TraesCS4A02G145300	TraesCS4A02G145300.1	BGIOSGA027380
TraesCS4A02G145300	TraesCS4A02G145300.1	BGIOSGA027380
TraesCS4A02G145300	TraesCS4A02G145300.1	BGIOSGA027380
TraesCS4A02G145300	TraesCS4A02G145300.1	BGIOSGA027380
TraesCS4A02G145300	TraesCS4A02G145300.1	BGIOSGA027380
TraesCS4A02G145300	TraesCS4A02G145300.1	BGIOSGA027380
TraesCS4A02G145300	TraesCS4A02G145300.1	BGIOSGA027380
TraesCS4A02G145300	TraesCS4A02G145300.1	BGIOSGA027380
TraesCS4A02G145300	TraesCS4A02G145300.1	BGIOSGA027380
TraesCS4A02G145300	TraesCS4A02G145300.1	BGIOSGA027380
TraesCS4A02G145300	TraesCS4A02G145300.1	BGIOSGA027380
TraesCS4A02G145300	TraesCS4A02G145300.1	BGIOSGA027380
TraesCS4A02G145300	TraesCS4A02G145300.1	BGIOSGA027380
TraesCS4A02G145300	TraesCS4A02G145300.1	BGIOSGA027380
TraesCS4A02G145300	TraesCS4A02G145300.1	BGIOSGA027380
TraesCS4A02G145300	TraesCS4A02G145300.1	BGIOSGA027380
TraesCS4A02G145300	TraesCS4A02G145300.1	BGIOSGA027380
TraesCS4A02G145300	TraesCS4A02G145300.1	BGIOSGA027380
TraesCS4A02G145300	TraesCS4A02G145300.1	BGIOSGA027380
TraesCS4A02G145300	TraesCS4A02G145300.1	BGIOSGA027380
TraesCS4A02G145300	TraesCS4A02G145300.1	BGIOSGA027380
TraesCS4A02G145300	TraesCS4A02G145300.1	BGIOSGA027380
TraesCS4A02G145300	TraesCS4A02G145300.1	BGIOSGA027380
TraesCS4A02G145300	TraesCS4A02G145300.1	BGIOSGA027380
TraesCS4A02G145300	TraesCS4A02G145300.1	BGIOSGA027380
TraesCS4A02G145300	TraesCS4A02G145300.1	BGIOSGA027380
TraesCS4A02G145300	TraesCS4A02G145300.1	BGIOSGA027380
TraesCS4A02G145300	TraesCS4A02G145300.1	BGIOSGA027380
TraesCS4A02G145300	TraesCS4A02G145300.1	BGIOSGA027380
TraesCS4A02G145300	TraesCS4A02G145300.1	BGIOSGA027380
TraesCS4A02G145300	TraesCS4A02G145300.1	BGIOSGA027380
TraesCS4A02G145300	TraesCS4A02G145300.1	BGIOSGA027380
TraesCS4A02G145300	TraesCS4A02G145300.1	BGIOSGA027380
TraesCS4A02G145300	TraesCS4A02G145300.1	BGIOSGA027380
TraesCS4A02G145300	TraesCS4A02G145300.1	BGIOSGA027380
TraesCS4A02G145300	TraesCS4A02G145300.1	BGIOSGA027380
TraesCS4A02G145300	TraesCS4A02G145300.1	BGIOSGA027380
TraesCS4A02G145300	TraesCS4A02G145300.1	BGIOSGA027380
TraesCS4A02G145300	TraesCS4A02G145300.1	BGIOSGA027380
TraesCS4A02G145300	TraesCS4A02G145300.1	BGIOSGA027380
TraesCS4A02G145300	TraesCS4A02G145300.1	BGIOSGA027380
TraesCS4A02G145300	TraesCS4A02G145300.1	BGIOSGA027380
TraesCS4A02G145300	TraesCS4A02G145300.1	BGIOSGA027380
TraesCS4A02G145300	TraesCS4A02G145300.1	BGIOSGA027380
TraesCS4A02G145300	TraesCS4A02G145300.1	BGIOSGA027380
TraesCS4A02G145300	TraesCS4A02G145300.1	BGIOSGA027380
TraesCS4A02G145300	TraesCS4A02G145300.1	BGIOSGA027380
TraesCS4A02G145300	TraesCS4A02G145300.1	BGIOSGA027380
TraesCS4A02G145300	TraesCS4A02G145300.1	BGIOSGA027380
TraesCS4A02G145300	TraesCS4A02G145300.1	BGIOSGA027380
TraesCS4A02G145300	TraesCS4A02G145300.1	BGIOSGA027380
TraesCS4A02G145300	TraesCS4A02G145300.1	BGIOSGA027380
TraesCS4A02G145300	TraesCS4A02G145300.1	BGIOSGA027380
TraesCS4A02G145300	TraesCS4A02G145300.1	BGIOSGA027380
TraesCS4A02G145300	TraesCS4A02G145300.1	BGIOSGA027380
TraesCS4A02G145300	TraesCS4A02G145300.1	BGIOSGA027380
TraesCS4A02G145300	TraesCS4A02G145300.1	BGIOSGA027380
TraesCS4A02G145300	TraesCS4A02G145300.1	BGIOSGA027380
TraesCS4A02G145300	TraesCS4A02G145300.1	BGIOSGA027380
TraesCS4A02G145300	TraesCS4A02G145300.1	BGIOSGA027380
TraesCS4A02G145300	TraesCS4A02G145300.1	BGIOSGA027380
TraesCS4A02G145300	TraesCS4A02G145300.1	BGIOSGA027380
TraesCS4A02G145300	TraesCS4A02G145300.1	BGIOSGA027380
TraesCS4A02G145300	TraesCS4A02G145300.1	BGIOSGA027380
TraesCS4A02G145300	TraesCS4A02G145300.1	BGIOSGA027380
TraesCS4A02G145300	TraesCS4A02G145300.1	BGIOSGA027380
TraesCS4A02G145300	TraesCS4A02G145300.1	BGIOSGA027380
TraesCS4A02G145300	TraesCS4A02G145300.1	BGIOSGA027380
TraesCS4A02G145300	TraesCS4A02G145300.1	BGIOSGA027380
TraesCS4A02G145300	TraesCS4A02G145300.1	BGIOSGA027380
TraesCS4A02G145300	TraesCS4A02G145300.1	BGIOSGA027380
TraesCS4A02G145300	TraesCS4A02G145300.1	BGIOSGA027380
TraesCS4A02G145300	TraesCS4A02G145300.1	BGIOSGA027380
TraesCS4A02G145300	TraesCS4A02G145300.1	BGIOSGA027380
TraesCS4A02G145300	TraesCS4A02G145300.1	BGIOSGA027380
TraesCS4A02G145300	TraesCS4A02G145300.1	BGIOSGA027380
TraesCS4A02G145300	TraesCS4A02G145300.1	BGIOSGA027380
TraesCS4A02G145300	TraesCS4A02G145300.1	BGIOSGA027380
TraesCS4A02G145300	TraesCS4A02G145300.1	BGIOSGA027380
TraesCS4A02G145300	TraesCS4A02G145300.1	BGIOSGA027380
TraesCS4A02G145300	TraesCS4A02G145300.1	BGIOSGA027380
TraesCS4A02G145300	TraesCS4A02G145300.1	BGIOSGA027380
TraesCS4A02G145300	TraesCS4A02G145300.1	BGIOSGA027380
TraesCS4A02G145300	TraesCS4A02G145300.1	BGIOSGA027380
TraesCS4A02G145300	TraesCS4A02G145300.1	BGIOSGA027380
TraesCS4A02G145300	TraesCS4A02G145300.1	BGIOSGA027380
TraesCS4A02G145300	TraesCS4A02G145300.1	BGIOSGA027380
TraesCS4A02G145300	TraesCS4A02G145300.1	BGIOSGA027380
TraesCS4A02G145300	TraesCS4A02G145300.1	BGIOSGA027380
TraesCS4A02G145300	TraesCS4A02G145300.1	BGIOSGA027380
TraesCS4A02G145300	TraesCS4A02G145300.1	BGIOSGA027380
TraesCS4A02G145300	TraesCS4A02G145300.1	BGIOSGA027380
TraesCS4A02G145300	TraesCS4A02G145300.1	BGIOSGA027380
TraesCS4A02G145300	TraesCS4A02G145300.1	BGIOSGA027380
TraesCS4A02G145300	TraesCS4A02G145300.1	BGIOSGA027380
TraesCS4A02G145300	TraesCS4A02G145300.1	BGIOSGA027380
TraesCS4A02G145300	TraesCS4A02G145300.1	BGIOSGA027380
TraesCS4A02G145300	TraesCS4A02G145300.1	BGIOSGA027380
TraesCS4A02G145300	TraesCS4A02G145300.1	BGIOSGA027380
TraesCS4A02G145300	TraesCS4A02G145300.1	BGIOSGA027380
TraesCS4A02G145300	TraesCS4A02G145300.1	BGIOSGA027380
TraesCS4A02G145300	TraesCS4A02G145300.1	BGIOSGA027380
TraesCS4A02G145300	TraesCS4A02G145300.1	BGIOSGA027380
TraesCS4A02G145300	TraesCS4A02G145300.1	BGIOSGA027380
TraesCS4A02G145300	TraesCS4A02G145300.1	BGIOSGA027380
TraesCS4A02G145300	TraesCS4A02G145300.1	BGIOSGA027380
TraesCS4A02G145300	TraesCS4A02G145300.1	BGIOSGA027380
TraesCS4A02G145300	TraesCS4A02G145300.1	BGIOSGA027380
TraesCS4A02G145300	TraesCS4A02G145300.1	BGIOSGA027380
TraesCS4A02G145300	TraesCS4A02G145300.1	BGIOSGA027380
TraesCS4A02G145300	TraesCS4A02G145300.1	BGIOSGA027380
TraesCS4A02G145300	TraesCS4A02G145300.1	BGIOSGA027380
TraesCS4A02G145300	TraesCS4A02G145300.1	BGIOSGA027380
TraesCS4A02G145300	TraesCS4A02G145300.1	BGIOSGA027380
TraesCS4A02G145300	TraesCS4A02G145300.1	BGIOSGA027380
TraesCS4A02G145300	TraesCS4A02G145300.1	BGIOSGA027380
TraesCS4A02G145300	TraesCS4A02G145300.1	BGIOSGA027380
TraesCS4A02G145300	TraesCS4A02G145300.1	BGIOSGA027380
TraesCS4A02G145300	TraesCS4A02G145300.1	BGIOSGA027380
TraesCS4A02G145300	TraesCS4A02G145300.1	BGIOSGA027380
TraesCS4A02G145300	TraesCS4A02G145300.1	BGIOSGA027380
TraesCS4A02G145300	TraesCS4A02G145300.1	BGIOSGA027380
TraesCS4A02G145300	TraesCS4A02G145300.1	BGIOSGA027380
TraesCS4A02G145300	TraesCS4A02G145300.1	BGIOSGA027380
TraesCS4A02G145300	TraesCS4A02G145300.1	BGIOSGA027380
TraesCS4A02G145300	TraesCS4A02G145300.1	BGIOSGA027380
TraesCS4A02G145300	TraesCS4A02G145300.1	BGIOSGA027380
TraesCS4A02G145300	TraesCS4A02G145300.1	BGIOSGA027380
TraesCS4A02G145300	TraesCS4A02G145300.1	BGIOSGA027380
TraesCS4A02G145300	TraesCS4A02G145300.1	BGIOSGA027380
TraesCS4A02G145300	TraesCS4A02G145300.1	BGIOSGA027380
TraesCS4A02G145300	TraesCS4A02G145300.1	BGIOSGA027380
TraesCS4A02G145300	TraesCS4A02G145300.1	BGIOSGA027380
TraesCS4A02G145300	TraesCS4A02G145300.1	BGIOSGA027380
TraesCS4A02G145300	TraesCS4A02G145300.1	BGIOSGA027380
TraesCS4A02G145300	TraesCS4A02G145300.1	BGIOSGA027380
TraesCS4A02G145300	TraesCS4A02G145300.1	BGIOSGA027380
TraesCS4A02G145300	TraesCS4A02G145300.1	BGIOSGA027380
TraesCS4A02G145300	TraesCS4A02G145300.1	BGIOSGA027380
TraesCS4A02G145300	TraesCS4A02G145300.1	BGIOSGA027380
TraesCS4A02G145300	TraesCS4A02G145300.1	BGIOSGA027380
TraesCS4A02G145300	TraesCS4A02G145300.1	BGIOSGA027380
TraesCS4A02G145300	TraesCS4A02G145300.1	BGIOSGA027380
TraesCS4A02G145300	TraesCS4A02G145300.1	BGIOSGA027380
TraesCS4A02G145300	TraesCS4A02G145300.1	BGIOSGA027380
TraesCS4A02G145300	TraesCS4A02G145300.1	BGIOSGA027380
TraesCS4A02G145300	TraesCS4A02G145300.1	BGIOSGA027380
TraesCS4A02G145300	TraesCS4A02G145300.1	BGIOSGA027380
TraesCS4A02G145300	TraesCS4A02G145300.1	BGIOSGA027380
TraesCS4A02G145300	TraesCS4A02G145300.1	BGIOSGA027380
TraesCS4A02G145300	TraesCS4A02G145300.1	BGIOSGA027380
TraesCS4A02G145300	TraesCS4A02G145300.1	BGIOSGA027380
TraesCS4A02G145300	TraesCS4A02G145300.1	BGIOSGA027380
TraesCS4A02G145300	TraesCS4A02G145300.1	BGIOSGA027380
TraesCS4A02G145300	TraesCS4A02G145300.1	BGIOSGA027380
TraesCS4A02G145300	TraesCS4A02G145300.1	BGIOSGA027380
TraesCS4A02G145300	TraesCS4A02G145300.1	BGIOSGA027380
TraesCS4A02G145300	TraesCS4A02G145300.1	BGIOSGA027380
TraesCS4A02G145300	TraesCS4A02G145300.1	BGIOSGA027380
TraesCS4A02G145300	TraesCS4A02G145300.1	BGIOSGA027380
TraesCS4A02G145300	TraesCS4A02G145300.1	BGIOSGA027380
TraesCS4A02G145300	TraesCS4A02G145300.1	BGIOSGA027380
TraesCS4A02G145300	TraesCS4A02G145300.1	BGIOSGA027380
TraesCS4A02G145300	TraesCS4A02G145300.1	BGIOSGA027380
TraesCS4A02G145300	TraesCS4A02G145300.1	BGIOSGA027380
TraesCS4A02G145300	TraesCS4A02G145300.1	BGIOSGA027380
TraesCS4A02G145300	TraesCS4A02G145300.1	BGIOSGA027380
TraesCS4A02G145300	TraesCS4A02G145300.1	BGIOSGA027380
TraesCS4A02G145300	TraesCS4A02G145300.1	BGIOSGA027380
TraesCS4A02G145300	TraesCS4A02G145300.1	BGIOSGA027380
TraesCS4A02G145300	TraesCS4A02G145300.1	BGIOSGA027380
TraesCS4A02G145300	TraesCS4A02G145300.1	BGIOSGA027380
TraesCS4A02G145300	TraesCS4A02G145300.1	BGIOSGA027380
TraesCS4A02G145300	TraesCS4A02G145300.1	BGIOSGA027380
TraesCS4A02G145300	TraesCS4A02G145300.1	BGIOSGA027380
TraesCS4A02G145300	TraesCS4A02G145300.1	BGIOSGA027380
TraesCS4A02G145300	TraesCS4A02G145300.1	BGIOSGA027380
TraesCS4A02G145300	TraesCS4A02G145300.1	BGIOSGA027380
TraesCS4A02G145300	TraesCS4A02G145300.1	BGIOSGA027380
TraesCS4A02G145300	TraesCS4A02G145300.1	BGIOSGA027380
TraesCS4A02G145300	TraesCS4A02G145300.1	BGIOSGA027380
TraesCS4A02G145300	TraesCS4A02G145300.1	BGIOSGA027380
TraesCS4A02G145300	TraesCS4A02G145300.1	BGIOSGA027380
TraesCS4A02G145300	TraesCS4A02G145300.1	BGIOSGA027380
TraesCS4A02G145300	TraesCS4A02G145300.1	BGIOSGA027380
TraesCS4A02G145300	TraesCS4A02G145300.1	BGIOSGA027380
TraesCS4A02G145300	TraesCS4A02G145300.1	BGIOSGA027380
TraesCS4A02G145300	TraesCS4A02G145300.1	BGIOSGA027380
TraesCS4A02G145300	TraesCS4A02G145300.1	BGIOSGA027380
TraesCS4A02G145300	TraesCS4A02G145300.1	BGIOSGA027380
TraesCS4A02G145300	TraesCS4A02G145300.1	BGIOSGA027380
TraesCS4A02G145300	TraesCS4A02G145300.1	BGIOSGA027380
TraesCS4A02G145300	TraesCS4A02G145300.1	BGIOSGA027380
TraesCS4A02G145300	TraesCS4A02G145300.1	BGIOSGA027380
TraesCS4A02G145300	TraesCS4A02G145300.1	BGIOSGA027380
TraesCS4A02G145300	TraesCS4A02G145300.1	BGIOSGA027380
TraesCS4A02G145300	TraesCS4A02G145300.1	BGIOSGA027380
TraesCS4A02G145300	TraesCS4A02G145300.1	BGIOSGA027380
TraesCS4A02G145300	TraesCS4A02G145300.1	BGIOSGA027380
TraesCS4A02G145300	TraesCS4A02G145300.1	BGIOSGA027380
TraesCS4A02G145300	TraesCS4A02G145300.1	BGIOSGA027380
TraesCS4A02G145300	TraesCS4A02G145300.1	BGIOSGA027380
TraesCS4A02G145300	TraesCS4A02G145300.1	BGIOSGA027380
TraesCS4B02G125700	TraesCS4B02G125700.1	BGIOSGA027380
TraesCS4B02G125700	TraesCS4B02G125700.1	BGIOSGA027380
TraesCS4B02G125700	TraesCS4B02G125700.1	BGIOSGA027380
TraesCS4B02G125700	TraesCS4B02G125700.1	BGIOSGA027380
TraesCS4B02G125700	TraesCS4B02G125700.1	BGIOSGA027380
TraesCS4B02G125700	TraesCS4B02G125700.1	BGIOSGA027380
TraesCS4B02G125700	TraesCS4B02G125700.1	BGIOSGA027380
TraesCS4B02G125700	TraesCS4B02G125700.1	BGIOSGA027380
TraesCS4B02G125700	TraesCS4B02G125700.1	BGIOSGA027380
TraesCS4B02G125700	TraesCS4B02G125700.1	BGIOSGA027380
TraesCS4B02G125700	TraesCS4B02G125700.1	BGIOSGA027380
TraesCS4B02G125700	TraesCS4B02G125700.1	BGIOSGA027380
TraesCS4B02G125700	TraesCS4B02G125700.1	BGIOSGA027380
TraesCS4B02G125700	TraesCS4B02G125700.1	BGIOSGA027380
TraesCS4B02G125700	TraesCS4B02G125700.1	BGIOSGA027380
TraesCS4B02G125700	TraesCS4B02G125700.1	BGIOSGA027380
TraesCS4B02G125700	TraesCS4B02G125700.1	BGIOSGA027380
TraesCS4B02G125700	TraesCS4B02G125700.1	BGIOSGA027380
TraesCS4B02G125700	TraesCS4B02G125700.1	BGIOSGA027380
TraesCS4B02G125700	TraesCS4B02G125700.1	BGIOSGA027380
TraesCS4B02G125700	TraesCS4B02G125700.1	BGIOSGA027380
TraesCS4B02G125700	TraesCS4B02G125700.1	BGIOSGA027380
TraesCS4B02G125700	TraesCS4B02G125700.1	BGIOSGA027380
TraesCS4B02G125700	TraesCS4B02G125700.1	BGIOSGA027380
TraesCS4B02G125700	TraesCS4B02G125700.1	BGIOSGA027380
TraesCS4B02G125700	TraesCS4B02G125700.1	BGIOSGA027380
TraesCS4B02G125700	TraesCS4B02G125700.1	BGIOSGA027380
TraesCS4B02G125700	TraesCS4B02G125700.1	BGIOSGA027380
TraesCS4B02G125700	TraesCS4B02G125700.1	BGIOSGA027380
TraesCS4B02G125700	TraesCS4B02G125700.1	BGIOSGA027380
TraesCS4B02G125700	TraesCS4B02G125700.1	BGIOSGA027380
TraesCS4B02G125700	TraesCS4B02G125700.1	BGIOSGA027380
TraesCS4B02G125700	TraesCS4B02G125700.1	BGIOSGA027380
TraesCS4B02G125700	TraesCS4B02G125700.1	BGIOSGA027380
TraesCS4B02G125700	TraesCS4B02G125700.1	BGIOSGA027380
TraesCS4B02G125700	TraesCS4B02G125700.1	BGIOSGA027380
TraesCS4B02G125700	TraesCS4B02G125700.1	BGIOSGA027380
TraesCS4B02G125700	TraesCS4B02G125700.1	BGIOSGA027380
TraesCS4B02G125700	TraesCS4B02G125700.1	BGIOSGA027380
TraesCS4B02G125700	TraesCS4B02G125700.1	BGIOSGA027380
TraesCS4B02G125700	TraesCS4B02G125700.1	BGIOSGA027380
TraesCS4B02G125700	TraesCS4B02G125700.1	BGIOSGA027380
TraesCS4B02G125700	TraesCS4B02G125700.1	BGIOSGA027380
TraesCS4B02G125700	TraesCS4B02G125700.1	BGIOSGA027380
TraesCS4B02G125700	TraesCS4B02G125700.1	BGIOSGA027380
TraesCS4B02G125700	TraesCS4B02G125700.1	BGIOSGA027380
TraesCS4B02G125700	TraesCS4B02G125700.1	BGIOSGA027380
TraesCS4B02G125700	TraesCS4B02G125700.1	BGIOSGA027380
TraesCS4B02G125700	TraesCS4B02G125700.1	BGIOSGA027380
TraesCS4B02G125700	TraesCS4B02G125700.1	BGIOSGA027380
TraesCS4B02G125700	TraesCS4B02G125700.1	BGIOSGA027380
TraesCS4B02G125700	TraesCS4B02G125700.1	BGIOSGA027380
TraesCS4B02G125700	TraesCS4B02G125700.1	BGIOSGA027380
TraesCS4B02G125700	TraesCS4B02G125700.1	BGIOSGA027380
TraesCS4B02G125700	TraesCS4B02G125700.1	BGIOSGA027380
TraesCS4B02G125700	TraesCS4B02G125700.1	BGIOSGA027380
TraesCS4B02G125700	TraesCS4B02G125700.1	BGIOSGA027380
TraesCS4B02G125700	TraesCS4B02G125700.1	BGIOSGA027380
TraesCS4B02G125700	TraesCS4B02G125700.1	BGIOSGA027380
TraesCS4B02G125700	TraesCS4B02G125700.1	BGIOSGA027380
TraesCS4B02G125700	TraesCS4B02G125700.1	BGIOSGA027380
TraesCS4B02G125700	TraesCS4B02G125700.1	BGIOSGA027380
TraesCS4B02G125700	TraesCS4B02G125700.1	BGIOSGA027380
TraesCS4B02G125700	TraesCS4B02G125700.1	BGIOSGA027380
TraesCS4B02G125700	TraesCS4B02G125700.1	BGIOSGA027380
TraesCS4B02G125700	TraesCS4B02G125700.1	BGIOSGA027380
TraesCS4B02G125700	TraesCS4B02G125700.1	BGIOSGA027380
TraesCS4B02G125700	TraesCS4B02G125700.1	BGIOSGA027380
TraesCS4B02G125700	TraesCS4B02G125700.1	BGIOSGA027380
TraesCS4B02G125700	TraesCS4B02G125700.1	BGIOSGA027380
TraesCS4B02G125700	TraesCS4B02G125700.1	BGIOSGA027380
TraesCS4B02G125700	TraesCS4B02G125700.1	BGIOSGA027380
TraesCS4B02G125700	TraesCS4B02G125700.1	BGIOSGA027380
TraesCS4B02G125700	TraesCS4B02G125700.1	BGIOSGA027380
TraesCS4B02G125700	TraesCS4B02G125700.1	BGIOSGA027380
TraesCS4B02G125700	TraesCS4B02G125700.1	BGIOSGA027380
TraesCS4B02G125700	TraesCS4B02G125700.1	BGIOSGA027380
TraesCS4B02G125700	TraesCS4B02G125700.1	BGIOSGA027380
TraesCS4B02G125700	TraesCS4B02G125700.1	BGIOSGA027380
TraesCS4B02G125700	TraesCS4B02G125700.1	BGIOSGA027380
TraesCS4B02G125700	TraesCS4B02G125700.1	BGIOSGA027380
TraesCS4B02G125700	TraesCS4B02G125700.1	BGIOSGA027380
TraesCS4B02G125700	TraesCS4B02G125700.1	BGIOSGA027380
TraesCS4B02G125700	TraesCS4B02G125700.1	BGIOSGA027380
TraesCS4B02G125700	TraesCS4B02G125700.1	BGIOSGA027380
TraesCS4B02G125700	TraesCS4B02G125700.1	BGIOSGA027380
TraesCS4B02G125700	TraesCS4B02G125700.1	BGIOSGA027380
TraesCS4B02G125700	TraesCS4B02G125700.1	BGIOSGA027380
TraesCS4B02G125700	TraesCS4B02G125700.1	BGIOSGA027380
TraesCS4B02G125700	TraesCS4B02G125700.1	BGIOSGA027380
TraesCS4B02G125700	TraesCS4B02G125700.1	BGIOSGA027380
TraesCS4B02G125700	TraesCS4B02G125700.1	BGIOSGA027380
TraesCS4B02G125700	TraesCS4B02G125700.1	BGIOSGA027380
TraesCS4B02G125700	TraesCS4B02G125700.1	BGIOSGA027380
TraesCS4B02G125700	TraesCS4B02G125700.1	BGIOSGA027380
TraesCS4B02G125700	TraesCS4B02G125700.1	BGIOSGA027380
TraesCS4B02G125700	TraesCS4B02G125700.1	BGIOSGA027380
TraesCS4B02G125700	TraesCS4B02G125700.1	BGIOSGA027380
TraesCS4B02G125700	TraesCS4B02G125700.1	BGIOSGA027380
TraesCS4B02G125700	TraesCS4B02G125700.1	BGIOSGA027380
TraesCS4B02G125700	TraesCS4B02G125700.1	BGIOSGA027380
TraesCS4B02G125700	TraesCS4B02G125700.1	BGIOSGA027380
TraesCS4B02G125700	TraesCS4B02G125700.1	BGIOSGA027380
TraesCS4B02G125700	TraesCS4B02G125700.1	BGIOSGA027380
TraesCS4B02G125700	TraesCS4B02G125700.1	BGIOSGA027380
TraesCS4B02G125700	TraesCS4B02G125700.1	BGIOSGA027380
TraesCS4B02G125700	TraesCS4B02G125700.1	BGIOSGA027380
TraesCS4B02G125700	TraesCS4B02G125700.1	BGIOSGA027380
TraesCS4B02G125700	TraesCS4B02G125700.1	BGIOSGA027380
TraesCS4B02G125700	TraesCS4B02G125700.1	BGIOSGA027380
TraesCS4B02G125700	TraesCS4B02G125700.1	BGIOSGA027380
TraesCS4B02G125700	TraesCS4B02G125700.1	BGIOSGA027380
TraesCS4B02G125700	TraesCS4B02G125700.1	BGIOSGA027380
TraesCS4B02G125700	TraesCS4B02G125700.1	BGIOSGA027380
TraesCS4B02G125700	TraesCS4B02G125700.1	BGIOSGA027380
TraesCS4B02G125700	TraesCS4B02G125700.1	BGIOSGA027380
TraesCS4B02G125700	TraesCS4B02G125700.1	BGIOSGA027380
TraesCS4B02G125700	TraesCS4B02G125700.1	BGIOSGA027380
TraesCS4B02G125700	TraesCS4B02G125700.1	BGIOSGA027380
TraesCS4B02G125700	TraesCS4B02G125700.1	BGIOSGA027380
TraesCS4B02G125700	TraesCS4B02G125700.1	BGIOSGA027380
TraesCS4B02G125700	TraesCS4B02G125700.1	BGIOSGA027380
TraesCS4B02G125700	TraesCS4B02G125700.1	BGIOSGA027380
TraesCS4B02G125700	TraesCS4B02G125700.1	BGIOSGA027380
TraesCS4B02G125700	TraesCS4B02G125700.1	BGIOSGA027380
TraesCS4B02G125700	TraesCS4B02G125700.1	BGIOSGA027380
TraesCS4B02G125700	TraesCS4B02G125700.1	BGIOSGA027380
TraesCS4B02G125700	TraesCS4B02G125700.1	BGIOSGA027380
TraesCS4B02G125700	TraesCS4B02G125700.1	BGIOSGA027380
TraesCS4B02G125700	TraesCS4B02G125700.1	BGIOSGA027380
TraesCS4B02G125700	TraesCS4B02G125700.1	BGIOSGA027380
TraesCS4B02G125700	TraesCS4B02G125700.1	BGIOSGA027380
TraesCS4B02G125700	TraesCS4B02G125700.1	BGIOSGA027380
TraesCS4B02G125700	TraesCS4B02G125700.1	BGIOSGA027380
TraesCS4B02G125700	TraesCS4B02G125700.1	BGIOSGA027380
TraesCS4B02G125700	TraesCS4B02G125700.1	BGIOSGA027380
TraesCS4B02G125700	TraesCS4B02G125700.1	BGIOSGA027380
TraesCS4B02G125700	TraesCS4B02G125700.1	BGIOSGA027380
TraesCS4B02G125700	TraesCS4B02G125700.1	BGIOSGA027380
TraesCS4B02G125700	TraesCS4B02G125700.1	BGIOSGA027380
TraesCS4B02G125700	TraesCS4B02G125700.1	BGIOSGA027380
TraesCS4B02G125700	TraesCS4B02G125700.1	BGIOSGA027380
TraesCS4B02G125700	TraesCS4B02G125700.1	BGIOSGA027380
TraesCS4B02G125700	TraesCS4B02G125700.1	BGIOSGA027380
TraesCS4B02G125700	TraesCS4B02G125700.1	BGIOSGA027380
TraesCS4B02G125700	TraesCS4B02G125700.1	BGIOSGA027380
TraesCS4B02G125700	TraesCS4B02G125700.1	BGIOSGA027380
TraesCS4B02G125700	TraesCS4B02G125700.1	BGIOSGA027380
TraesCS4B02G125700	TraesCS4B02G125700.1	BGIOSGA027380
TraesCS4B02G125700	TraesCS4B02G125700.1	BGIOSGA027380
TraesCS4B02G125700	TraesCS4B02G125700.1	BGIOSGA027380
TraesCS4B02G125700	TraesCS4B02G125700.1	BGIOSGA027380
TraesCS4B02G125700	TraesCS4B02G125700.1	BGIOSGA027380
TraesCS4B02G125700	TraesCS4B02G125700.1	BGIOSGA027380
TraesCS4B02G125700	TraesCS4B02G125700.1	BGIOSGA027380
TraesCS4B02G125700	TraesCS4B02G125700.1	BGIOSGA027380
TraesCS4B02G125700	TraesCS4B02G125700.1	BGIOSGA027380
TraesCS4B02G125700	TraesCS4B02G125700.1	BGIOSGA027380
TraesCS4B02G125700	TraesCS4B02G125700.1	BGIOSGA027380
TraesCS4B02G125700	TraesCS4B02G125700.1	BGIOSGA027380
TraesCS4B02G125700	TraesCS4B02G125700.1	BGIOSGA027380
TraesCS4B02G125700	TraesCS4B02G125700.1	BGIOSGA027380
TraesCS4B02G125700	TraesCS4B02G125700.1	BGIOSGA027380
TraesCS4B02G125700	TraesCS4B02G125700.1	BGIOSGA027380
TraesCS4B02G125700	TraesCS4B02G125700.1	BGIOSGA027380
TraesCS4B02G125700	TraesCS4B02G125700.1	BGIOSGA027380
TraesCS4B02G125700	TraesCS4B02G125700.1	BGIOSGA027380
TraesCS4B02G125700	TraesCS4B02G125700.1	BGIOSGA027380
TraesCS4B02G125700	TraesCS4B02G125700.1	BGIOSGA027380
TraesCS4B02G125700	TraesCS4B02G125700.1	BGIOSGA027380
TraesCS4B02G125700	TraesCS4B02G125700.1	BGIOSGA027380
TraesCS4B02G125700	TraesCS4B02G125700.1	BGIOSGA027380
TraesCS4B02G125700	TraesCS4B02G125700.1	BGIOSGA027380
TraesCS4B02G125700	TraesCS4B02G125700.1	BGIOSGA027380
TraesCS4B02G125700	TraesCS4B02G125700.1	BGIOSGA027380
TraesCS4B02G125700	TraesCS4B02G125700.1	BGIOSGA027380
TraesCS4B02G125700	TraesCS4B02G125700.1	BGIOSGA027380
TraesCS4B02G125700	TraesCS4B02G125700.1	BGIOSGA027380
TraesCS4B02G125700	TraesCS4B02G125700.1	BGIOSGA027380
TraesCS4B02G125700	TraesCS4B02G125700.1	BGIOSGA027380
TraesCS4B02G125700	TraesCS4B02G125700.1	BGIOSGA027380
TraesCS4B02G125700	TraesCS4B02G125700.1	BGIOSGA027380
TraesCS4B02G125700	TraesCS4B02G125700.1	BGIOSGA027380
TraesCS4B02G125700	TraesCS4B02G125700.1	BGIOSGA027380
TraesCS4B02G125700	TraesCS4B02G125700.1	BGIOSGA027380
TraesCS4B02G125700	TraesCS4B02G125700.1	BGIOSGA027380
TraesCS4B02G125700	TraesCS4B02G125700.1	BGIOSGA027380
TraesCS4B02G125700	TraesCS4B02G125700.1	BGIOSGA027380
TraesCS4B02G125700	TraesCS4B02G125700.1	BGIOSGA027380
TraesCS4B02G125700	TraesCS4B02G125700.1	BGIOSGA027380
TraesCS4B02G125700	TraesCS4B02G125700.1	BGIOSGA027380
TraesCS4B02G125700	TraesCS4B02G125700.1	BGIOSGA027380
TraesCS4D02G147600	TraesCS4D02G147600.1	BGIOSGA027380
TraesCS4D02G147600	TraesCS4D02G147600.1	BGIOSGA027380
TraesCS4D02G147600	TraesCS4D02G147600.1	BGIOSGA027380
TraesCS4D02G147600	TraesCS4D02G147600.1	BGIOSGA027380
TraesCS4D02G147600	TraesCS4D02G147600.1	BGIOSGA027380
TraesCS4D02G147600	TraesCS4D02G147600.1	BGIOSGA027380
TraesCS4D02G147600	TraesCS4D02G147600.1	BGIOSGA027380
TraesCS4D02G147600	TraesCS4D02G147600.1	BGIOSGA027380
TraesCS4D02G147600	TraesCS4D02G147600.1	BGIOSGA027380
TraesCS4D02G147600	TraesCS4D02G147600.1	BGIOSGA027380
TraesCS4D02G147600	TraesCS4D02G147600.1	BGIOSGA027380
TraesCS4D02G147600	TraesCS4D02G147600.1	BGIOSGA027380
TraesCS4D02G147600	TraesCS4D02G147600.1	BGIOSGA027380
TraesCS4D02G147600	TraesCS4D02G147600.1	BGIOSGA027380
TraesCS4D02G147600	TraesCS4D02G147600.1	BGIOSGA027380
TraesCS4D02G147600	TraesCS4D02G147600.1	BGIOSGA027380
TraesCS4D02G147600	TraesCS4D02G147600.1	BGIOSGA027380
TraesCS4D02G147600	TraesCS4D02G147600.1	BGIOSGA027380
TraesCS4D02G147600	TraesCS4D02G147600.1	BGIOSGA027380
TraesCS4D02G147600	TraesCS4D02G147600.1	BGIOSGA027380
TraesCS4D02G147600	TraesCS4D02G147600.1	BGIOSGA027380
TraesCS4D02G147600	TraesCS4D02G147600.1	BGIOSGA027380
TraesCS4D02G147600	TraesCS4D02G147600.1	BGIOSGA027380
TraesCS4D02G147600	TraesCS4D02G147600.1	BGIOSGA027380
TraesCS4D02G147600	TraesCS4D02G147600.1	BGIOSGA027380
TraesCS4D02G147600	TraesCS4D02G147600.1	BGIOSGA027380
TraesCS4D02G147600	TraesCS4D02G147600.1	BGIOSGA027380
TraesCS4D02G147600	TraesCS4D02G147600.1	BGIOSGA027380
TraesCS4D02G147600	TraesCS4D02G147600.1	BGIOSGA027380
TraesCS4D02G147600	TraesCS4D02G147600.1	BGIOSGA027380
TraesCS4D02G147600	TraesCS4D02G147600.1	BGIOSGA027380
TraesCS4D02G147600	TraesCS4D02G147600.1	BGIOSGA027380
TraesCS4D02G147600	TraesCS4D02G147600.1	BGIOSGA027380
TraesCS4D02G147600	TraesCS4D02G147600.1	BGIOSGA027380
TraesCS4D02G147600	TraesCS4D02G147600.1	BGIOSGA027380
TraesCS4D02G147600	TraesCS4D02G147600.1	BGIOSGA027380
TraesCS4D02G147600	TraesCS4D02G147600.1	BGIOSGA027380
TraesCS4D02G147600	TraesCS4D02G147600.1	BGIOSGA027380
TraesCS4D02G147600	TraesCS4D02G147600.1	BGIOSGA027380
TraesCS4D02G147600	TraesCS4D02G147600.1	BGIOSGA027380
TraesCS4D02G147600	TraesCS4D02G147600.1	BGIOSGA027380
TraesCS4D02G147600	TraesCS4D02G147600.1	BGIOSGA027380
TraesCS4D02G147600	TraesCS4D02G147600.1	BGIOSGA027380
TraesCS4D02G147600	TraesCS4D02G147600.1	BGIOSGA027380
TraesCS4D02G147600	TraesCS4D02G147600.1	BGIOSGA027380
TraesCS4D02G147600	TraesCS4D02G147600.1	BGIOSGA027380
TraesCS4D02G147600	TraesCS4D02G147600.1	BGIOSGA027380
TraesCS4D02G147600	TraesCS4D02G147600.1	BGIOSGA027380
TraesCS4D02G147600	TraesCS4D02G147600.1	BGIOSGA027380
TraesCS4D02G147600	TraesCS4D02G147600.1	BGIOSGA027380
TraesCS4D02G147600	TraesCS4D02G147600.1	BGIOSGA027380
TraesCS4D02G147600	TraesCS4D02G147600.1	BGIOSGA027380
TraesCS4D02G147600	TraesCS4D02G147600.1	BGIOSGA027380
TraesCS4D02G147600	TraesCS4D02G147600.1	BGIOSGA027380
TraesCS4D02G147600	TraesCS4D02G147600.1	BGIOSGA027380
TraesCS4D02G147600	TraesCS4D02G147600.1	BGIOSGA027380
TraesCS4D02G147600	TraesCS4D02G147600.1	BGIOSGA027380
TraesCS4D02G147600	TraesCS4D02G147600.1	BGIOSGA027380
TraesCS4D02G147600	TraesCS4D02G147600.1	BGIOSGA027380
TraesCS4D02G147600	TraesCS4D02G147600.1	BGIOSGA027380
TraesCS4D02G147600	TraesCS4D02G147600.1	BGIOSGA027380
TraesCS4D02G147600	TraesCS4D02G147600.1	BGIOSGA027380
TraesCS4D02G147600	TraesCS4D02G147600.1	BGIOSGA027380
TraesCS4D02G147600	TraesCS4D02G147600.1	BGIOSGA027380
TraesCS4D02G147600	TraesCS4D02G147600.1	BGIOSGA027380
TraesCS4D02G147600	TraesCS4D02G147600.1	BGIOSGA027380
TraesCS4D02G147600	TraesCS4D02G147600.1	BGIOSGA027380
TraesCS4D02G147600	TraesCS4D02G147600.1	BGIOSGA027380
TraesCS4D02G147600	TraesCS4D02G147600.1	BGIOSGA027380
TraesCS4D02G147600	TraesCS4D02G147600.1	BGIOSGA027380
TraesCS4D02G147600	TraesCS4D02G147600.1	BGIOSGA027380
TraesCS4D02G147600	TraesCS4D02G147600.1	BGIOSGA027380
TraesCS4D02G147600	TraesCS4D02G147600.1	BGIOSGA027380
TraesCS4D02G147600	TraesCS4D02G147600.1	BGIOSGA027380
TraesCS4D02G147600	TraesCS4D02G147600.1	BGIOSGA027380
TraesCS4D02G147600	TraesCS4D02G147600.1	BGIOSGA027380
TraesCS4D02G147600	TraesCS4D02G147600.1	BGIOSGA027380
TraesCS4D02G147600	TraesCS4D02G147600.1	BGIOSGA027380
TraesCS4D02G147600	TraesCS4D02G147600.1	BGIOSGA027380
TraesCS4D02G147600	TraesCS4D02G147600.1	BGIOSGA027380
TraesCS4D02G147600	TraesCS4D02G147600.1	BGIOSGA027380
TraesCS4D02G147600	TraesCS4D02G147600.1	BGIOSGA027380
TraesCS4D02G147600	TraesCS4D02G147600.1	BGIOSGA027380
TraesCS4D02G147600	TraesCS4D02G147600.1	BGIOSGA027380
TraesCS4D02G147600	TraesCS4D02G147600.1	BGIOSGA027380
TraesCS4D02G147600	TraesCS4D02G147600.1	BGIOSGA027380
TraesCS4D02G147600	TraesCS4D02G147600.1	BGIOSGA027380
TraesCS4D02G147600	TraesCS4D02G147600.1	BGIOSGA027380
TraesCS4D02G147600	TraesCS4D02G147600.1	BGIOSGA027380
TraesCS4D02G147600	TraesCS4D02G147600.1	BGIOSGA027380
TraesCS4D02G147600	TraesCS4D02G147600.1	BGIOSGA027380
TraesCS4D02G147600	TraesCS4D02G147600.1	BGIOSGA027380
TraesCS4D02G147600	TraesCS4D02G147600.1	BGIOSGA027380
TraesCS4D02G147600	TraesCS4D02G147600.1	BGIOSGA027380
TraesCS4D02G147600	TraesCS4D02G147600.1	BGIOSGA027380
TraesCS4D02G147600	TraesCS4D02G147600.1	BGIOSGA027380
TraesCS4D02G147600	TraesCS4D02G147600.1	BGIOSGA027380
TraesCS4D02G147600	TraesCS4D02G147600.1	BGIOSGA027380
TraesCS4D02G147600	TraesCS4D02G147600.1	BGIOSGA027380
TraesCS4D02G147600	TraesCS4D02G147600.1	BGIOSGA027380
TraesCS4D02G147600	TraesCS4D02G147600.1	BGIOSGA027380
TraesCS4D02G147600	TraesCS4D02G147600.1	BGIOSGA027380
TraesCS4D02G147600	TraesCS4D02G147600.1	BGIOSGA027380
TraesCS4D02G147600	TraesCS4D02G147600.1	BGIOSGA027380
TraesCS4D02G147600	TraesCS4D02G147600.1	BGIOSGA027380
TraesCS4D02G147600	TraesCS4D02G147600.1	BGIOSGA027380
TraesCS4D02G147600	TraesCS4D02G147600.1	BGIOSGA027380
TraesCS4D02G147600	TraesCS4D02G147600.1	BGIOSGA027380
TraesCS4D02G147600	TraesCS4D02G147600.1	BGIOSGA027380
TraesCS4D02G147600	TraesCS4D02G147600.1	BGIOSGA027380
TraesCS4D02G147600	TraesCS4D02G147600.1	BGIOSGA027380
TraesCS4D02G147600	TraesCS4D02G147600.1	BGIOSGA027380
TraesCS4D02G147600	TraesCS4D02G147600.1	BGIOSGA027380
TraesCS4D02G147600	TraesCS4D02G147600.1	BGIOSGA027380
TraesCS4D02G147600	TraesCS4D02G147600.1	BGIOSGA027380
TraesCS4D02G147600	TraesCS4D02G147600.1	BGIOSGA027380
TraesCS4D02G147600	TraesCS4D02G147600.1	BGIOSGA027380
TraesCS4D02G147600	TraesCS4D02G147600.1	BGIOSGA027380
TraesCS4D02G147600	TraesCS4D02G147600.1	BGIOSGA027380
TraesCS4D02G147600	TraesCS4D02G147600.1	BGIOSGA027380
TraesCS4D02G147600	TraesCS4D02G147600.1	BGIOSGA027380
TraesCS4D02G147600	TraesCS4D02G147600.1	BGIOSGA027380
TraesCS4D02G147600	TraesCS4D02G147600.1	BGIOSGA027380
TraesCS4D02G147600	TraesCS4D02G147600.1	BGIOSGA027380
TraesCS4D02G147600	TraesCS4D02G147600.1	BGIOSGA027380
TraesCS4D02G147600	TraesCS4D02G147600.1	BGIOSGA027380
TraesCS4D02G147600	TraesCS4D02G147600.1	BGIOSGA027380
TraesCS4D02G147600	TraesCS4D02G147600.1	BGIOSGA027380
TraesCS4D02G147600	TraesCS4D02G147600.1	BGIOSGA027380
TraesCS4D02G147600	TraesCS4D02G147600.1	BGIOSGA027380
TraesCS4D02G147600	TraesCS4D02G147600.1	BGIOSGA027380
TraesCS4D02G147600	TraesCS4D02G147600.1	BGIOSGA027380
TraesCS4D02G147600	TraesCS4D02G147600.1	BGIOSGA027380
TraesCS4D02G147600	TraesCS4D02G147600.1	BGIOSGA027380
TraesCS4D02G147600	TraesCS4D02G147600.1	BGIOSGA027380
TraesCS4D02G147600	TraesCS4D02G147600.1	BGIOSGA027380
TraesCS4D02G147600	TraesCS4D02G147600.1	BGIOSGA027380
TraesCS4D02G147600	TraesCS4D02G147600.1	BGIOSGA027380
TraesCS4D02G147600	TraesCS4D02G147600.1	BGIOSGA027380
TraesCS4D02G147600	TraesCS4D02G147600.1	BGIOSGA027380
TraesCS4D02G147600	TraesCS4D02G147600.1	BGIOSGA027380
TraesCS4D02G147600	TraesCS4D02G147600.1	BGIOSGA027380
TraesCS4D02G147600	TraesCS4D02G147600.1	BGIOSGA027380
TraesCS4D02G147600	TraesCS4D02G147600.1	BGIOSGA027380
TraesCS4D02G147600	TraesCS4D02G147600.1	BGIOSGA027380
TraesCS4D02G147600	TraesCS4D02G147600.1	BGIOSGA027380
TraesCS4D02G147600	TraesCS4D02G147600.1	BGIOSGA027380
TraesCS4D02G147600	TraesCS4D02G147600.1	BGIOSGA027380
TraesCS4D02G147600	TraesCS4D02G147600.1	BGIOSGA027380
TraesCS4D02G147600	TraesCS4D02G147600.1	BGIOSGA027380
TraesCS4D02G147600	TraesCS4D02G147600.1	BGIOSGA027380
TraesCS4D02G147600	TraesCS4D02G147600.1	BGIOSGA027380
TraesCS4D02G147600	TraesCS4D02G147600.1	BGIOSGA027380
TraesCS4D02G147600	TraesCS4D02G147600.1	BGIOSGA027380
TraesCS4D02G147600	TraesCS4D02G147600.1	BGIOSGA027380
TraesCS4D02G147600	TraesCS4D02G147600.1	BGIOSGA027380
TraesCS4D02G147600	TraesCS4D02G147600.1	BGIOSGA027380
TraesCS4D02G147600	TraesCS4D02G147600.1	BGIOSGA027380
TraesCS4D02G147600	TraesCS4D02G147600.1	BGIOSGA027380
TraesCS4D02G147600	TraesCS4D02G147600.1	BGIOSGA027380
TraesCS4D02G147600	TraesCS4D02G147600.1	BGIOSGA027380
TraesCS4D02G147600	TraesCS4D02G147600.1	BGIOSGA027380
TraesCS4D02G147600	TraesCS4D02G147600.1	BGIOSGA027380
TraesCS4D02G147600	TraesCS4D02G147600.1	BGIOSGA027380
TraesCS4D02G147600	TraesCS4D02G147600.1	BGIOSGA027380
TraesCS4D02G147600	TraesCS4D02G147600.1	BGIOSGA027380
TraesCS4D02G147600	TraesCS4D02G147600.1	BGIOSGA027380
TraesCS4D02G147600	TraesCS4D02G147600.1	BGIOSGA027380
TraesCS4D02G147600	TraesCS4D02G147600.1	BGIOSGA027380
TraesCS4D02G147600	TraesCS4D02G147600.1	BGIOSGA027380
TraesCS4D02G147600	TraesCS4D02G147600.1	BGIOSGA027380
TraesCS4D02G147600	TraesCS4D02G147600.1	BGIOSGA027380
TraesCS4D02G147600	TraesCS4D02G147600.1	BGIOSGA027380
TraesCS4D02G147600	TraesCS4D02G147600.1	BGIOSGA027380
TraesCS4D02G147600	TraesCS4D02G147600.1	BGIOSGA027380
TraesCS4D02G147600	TraesCS4D02G147600.1	BGIOSGA027380
TraesCS4D02G147600	TraesCS4D02G147600.1	BGIOSGA027380
TraesCS4D02G147600	TraesCS4D02G147600.1	BGIOSGA027380
TraesCS4D02G147600	TraesCS4D02G147600.1	BGIOSGA027380
TraesCS4D02G147600	TraesCS4D02G147600.1	BGIOSGA027380
TraesCS4D02G147600	TraesCS4D02G147600.1	BGIOSGA027380
TraesCS4D02G147600	TraesCS4D02G147600.1	BGIOSGA027380
TraesCS4D02G147600	TraesCS4D02G147600.1	BGIOSGA027380
TraesCS4D02G147600	TraesCS4D02G147600.1	BGIOSGA027380
TraesCS4D02G147600	TraesCS4D02G147600.1	BGIOSGA027380
TraesCS4D02G147600	TraesCS4D02G147600.1	BGIOSGA027380
TraesCS4D02G147600	TraesCS4D02G147600.1	BGIOSGA027380
TraesCS4D02G147600	TraesCS4D02G147600.1	BGIOSGA027380
TraesCS4D02G147600	TraesCS4D02G147600.1	BGIOSGA027380
TraesCS4D02G147600	TraesCS4D02G147600.1	BGIOSGA027380
TraesCS4D02G147600	TraesCS4D02G147600.1	BGIOSGA027380
TraesCS4D02G147600	TraesCS4D02G147600.1	BGIOSGA027380
TraesCS5A02G176100	TraesCS5A02G176100.1	BGIOSGA030066
TraesCS5A02G176100	TraesCS5A02G176100.1	BGIOSGA030066
TraesCS5A02G176100	TraesCS5A02G176100.1	BGIOSGA030066
TraesCS5A02G176100	TraesCS5A02G176100.1	BGIOSGA030066
TraesCS5A02G176100	TraesCS5A02G176100.1	BGIOSGA030066
TraesCS5A02G176100	TraesCS5A02G176100.1	BGIOSGA030066
TraesCS5A02G176100	TraesCS5A02G176100.1	BGIOSGA030066
TraesCS5A02G176100	TraesCS5A02G176100.1	BGIOSGA030066
TraesCS5A02G176100	TraesCS5A02G176100.1	BGIOSGA030066
TraesCS5A02G176100	TraesCS5A02G176100.1	BGIOSGA030066
TraesCS5A02G176100	TraesCS5A02G176100.1	BGIOSGA030066
TraesCS5A02G176100	TraesCS5A02G176100.1	BGIOSGA030066
TraesCS5A02G176100	TraesCS5A02G176100.1	BGIOSGA030066
TraesCS5A02G176100	TraesCS5A02G176100.1	BGIOSGA030066
TraesCS5A02G176100	TraesCS5A02G176100.1	BGIOSGA030066
TraesCS5A02G176100	TraesCS5A02G176100.1	BGIOSGA030066
TraesCS5A02G176100	TraesCS5A02G176100.1	BGIOSGA030066
TraesCS5A02G176100	TraesCS5A02G176100.1	BGIOSGA030066
TraesCS5A02G176100	TraesCS5A02G176100.1	BGIOSGA030066
TraesCS5A02G176100	TraesCS5A02G176100.1	BGIOSGA030066
TraesCS5A02G176100	TraesCS5A02G176100.1	BGIOSGA030066
TraesCS5A02G176100	TraesCS5A02G176100.1	BGIOSGA030066
TraesCS5A02G176100	TraesCS5A02G176100.1	BGIOSGA030066
TraesCS5A02G176100	TraesCS5A02G176100.1	BGIOSGA030066
TraesCS5A02G176100	TraesCS5A02G176100.1	BGIOSGA030066
TraesCS5A02G176100	TraesCS5A02G176100.1	BGIOSGA030066
TraesCS5A02G176100	TraesCS5A02G176100.1	BGIOSGA030066
TraesCS5A02G176100	TraesCS5A02G176100.1	BGIOSGA030066
TraesCS5A02G176100	TraesCS5A02G176100.1	BGIOSGA030066
TraesCS5A02G176100	TraesCS5A02G176100.1	BGIOSGA030066
TraesCS5A02G176100	TraesCS5A02G176100.1	BGIOSGA030066
TraesCS5A02G176100	TraesCS5A02G176100.1	BGIOSGA030066
TraesCS5A02G176100	TraesCS5A02G176100.1	BGIOSGA030066
TraesCS5A02G176100	TraesCS5A02G176100.1	BGIOSGA030066
TraesCS5A02G176100	TraesCS5A02G176100.1	BGIOSGA030066
TraesCS5A02G176100	TraesCS5A02G176100.1	BGIOSGA030066
TraesCS5A02G176100	TraesCS5A02G176100.1	BGIOSGA030066
TraesCS5A02G176100	TraesCS5A02G176100.1	BGIOSGA030066
TraesCS5A02G176100	TraesCS5A02G176100.1	BGIOSGA030066
TraesCS5A02G176100	TraesCS5A02G176100.1	BGIOSGA030066
TraesCS5A02G176100	TraesCS5A02G176100.1	BGIOSGA030066
TraesCS5A02G176100	TraesCS5A02G176100.1	BGIOSGA030066
TraesCS5A02G176100	TraesCS5A02G176100.1	BGIOSGA030066
TraesCS5A02G176100	TraesCS5A02G176100.1	BGIOSGA030066
TraesCS5A02G176100	TraesCS5A02G176100.1	BGIOSGA030066
TraesCS5A02G176100	TraesCS5A02G176100.1	BGIOSGA030066
TraesCS5A02G176100	TraesCS5A02G176100.1	BGIOSGA030066
TraesCS5A02G176100	TraesCS5A02G176100.1	BGIOSGA030066
TraesCS5A02G176100	TraesCS5A02G176100.1	BGIOSGA030066
TraesCS5A02G176100	TraesCS5A02G176100.1	BGIOSGA030066
TraesCS5A02G176100	TraesCS5A02G176100.1	BGIOSGA030066
TraesCS5A02G176100	TraesCS5A02G176100.1	BGIOSGA030066
TraesCS5A02G176100	TraesCS5A02G176100.1	BGIOSGA030066
TraesCS5A02G176100	TraesCS5A02G176100.1	BGIOSGA030066
TraesCS5A02G176100	TraesCS5A02G176100.1	BGIOSGA030066
TraesCS5A02G176100	TraesCS5A02G176100.1	BGIOSGA030066
TraesCS5A02G176100	TraesCS5A02G176100.1	BGIOSGA030066
TraesCS5A02G176100	TraesCS5A02G176100.1	BGIOSGA030066
TraesCS5A02G176100	TraesCS5A02G176100.1	BGIOSGA030066
TraesCS5A02G176100	TraesCS5A02G176100.1	BGIOSGA030066
TraesCS5A02G176100	TraesCS5A02G176100.1	BGIOSGA030066
TraesCS5A02G176100	TraesCS5A02G176100.1	BGIOSGA030066
TraesCS5A02G176100	TraesCS5A02G176100.1	BGIOSGA030066
TraesCS5A02G176100	TraesCS5A02G176100.1	BGIOSGA030066
TraesCS5A02G176100	TraesCS5A02G176100.1	BGIOSGA030066
TraesCS5A02G176100	TraesCS5A02G176100.1	BGIOSGA030066
TraesCS5A02G176100	TraesCS5A02G176100.1	BGIOSGA030066
TraesCS5A02G176100	TraesCS5A02G176100.1	BGIOSGA030066
TraesCS5A02G176100	TraesCS5A02G176100.1	BGIOSGA030066
TraesCS5A02G176100	TraesCS5A02G176100.1	BGIOSGA030066
TraesCS5A02G176100	TraesCS5A02G176100.1	BGIOSGA030066
TraesCS5A02G176100	TraesCS5A02G176100.1	BGIOSGA030066
TraesCS5A02G176100	TraesCS5A02G176100.1	BGIOSGA030066
TraesCS5A02G176100	TraesCS5A02G176100.1	BGIOSGA030066
TraesCS5A02G176100	TraesCS5A02G176100.1	BGIOSGA030066
TraesCS5A02G176100	TraesCS5A02G176100.1	BGIOSGA030066
TraesCS5A02G176100	TraesCS5A02G176100.1	BGIOSGA030066
TraesCS5A02G176100	TraesCS5A02G176100.1	BGIOSGA030066
TraesCS5A02G176100	TraesCS5A02G176100.1	BGIOSGA030066
TraesCS5A02G176100	TraesCS5A02G176100.1	BGIOSGA030066
TraesCS5A02G176100	TraesCS5A02G176100.1	BGIOSGA030066
TraesCS5A02G176100	TraesCS5A02G176100.1	BGIOSGA030066
TraesCS5A02G176100	TraesCS5A02G176100.1	BGIOSGA030066
TraesCS5A02G176100	TraesCS5A02G176100.1	BGIOSGA030066
TraesCS5A02G176100	TraesCS5A02G176100.1	BGIOSGA030066
TraesCS5A02G176100	TraesCS5A02G176100.1	BGIOSGA030066
TraesCS5A02G176100	TraesCS5A02G176100.1	BGIOSGA030066
TraesCS5A02G176100	TraesCS5A02G176100.1	BGIOSGA030066
TraesCS5A02G260700	TraesCS5A02G260700.1	BGIOSGA029567
TraesCS5A02G260700	TraesCS5A02G260700.1	BGIOSGA029567
TraesCS5A02G260700	TraesCS5A02G260700.1	BGIOSGA029567
TraesCS5A02G260700	TraesCS5A02G260700.1	BGIOSGA029567
TraesCS5A02G260700	TraesCS5A02G260700.1	BGIOSGA029567
TraesCS5A02G260700	TraesCS5A02G260700.1	BGIOSGA029567
TraesCS5A02G260700	TraesCS5A02G260700.1	BGIOSGA029567
TraesCS5A02G260700	TraesCS5A02G260700.1	BGIOSGA029567
TraesCS5A02G260700	TraesCS5A02G260700.1	BGIOSGA029567
TraesCS5A02G260700	TraesCS5A02G260700.1	BGIOSGA029567
TraesCS5A02G260700	TraesCS5A02G260700.1	BGIOSGA029567
TraesCS5A02G260700	TraesCS5A02G260700.1	BGIOSGA029567
TraesCS5A02G260700	TraesCS5A02G260700.1	BGIOSGA029567
TraesCS5A02G260700	TraesCS5A02G260700.1	BGIOSGA029567
TraesCS5A02G260700	TraesCS5A02G260700.1	BGIOSGA029567
TraesCS5A02G260700	TraesCS5A02G260700.1	BGIOSGA029567
TraesCS5A02G260700	TraesCS5A02G260700.1	BGIOSGA029567
TraesCS5A02G260700	TraesCS5A02G260700.1	BGIOSGA029567
TraesCS5A02G260700	TraesCS5A02G260700.1	BGIOSGA029567
TraesCS5A02G260700	TraesCS5A02G260700.1	BGIOSGA029567
TraesCS5A02G260700	TraesCS5A02G260700.1	BGIOSGA029567
TraesCS5A02G260700	TraesCS5A02G260700.1	BGIOSGA029567
TraesCS5A02G260700	TraesCS5A02G260700.1	BGIOSGA029567
TraesCS5A02G260700	TraesCS5A02G260700.1	BGIOSGA029567
TraesCS5A02G260700	TraesCS5A02G260700.1	BGIOSGA029567
TraesCS5A02G260700	TraesCS5A02G260700.1	BGIOSGA029567
TraesCS5A02G260700	TraesCS5A02G260700.1	BGIOSGA029567
TraesCS5A02G260700	TraesCS5A02G260700.1	BGIOSGA029567
TraesCS5A02G260700	TraesCS5A02G260700.1	BGIOSGA029567
TraesCS5A02G260700	TraesCS5A02G260700.1	BGIOSGA029567
TraesCS5A02G260700	TraesCS5A02G260700.1	BGIOSGA029567
TraesCS5A02G260700	TraesCS5A02G260700.1	BGIOSGA029567
TraesCS5A02G260700	TraesCS5A02G260700.1	BGIOSGA029567
TraesCS5A02G260700	TraesCS5A02G260700.1	BGIOSGA029567
TraesCS5A02G260700	TraesCS5A02G260700.1	BGIOSGA029567
TraesCS5A02G260700	TraesCS5A02G260700.1	BGIOSGA029567
TraesCS5A02G260700	TraesCS5A02G260700.1	BGIOSGA029567
TraesCS5A02G260700	TraesCS5A02G260700.1	BGIOSGA029567
TraesCS5A02G260700	TraesCS5A02G260700.1	BGIOSGA029567
TraesCS5A02G260700	TraesCS5A02G260700.1	BGIOSGA029567
TraesCS5A02G260700	TraesCS5A02G260700.1	BGIOSGA029567
TraesCS5A02G260700	TraesCS5A02G260700.1	BGIOSGA029567
TraesCS5A02G260700	TraesCS5A02G260700.1	BGIOSGA029567
TraesCS5A02G260700	TraesCS5A02G260700.1	BGIOSGA029567
TraesCS5A02G260700	TraesCS5A02G260700.1	BGIOSGA029567
TraesCS5A02G260700	TraesCS5A02G260700.1	BGIOSGA029567
TraesCS5A02G260700	TraesCS5A02G260700.1	BGIOSGA029567
TraesCS5A02G260700	TraesCS5A02G260700.1	BGIOSGA029567
TraesCS5A02G260700	TraesCS5A02G260700.1	BGIOSGA029567
TraesCS5A02G260700	TraesCS5A02G260700.1	BGIOSGA029567
TraesCS5A02G260700	TraesCS5A02G260700.1	BGIOSGA029567
TraesCS5A02G260700	TraesCS5A02G260700.1	BGIOSGA029567
TraesCS5A02G260700	TraesCS5A02G260700.1	BGIOSGA029567
TraesCS5A02G260700	TraesCS5A02G260700.1	BGIOSGA029567
TraesCS5A02G260700	TraesCS5A02G260700.1	BGIOSGA029567
TraesCS5A02G260700	TraesCS5A02G260700.1	BGIOSGA029567
TraesCS5A02G260700	TraesCS5A02G260700.1	BGIOSGA029567
TraesCS5A02G260700	TraesCS5A02G260700.1	BGIOSGA029567
TraesCS5A02G260700	TraesCS5A02G260700.1	BGIOSGA029567
TraesCS5A02G260700	TraesCS5A02G260700.1	BGIOSGA029567
TraesCS5A02G260700	TraesCS5A02G260700.1	BGIOSGA029567
TraesCS5A02G260700	TraesCS5A02G260700.1	BGIOSGA029567
TraesCS5A02G260700	TraesCS5A02G260700.1	BGIOSGA029567
TraesCS5A02G260700	TraesCS5A02G260700.1	BGIOSGA029567
TraesCS5A02G260700	TraesCS5A02G260700.1	BGIOSGA029567
TraesCS5A02G260700	TraesCS5A02G260700.1	BGIOSGA029567
TraesCS5A02G260700	TraesCS5A02G260700.1	BGIOSGA029567
TraesCS5A02G260700	TraesCS5A02G260700.1	BGIOSGA029567
TraesCS5A02G260700	TraesCS5A02G260700.1	BGIOSGA029567
TraesCS5A02G260700	TraesCS5A02G260700.1	BGIOSGA029567
TraesCS5A02G260700	TraesCS5A02G260700.1	BGIOSGA029567
TraesCS5A02G260700	TraesCS5A02G260700.1	BGIOSGA029567
TraesCS5A02G260700	TraesCS5A02G260700.1	BGIOSGA029567
TraesCS5A02G260700	TraesCS5A02G260700.1	BGIOSGA029567
TraesCS5A02G260700	TraesCS5A02G260700.1	BGIOSGA029567
TraesCS5A02G260700	TraesCS5A02G260700.1	BGIOSGA029567
TraesCS5A02G260700	TraesCS5A02G260700.1	BGIOSGA029567
TraesCS5A02G260700	TraesCS5A02G260700.1	BGIOSGA029567
TraesCS5A02G260700	TraesCS5A02G260700.1	BGIOSGA029567
TraesCS5A02G260700	TraesCS5A02G260700.1	BGIOSGA029567
TraesCS5A02G260700	TraesCS5A02G260700.1	BGIOSGA029567
TraesCS5A02G260700	TraesCS5A02G260700.1	BGIOSGA029567
TraesCS5A02G260700	TraesCS5A02G260700.1	BGIOSGA029567
TraesCS5A02G260700	TraesCS5A02G260700.1	BGIOSGA029567
TraesCS5A02G260700	TraesCS5A02G260700.1	BGIOSGA029567
TraesCS5A02G260700	TraesCS5A02G260700.1	BGIOSGA029567
TraesCS5A02G260700	TraesCS5A02G260700.1	BGIOSGA029567
TraesCS5A02G260700	TraesCS5A02G260700.1	BGIOSGA029567
TraesCS5B02G173800	TraesCS5B02G173800.2	BGIOSGA030066
TraesCS5B02G173800	TraesCS5B02G173800.2	BGIOSGA030066
TraesCS5B02G173800	TraesCS5B02G173800.2	BGIOSGA030066
TraesCS5B02G173800	TraesCS5B02G173800.2	BGIOSGA030066
TraesCS5B02G173800	TraesCS5B02G173800.2	BGIOSGA030066
TraesCS5B02G173800	TraesCS5B02G173800.2	BGIOSGA030066
TraesCS5B02G173800	TraesCS5B02G173800.2	BGIOSGA030066
TraesCS5B02G173800	TraesCS5B02G173800.2	BGIOSGA030066
TraesCS5B02G173800	TraesCS5B02G173800.2	BGIOSGA030066
TraesCS5B02G173800	TraesCS5B02G173800.2	BGIOSGA030066
TraesCS5B02G173800	TraesCS5B02G173800.2	BGIOSGA030066
TraesCS5B02G173800	TraesCS5B02G173800.2	BGIOSGA030066
TraesCS5B02G173800	TraesCS5B02G173800.2	BGIOSGA030066
TraesCS5B02G173800	TraesCS5B02G173800.2	BGIOSGA030066
TraesCS5B02G173800	TraesCS5B02G173800.2	BGIOSGA030066
TraesCS5B02G173800	TraesCS5B02G173800.2	BGIOSGA030066
TraesCS5B02G173800	TraesCS5B02G173800.2	BGIOSGA030066
TraesCS5B02G173800	TraesCS5B02G173800.2	BGIOSGA030066
TraesCS5B02G173800	TraesCS5B02G173800.2	BGIOSGA030066
TraesCS5B02G173800	TraesCS5B02G173800.2	BGIOSGA030066
TraesCS5B02G173800	TraesCS5B02G173800.2	BGIOSGA030066
TraesCS5B02G173800	TraesCS5B02G173800.2	BGIOSGA030066
TraesCS5B02G173800	TraesCS5B02G173800.2	BGIOSGA030066
TraesCS5B02G173800	TraesCS5B02G173800.2	BGIOSGA030066
TraesCS5B02G173800	TraesCS5B02G173800.2	BGIOSGA030066
TraesCS5B02G173800	TraesCS5B02G173800.2	BGIOSGA030066
TraesCS5B02G173800	TraesCS5B02G173800.2	BGIOSGA030066
TraesCS5B02G173800	TraesCS5B02G173800.2	BGIOSGA030066
TraesCS5B02G173800	TraesCS5B02G173800.2	BGIOSGA030066
TraesCS5B02G173800	TraesCS5B02G173800.2	BGIOSGA030066
TraesCS5B02G173800	TraesCS5B02G173800.2	BGIOSGA030066
TraesCS5B02G173800	TraesCS5B02G173800.2	BGIOSGA030066
TraesCS5B02G173800	TraesCS5B02G173800.2	BGIOSGA030066
TraesCS5B02G173800	TraesCS5B02G173800.2	BGIOSGA030066
TraesCS5B02G173800	TraesCS5B02G173800.2	BGIOSGA030066
TraesCS5B02G173800	TraesCS5B02G173800.2	BGIOSGA030066
TraesCS5B02G173800	TraesCS5B02G173800.2	BGIOSGA030066
TraesCS5B02G173800	TraesCS5B02G173800.2	BGIOSGA030066
TraesCS5B02G173800	TraesCS5B02G173800.2	BGIOSGA030066
TraesCS5B02G173800	TraesCS5B02G173800.2	BGIOSGA030066
TraesCS5B02G173800	TraesCS5B02G173800.2	BGIOSGA030066
TraesCS5B02G173800	TraesCS5B02G173800.2	BGIOSGA030066
TraesCS5B02G173800	TraesCS5B02G173800.2	BGIOSGA030066
TraesCS5B02G173800	TraesCS5B02G173800.2	BGIOSGA030066
TraesCS5B02G173800	TraesCS5B02G173800.2	BGIOSGA030066
TraesCS5B02G173800	TraesCS5B02G173800.2	BGIOSGA030066
TraesCS5B02G173800	TraesCS5B02G173800.2	BGIOSGA030066
TraesCS5B02G173800	TraesCS5B02G173800.2	BGIOSGA030066
TraesCS5B02G173800	TraesCS5B02G173800.2	BGIOSGA030066
TraesCS5B02G173800	TraesCS5B02G173800.2	BGIOSGA030066
TraesCS5B02G173800	TraesCS5B02G173800.2	BGIOSGA030066
TraesCS5B02G173800	TraesCS5B02G173800.2	BGIOSGA030066
TraesCS5B02G173800	TraesCS5B02G173800.2	BGIOSGA030066
TraesCS5B02G173800	TraesCS5B02G173800.2	BGIOSGA030066
TraesCS5B02G173800	TraesCS5B02G173800.2	BGIOSGA030066
TraesCS5B02G173800	TraesCS5B02G173800.2	BGIOSGA030066
TraesCS5B02G173800	TraesCS5B02G173800.2	BGIOSGA030066
TraesCS5B02G173800	TraesCS5B02G173800.2	BGIOSGA030066
TraesCS5B02G173800	TraesCS5B02G173800.2	BGIOSGA030066
TraesCS5B02G173800	TraesCS5B02G173800.2	BGIOSGA030066
TraesCS5B02G173800	TraesCS5B02G173800.2	BGIOSGA030066
TraesCS5B02G173800	TraesCS5B02G173800.2	BGIOSGA030066
TraesCS5B02G173800	TraesCS5B02G173800.2	BGIOSGA030066
TraesCS5B02G173800	TraesCS5B02G173800.2	BGIOSGA030066
TraesCS5B02G259100	TraesCS5B02G259100.1	BGIOSGA029567
TraesCS5B02G259100	TraesCS5B02G259100.1	BGIOSGA029567
TraesCS5B02G259100	TraesCS5B02G259100.1	BGIOSGA029567
TraesCS5B02G259100	TraesCS5B02G259100.1	BGIOSGA029567
TraesCS5B02G259100	TraesCS5B02G259100.1	BGIOSGA029567
TraesCS5B02G259100	TraesCS5B02G259100.1	BGIOSGA029567
TraesCS5B02G259100	TraesCS5B02G259100.1	BGIOSGA029567
TraesCS5B02G259100	TraesCS5B02G259100.1	BGIOSGA029567
TraesCS5B02G259100	TraesCS5B02G259100.1	BGIOSGA029567
TraesCS5B02G259100	TraesCS5B02G259100.1	BGIOSGA029567
TraesCS5B02G259100	TraesCS5B02G259100.1	BGIOSGA029567
TraesCS5B02G259100	TraesCS5B02G259100.1	BGIOSGA029567
TraesCS5B02G259100	TraesCS5B02G259100.1	BGIOSGA029567
TraesCS5B02G259100	TraesCS5B02G259100.1	BGIOSGA029567
TraesCS5B02G259100	TraesCS5B02G259100.1	BGIOSGA029567
TraesCS5B02G259100	TraesCS5B02G259100.1	BGIOSGA029567
TraesCS5B02G259100	TraesCS5B02G259100.1	BGIOSGA029567
TraesCS5B02G259100	TraesCS5B02G259100.1	BGIOSGA029567
TraesCS5B02G259100	TraesCS5B02G259100.1	BGIOSGA029567
TraesCS5B02G259100	TraesCS5B02G259100.1	BGIOSGA029567
TraesCS5B02G259100	TraesCS5B02G259100.1	BGIOSGA029567
TraesCS5B02G259100	TraesCS5B02G259100.1	BGIOSGA029567
TraesCS5B02G259100	TraesCS5B02G259100.1	BGIOSGA029567
TraesCS5B02G259100	TraesCS5B02G259100.1	BGIOSGA029567
TraesCS5B02G259100	TraesCS5B02G259100.1	BGIOSGA029567
TraesCS5B02G259100	TraesCS5B02G259100.1	BGIOSGA029567
TraesCS5B02G259100	TraesCS5B02G259100.1	BGIOSGA029567
TraesCS5B02G259100	TraesCS5B02G259100.1	BGIOSGA029567
TraesCS5B02G259100	TraesCS5B02G259100.1	BGIOSGA029567
TraesCS5B02G259100	TraesCS5B02G259100.1	BGIOSGA029567
TraesCS5B02G259100	TraesCS5B02G259100.1	BGIOSGA029567
TraesCS5B02G259100	TraesCS5B02G259100.1	BGIOSGA029567
TraesCS5B02G259100	TraesCS5B02G259100.1	BGIOSGA029567
TraesCS5B02G259100	TraesCS5B02G259100.1	BGIOSGA029567
TraesCS5B02G259100	TraesCS5B02G259100.1	BGIOSGA029567
TraesCS5B02G259100	TraesCS5B02G259100.1	BGIOSGA029567
TraesCS5B02G259100	TraesCS5B02G259100.1	BGIOSGA029567
TraesCS5B02G259100	TraesCS5B02G259100.1	BGIOSGA029567
TraesCS5B02G259100	TraesCS5B02G259100.1	BGIOSGA029567
TraesCS5B02G259100	TraesCS5B02G259100.1	BGIOSGA029567
TraesCS5B02G259100	TraesCS5B02G259100.1	BGIOSGA029567
TraesCS5B02G259100	TraesCS5B02G259100.1	BGIOSGA029567
TraesCS5B02G259100	TraesCS5B02G259100.1	BGIOSGA029567
TraesCS5B02G259100	TraesCS5B02G259100.1	BGIOSGA029567
TraesCS5B02G259100	TraesCS5B02G259100.1	BGIOSGA029567
TraesCS5B02G259100	TraesCS5B02G259100.1	BGIOSGA029567
TraesCS5B02G259100	TraesCS5B02G259100.1	BGIOSGA029567
TraesCS5B02G259100	TraesCS5B02G259100.1	BGIOSGA029567
TraesCS5B02G259100	TraesCS5B02G259100.1	BGIOSGA029567
TraesCS5B02G259100	TraesCS5B02G259100.1	BGIOSGA029567
TraesCS5B02G259100	TraesCS5B02G259100.1	BGIOSGA029567
TraesCS5B02G259100	TraesCS5B02G259100.1	BGIOSGA029567
TraesCS5B02G259100	TraesCS5B02G259100.1	BGIOSGA029567
TraesCS5B02G259100	TraesCS5B02G259100.1	BGIOSGA029567
TraesCS5B02G259100	TraesCS5B02G259100.1	BGIOSGA029567
TraesCS5B02G259100	TraesCS5B02G259100.1	BGIOSGA029567
TraesCS5B02G259100	TraesCS5B02G259100.1	BGIOSGA029567
TraesCS5B02G259100	TraesCS5B02G259100.1	BGIOSGA029567
TraesCS5B02G259100	TraesCS5B02G259100.1	BGIOSGA029567
TraesCS5B02G259100	TraesCS5B02G259100.1	BGIOSGA029567
TraesCS5B02G259100	TraesCS5B02G259100.1	BGIOSGA029567
TraesCS5B02G259100	TraesCS5B02G259100.1	BGIOSGA029567
TraesCS5B02G259100	TraesCS5B02G259100.1	BGIOSGA029567
TraesCS5B02G259100	TraesCS5B02G259100.1	BGIOSGA029567
TraesCS5D02G180800	TraesCS5D02G180800.1	BGIOSGA030066
TraesCS5D02G180800	TraesCS5D02G180800.1	BGIOSGA030066
TraesCS5D02G180800	TraesCS5D02G180800.1	BGIOSGA030066
TraesCS5D02G180800	TraesCS5D02G180800.1	BGIOSGA030066
TraesCS5D02G180800	TraesCS5D02G180800.1	BGIOSGA030066
TraesCS5D02G180800	TraesCS5D02G180800.1	BGIOSGA030066
TraesCS5D02G180800	TraesCS5D02G180800.1	BGIOSGA030066
TraesCS5D02G180800	TraesCS5D02G180800.1	BGIOSGA030066
TraesCS5D02G180800	TraesCS5D02G180800.1	BGIOSGA030066
TraesCS5D02G180800	TraesCS5D02G180800.1	BGIOSGA030066
TraesCS5D02G180800	TraesCS5D02G180800.1	BGIOSGA030066
TraesCS5D02G180800	TraesCS5D02G180800.1	BGIOSGA030066
TraesCS5D02G180800	TraesCS5D02G180800.1	BGIOSGA030066
TraesCS5D02G180800	TraesCS5D02G180800.1	BGIOSGA030066
TraesCS5D02G180800	TraesCS5D02G180800.1	BGIOSGA030066
TraesCS5D02G180800	TraesCS5D02G180800.1	BGIOSGA030066
TraesCS5D02G180800	TraesCS5D02G180800.1	BGIOSGA030066
TraesCS5D02G180800	TraesCS5D02G180800.1	BGIOSGA030066
TraesCS5D02G180800	TraesCS5D02G180800.1	BGIOSGA030066
TraesCS5D02G180800	TraesCS5D02G180800.1	BGIOSGA030066
TraesCS5D02G180800	TraesCS5D02G180800.1	BGIOSGA030066
TraesCS5D02G180800	TraesCS5D02G180800.1	BGIOSGA030066
TraesCS5D02G180800	TraesCS5D02G180800.1	BGIOSGA030066
TraesCS5D02G180800	TraesCS5D02G180800.1	BGIOSGA030066
TraesCS5D02G180800	TraesCS5D02G180800.1	BGIOSGA030066
TraesCS5D02G180800	TraesCS5D02G180800.1	BGIOSGA030066
TraesCS5D02G180800	TraesCS5D02G180800.1	BGIOSGA030066
TraesCS5D02G180800	TraesCS5D02G180800.1	BGIOSGA030066
TraesCS5D02G180800	TraesCS5D02G180800.1	BGIOSGA030066
TraesCS5D02G180800	TraesCS5D02G180800.1	BGIOSGA030066
TraesCS5D02G180800	TraesCS5D02G180800.1	BGIOSGA030066
TraesCS5D02G180800	TraesCS5D02G180800.1	BGIOSGA030066
TraesCS5D02G180800	TraesCS5D02G180800.1	BGIOSGA030066
TraesCS5D02G180800	TraesCS5D02G180800.1	BGIOSGA030066
TraesCS5D02G180800	TraesCS5D02G180800.1	BGIOSGA030066
TraesCS5D02G180800	TraesCS5D02G180800.1	BGIOSGA030066
TraesCS5D02G180800	TraesCS5D02G180800.1	BGIOSGA030066
TraesCS5D02G180800	TraesCS5D02G180800.1	BGIOSGA030066
TraesCS5D02G180800	TraesCS5D02G180800.1	BGIOSGA030066
TraesCS5D02G180800	TraesCS5D02G180800.1	BGIOSGA030066
TraesCS5D02G180800	TraesCS5D02G180800.1	BGIOSGA030066
TraesCS5D02G180800	TraesCS5D02G180800.1	BGIOSGA030066
TraesCS5D02G180800	TraesCS5D02G180800.1	BGIOSGA030066
TraesCS5D02G180800	TraesCS5D02G180800.1	BGIOSGA030066
TraesCS5D02G180800	TraesCS5D02G180800.1	BGIOSGA030066
TraesCS5D02G180800	TraesCS5D02G180800.1	BGIOSGA030066
TraesCS5D02G180800	TraesCS5D02G180800.1	BGIOSGA030066
TraesCS5D02G180800	TraesCS5D02G180800.1	BGIOSGA030066
TraesCS5D02G180800	TraesCS5D02G180800.1	BGIOSGA030066
[truncated: 463 more rows]

## Sheet: T turgidum
Gene stable ID	Transcript stable ID	Triticum turgidum gene stable ID
TraesCS1A02G102300	TraesCS1A02G102300.1	TRITD1Bv1G044840
TraesCS1A02G102300	TraesCS1A02G102300.1	TRITD1Bv1G044840
TraesCS1A02G102300	TraesCS1A02G102300.1	TRITD1Bv1G044840
TraesCS1A02G102300	TraesCS1A02G102300.1	TRITD1Bv1G044840
TraesCS1A02G102300	TraesCS1A02G102300.1	TRITD1Bv1G044840
TraesCS1A02G102300	TraesCS1A02G102300.1	TRITD1Bv1G044840
TraesCS1A02G102300	TraesCS1A02G102300.1	TRITD1Bv1G044840
TraesCS1A02G102300	TraesCS1A02G102300.1	TRITD1Bv1G044840
TraesCS1A02G102300	TraesCS1A02G102300.1	TRITD1Bv1G044840
TraesCS1A02G102300	TraesCS1A02G102300.1	TRITD1Bv1G044840
TraesCS1A02G102300	TraesCS1A02G102300.1	TRITD1Bv1G044840
TraesCS1A02G102300	TraesCS1A02G102300.1	TRITD1Av1G042000
TraesCS1A02G102300	TraesCS1A02G102300.1	TRITD1Av1G042000
TraesCS1A02G102300	TraesCS1A02G102300.1	TRITD1Av1G042000
TraesCS1A02G102300	TraesCS1A02G102300.1	TRITD1Av1G042000
TraesCS1A02G102300	TraesCS1A02G102300.1	TRITD1Av1G042000
TraesCS1A02G102300	TraesCS1A02G102300.1	TRITD1Av1G042000
TraesCS1A02G102300	TraesCS1A02G102300.1	TRITD1Av1G042000
TraesCS1A02G102300	TraesCS1A02G102300.1	TRITD1Av1G042000
TraesCS1A02G102300	TraesCS1A02G102300.1	TRITD1Av1G042000
TraesCS1A02G102300	TraesCS1A02G102300.1	TRITD1Av1G042000
TraesCS1A02G102300	TraesCS1A02G102300.1	TRITD1Av1G042000
TraesCS1A02G102300	TraesCS1A02G102300.1	TRITD1Bv1G044840
TraesCS1A02G102300	TraesCS1A02G102300.1	TRITD1Bv1G044840
TraesCS1A02G102300	TraesCS1A02G102300.1	TRITD1Bv1G044840
TraesCS1A02G102300	TraesCS1A02G102300.1	TRITD1Bv1G044840
TraesCS1A02G102300	TraesCS1A02G102300.1	TRITD1Bv1G044840
TraesCS1A02G102300	TraesCS1A02G102300.1	TRITD1Bv1G044840
TraesCS1A02G102300	TraesCS1A02G102300.1	TRITD1Bv1G044840
TraesCS1A02G102300	TraesCS1A02G102300.1	TRITD1Bv1G044840
TraesCS1A02G102300	TraesCS1A02G102300.1	TRITD1Bv1G044840
TraesCS1A02G102300	TraesCS1A02G102300.1	TRITD1Bv1G044840
TraesCS1A02G102300	TraesCS1A02G102300.1	TRITD1Bv1G044840
TraesCS1A02G102300	TraesCS1A02G102300.1	TRITD1Av1G042000
TraesCS1A02G102300	TraesCS1A02G102300.1	TRITD1Av1G042000
TraesCS1A02G102300	TraesCS1A02G102300.1	TRITD1Av1G042000
TraesCS1A02G102300	TraesCS1A02G102300.1	TRITD1Av1G042000
TraesCS1A02G102300	TraesCS1A02G102300.1	TRITD1Av1G042000
TraesCS1A02G102300	TraesCS1A02G102300.1	TRITD1Av1G042000
TraesCS1A02G102300	TraesCS1A02G102300.1	TRITD1Av1G042000
TraesCS1A02G102300	TraesCS1A02G102300.1	TRITD1Av1G042000
TraesCS1A02G102300	TraesCS1A02G102300.1	TRITD1Av1G042000
TraesCS1A02G102300	TraesCS1A02G102300.1	TRITD1Av1G042000
TraesCS1A02G102300	TraesCS1A02G102300.1	TRITD1Av1G042000
TraesCS1A02G102300	TraesCS1A02G102300.1	TRITD1Bv1G044840
TraesCS1A02G102300	TraesCS1A02G102300.1	TRITD1Bv1G044840
TraesCS1A02G102300	TraesCS1A02G102300.1	TRITD1Bv1G044840
TraesCS1A02G102300	TraesCS1A02G102300.1	TRITD1Bv1G044840
TraesCS1A02G102300	TraesCS1A02G102300.1	TRITD1Bv1G044840
TraesCS1A02G102300	TraesCS1A02G102300.1	TRITD1Bv1G044840
TraesCS1A02G102300	TraesCS1A02G102300.1	TRITD1Bv1G044840
TraesCS1A02G102300	TraesCS1A02G102300.1	TRITD1Bv1G044840
TraesCS1A02G102300	TraesCS1A02G102300.1	TRITD1Bv1G044840
TraesCS1A02G102300	TraesCS1A02G102300.1	TRITD1Bv1G044840
TraesCS1A02G102300	TraesCS1A02G102300.1	TRITD1Bv1G044840
TraesCS1A02G102300	TraesCS1A02G102300.1	TRITD1Av1G042000
TraesCS1A02G102300	TraesCS1A02G102300.1	TRITD1Av1G042000
TraesCS1A02G102300	TraesCS1A02G102300.1	TRITD1Av1G042000
TraesCS1A02G102300	TraesCS1A02G102300.1	TRITD1Av1G042000
TraesCS1A02G102300	TraesCS1A02G102300.1	TRITD1Av1G042000
TraesCS1A02G102300	TraesCS1A02G102300.1	TRITD1Av1G042000
TraesCS1A02G102300	TraesCS1A02G102300.1	TRITD1Av1G042000
TraesCS1A02G102300	TraesCS1A02G102300.1	TRITD1Av1G042000
TraesCS1A02G102300	TraesCS1A02G102300.1	TRITD1Av1G042000
TraesCS1A02G102300	TraesCS1A02G102300.1	TRITD1Av1G042000
TraesCS1A02G102300	TraesCS1A02G102300.1	TRITD1Av1G042000
TraesCS1A02G102300	TraesCS1A02G102300.1	TRITD1Bv1G044840
TraesCS1A02G102300	TraesCS1A02G102300.1	TRITD1Bv1G044840
TraesCS1A02G102300	TraesCS1A02G102300.1	TRITD1Bv1G044840
TraesCS1A02G102300	TraesCS1A02G102300.1	TRITD1Bv1G044840
TraesCS1A02G102300	TraesCS1A02G102300.1	TRITD1Bv1G044840
TraesCS1A02G102300	TraesCS1A02G102300.1	TRITD1Bv1G044840
TraesCS1A02G102300	TraesCS1A02G102300.1	TRITD1Bv1G044840
TraesCS1A02G102300	TraesCS1A02G102300.1	TRITD1Bv1G044840
TraesCS1A02G102300	TraesCS1A02G102300.1	TRITD1Bv1G044840
TraesCS1A02G102300	TraesCS1A02G102300.1	TRITD1Bv1G044840
TraesCS1A02G102300	TraesCS1A02G102300.1	TRITD1Bv1G044840
TraesCS1A02G102300	TraesCS1A02G102300.1	TRITD1Av1G042000
TraesCS1A02G102300	TraesCS1A02G102300.1	TRITD1Av1G042000
TraesCS1A02G102300	TraesCS1A02G102300.1	TRITD1Av1G042000
TraesCS1A02G102300	TraesCS1A02G102300.1	TRITD1Av1G042000
TraesCS1A02G102300	TraesCS1A02G102300.1	TRITD1Av1G042000
TraesCS1A02G102300	TraesCS1A02G102300.1	TRITD1Av1G042000
TraesCS1A02G102300	TraesCS1A02G102300.1	TRITD1Av1G042000
TraesCS1A02G102300	TraesCS1A02G102300.1	TRITD1Av1G042000
TraesCS1A02G102300	TraesCS1A02G102300.1	TRITD1Av1G042000
TraesCS1A02G102300	TraesCS1A02G102300.1	TRITD1Av1G042000
TraesCS1A02G102300	TraesCS1A02G102300.1	TRITD1Av1G042000
TraesCS1A02G102300	TraesCS1A02G102300.1	TRITD1Bv1G044840
TraesCS1A02G102300	TraesCS1A02G102300.1	TRITD1Bv1G044840
TraesCS1A02G102300	TraesCS1A02G102300.1	TRITD1Bv1G044840
TraesCS1A02G102300	TraesCS1A02G102300.1	TRITD1Bv1G044840
TraesCS1A02G102300	TraesCS1A02G102300.1	TRITD1Bv1G044840
TraesCS1A02G102300	TraesCS1A02G102300.1	TRITD1Bv1G044840
TraesCS1A02G102300	TraesCS1A02G102300.1	TRITD1Bv1G044840
TraesCS1A02G102300	TraesCS1A02G102300.1	TRITD1Bv1G044840
TraesCS1A02G102300	TraesCS1A02G102300.1	TRITD1Bv1G044840
TraesCS1A02G102300	TraesCS1A02G102300.1	TRITD1Bv1G044840
TraesCS1A02G102300	TraesCS1A02G102300.1	TRITD1Bv1G044840
TraesCS1A02G102300	TraesCS1A02G102300.1	TRITD1Av1G042000
TraesCS1A02G102300	TraesCS1A02G102300.1	TRITD1Av1G042000
TraesCS1A02G102300	TraesCS1A02G102300.1	TRITD1Av1G042000
TraesCS1A02G102300	TraesCS1A02G102300.1	TRITD1Av1G042000
TraesCS1A02G102300	TraesCS1A02G102300.1	TRITD1Av1G042000
TraesCS1A02G102300	TraesCS1A02G102300.1	TRITD1Av1G042000
TraesCS1A02G102300	TraesCS1A02G102300.1	TRITD1Av1G042000
TraesCS1A02G102300	TraesCS1A02G102300.1	TRITD1Av1G042000
TraesCS1A02G102300	TraesCS1A02G102300.1	TRITD1Av1G042000
TraesCS1A02G102300	TraesCS1A02G102300.1	TRITD1Av1G042000
TraesCS1A02G102300	TraesCS1A02G102300.1	TRITD1Av1G042000
TraesCS1A02G102300	TraesCS1A02G102300.1	TRITD1Bv1G044840
TraesCS1A02G102300	TraesCS1A02G102300.1	TRITD1Bv1G044840
TraesCS1A02G102300	TraesCS1A02G102300.1	TRITD1Bv1G044840
TraesCS1A02G102300	TraesCS1A02G102300.1	TRITD1Bv1G044840
TraesCS1A02G102300	TraesCS1A02G102300.1	TRITD1Bv1G044840
TraesCS1A02G102300	TraesCS1A02G102300.1	TRITD1Bv1G044840
TraesCS1A02G102300	TraesCS1A02G102300.1	TRITD1Bv1G044840
TraesCS1A02G102300	TraesCS1A02G102300.1	TRITD1Bv1G044840
TraesCS1A02G102300	TraesCS1A02G102300.1	TRITD1Bv1G044840
TraesCS1A02G102300	TraesCS1A02G102300.1	TRITD1Bv1G044840
TraesCS1A02G102300	TraesCS1A02G102300.1	TRITD1Bv1G044840
TraesCS1A02G102300	TraesCS1A02G102300.1	TRITD1Av1G042000
TraesCS1A02G102300	TraesCS1A02G102300.1	TRITD1Av1G042000
TraesCS1A02G102300	TraesCS1A02G102300.1	TRITD1Av1G042000
TraesCS1A02G102300	TraesCS1A02G102300.1	TRITD1Av1G042000
TraesCS1A02G102300	TraesCS1A02G102300.1	TRITD1Av1G042000
TraesCS1A02G102300	TraesCS1A02G102300.1	TRITD1Av1G042000
TraesCS1A02G102300	TraesCS1A02G102300.1	TRITD1Av1G042000
TraesCS1A02G102300	TraesCS1A02G102300.1	TRITD1Av1G042000
TraesCS1A02G102300	TraesCS1A02G102300.1	TRITD1Av1G042000
TraesCS1A02G102300	TraesCS1A02G102300.1	TRITD1Av1G042000
TraesCS1A02G102300	TraesCS1A02G102300.1	TRITD1Av1G042000
TraesCS1B02G112700	TraesCS1B02G112700.1	TRITD1Bv1G044840
TraesCS1B02G112700	TraesCS1B02G112700.1	TRITD1Bv1G044840
TraesCS1B02G112700	TraesCS1B02G112700.1	TRITD1Bv1G044840
TraesCS1B02G112700	TraesCS1B02G112700.1	TRITD1Bv1G044840
TraesCS1B02G112700	TraesCS1B02G112700.1	TRITD1Bv1G044840
TraesCS1B02G112700	TraesCS1B02G112700.1	TRITD1Bv1G044840
TraesCS1B02G112700	TraesCS1B02G112700.1	TRITD1Bv1G044840
TraesCS1B02G112700	TraesCS1B02G112700.1	TRITD1Bv1G044840
TraesCS1B02G112700	TraesCS1B02G112700.1	TRITD1Av1G042000
TraesCS1B02G112700	TraesCS1B02G112700.1	TRITD1Av1G042000
TraesCS1B02G112700	TraesCS1B02G112700.1	TRITD1Av1G042000
TraesCS1B02G112700	TraesCS1B02G112700.1	TRITD1Av1G042000
TraesCS1B02G112700	TraesCS1B02G112700.1	TRITD1Av1G042000
TraesCS1B02G112700	TraesCS1B02G112700.1	TRITD1Av1G042000
TraesCS1B02G112700	TraesCS1B02G112700.1	TRITD1Av1G042000
TraesCS1B02G112700	TraesCS1B02G112700.1	TRITD1Av1G042000
TraesCS1B02G112700	TraesCS1B02G112700.1	TRITD1Bv1G044840
TraesCS1B02G112700	TraesCS1B02G112700.1	TRITD1Bv1G044840
TraesCS1B02G112700	TraesCS1B02G112700.1	TRITD1Bv1G044840
TraesCS1B02G112700	TraesCS1B02G112700.1	TRITD1Bv1G044840
TraesCS1B02G112700	TraesCS1B02G112700.1	TRITD1Bv1G044840
TraesCS1B02G112700	TraesCS1B02G112700.1	TRITD1Bv1G044840
TraesCS1B02G112700	TraesCS1B02G112700.1	TRITD1Bv1G044840
TraesCS1B02G112700	TraesCS1B02G112700.1	TRITD1Bv1G044840
TraesCS1B02G112700	TraesCS1B02G112700.1	TRITD1Av1G042000
TraesCS1B02G112700	TraesCS1B02G112700.1	TRITD1Av1G042000
TraesCS1B02G112700	TraesCS1B02G112700.1	TRITD1Av1G042000
TraesCS1B02G112700	TraesCS1B02G112700.1	TRITD1Av1G042000
TraesCS1B02G112700	TraesCS1B02G112700.1	TRITD1Av1G042000
TraesCS1B02G112700	TraesCS1B02G112700.1	TRITD1Av1G042000
TraesCS1B02G112700	TraesCS1B02G112700.1	TRITD1Av1G042000
TraesCS1B02G112700	TraesCS1B02G112700.1	TRITD1Av1G042000
TraesCS1B02G112700	TraesCS1B02G112700.1	TRITD1Bv1G044840
TraesCS1B02G112700	TraesCS1B02G112700.1	TRITD1Bv1G044840
TraesCS1B02G112700	TraesCS1B02G112700.1	TRITD1Bv1G044840
TraesCS1B02G112700	TraesCS1B02G112700.1	TRITD1Bv1G044840
TraesCS1B02G112700	TraesCS1B02G112700.1	TRITD1Bv1G044840
TraesCS1B02G112700	TraesCS1B02G112700.1	TRITD1Bv1G044840
TraesCS1B02G112700	TraesCS1B02G112700.1	TRITD1Bv1G044840
TraesCS1B02G112700	TraesCS1B02G112700.1	TRITD1Bv1G044840
TraesCS1B02G112700	TraesCS1B02G112700.1	TRITD1Av1G042000
TraesCS1B02G112700	TraesCS1B02G112700.1	TRITD1Av1G042000
TraesCS1B02G112700	TraesCS1B02G112700.1	TRITD1Av1G042000
TraesCS1B02G112700	TraesCS1B02G112700.1	TRITD1Av1G042000
TraesCS1B02G112700	TraesCS1B02G112700.1	TRITD1Av1G042000
TraesCS1B02G112700	TraesCS1B02G112700.1	TRITD1Av1G042000
TraesCS1B02G112700	TraesCS1B02G112700.1	TRITD1Av1G042000
TraesCS1B02G112700	TraesCS1B02G112700.1	TRITD1Av1G042000
TraesCS1B02G112700	TraesCS1B02G112700.1	TRITD1Bv1G044840
TraesCS1B02G112700	TraesCS1B02G112700.1	TRITD1Bv1G044840
TraesCS1B02G112700	TraesCS1B02G112700.1	TRITD1Bv1G044840
TraesCS1B02G112700	TraesCS1B02G112700.1	TRITD1Bv1G044840
TraesCS1B02G112700	TraesCS1B02G112700.1	TRITD1Bv1G044840
TraesCS1B02G112700	TraesCS1B02G112700.1	TRITD1Bv1G044840
TraesCS1B02G112700	TraesCS1B02G112700.1	TRITD1Bv1G044840
TraesCS1B02G112700	TraesCS1B02G112700.1	TRITD1Bv1G044840
TraesCS1B02G112700	TraesCS1B02G112700.1	TRITD1Av1G042000
TraesCS1B02G112700	TraesCS1B02G112700.1	TRITD1Av1G042000
TraesCS1B02G112700	TraesCS1B02G112700.1	TRITD1Av1G042000
TraesCS1B02G112700	TraesCS1B02G112700.1	TRITD1Av1G042000
TraesCS1B02G112700	TraesCS1B02G112700.1	TRITD1Av1G042000
TraesCS1B02G112700	TraesCS1B02G112700.1	TRITD1Av1G042000
TraesCS1B02G112700	TraesCS1B02G112700.1	TRITD1Av1G042000
TraesCS1B02G112700	TraesCS1B02G112700.1	TRITD1Av1G042000
TraesCS1B02G112700	TraesCS1B02G112700.1	TRITD1Bv1G044840
TraesCS1B02G112700	TraesCS1B02G112700.1	TRITD1Bv1G044840
TraesCS1B02G112700	TraesCS1B02G112700.1	TRITD1Bv1G044840
TraesCS1B02G112700	TraesCS1B02G112700.1	TRITD1Bv1G044840
TraesCS1B02G112700	TraesCS1B02G112700.1	TRITD1Bv1G044840
TraesCS1B02G112700	TraesCS1B02G112700.1	TRITD1Bv1G044840
TraesCS1B02G112700	TraesCS1B02G112700.1	TRITD1Bv1G044840
TraesCS1B02G112700	TraesCS1B02G112700.1	TRITD1Bv1G044840
TraesCS1B02G112700	TraesCS1B02G112700.1	TRITD1Av1G042000
TraesCS1B02G112700	TraesCS1B02G112700.1	TRITD1Av1G042000
TraesCS1B02G112700	TraesCS1B02G112700.1	TRITD1Av1G042000
TraesCS1B02G112700	TraesCS1B02G112700.1	TRITD1Av1G042000
TraesCS1B02G112700	TraesCS1B02G112700.1	TRITD1Av1G042000
TraesCS1B02G112700	TraesCS1B02G112700.1	TRITD1Av1G042000
TraesCS1B02G112700	TraesCS1B02G112700.1	TRITD1Av1G042000
TraesCS1B02G112700	TraesCS1B02G112700.1	TRITD1Av1G042000
TraesCS1B02G112700	TraesCS1B02G112700.1	TRITD1Bv1G044840
TraesCS1B02G112700	TraesCS1B02G112700.1	TRITD1Bv1G044840
TraesCS1B02G112700	TraesCS1B02G112700.1	TRITD1Bv1G044840
TraesCS1B02G112700	TraesCS1B02G112700.1	TRITD1Bv1G044840
TraesCS1B02G112700	TraesCS1B02G112700.1	TRITD1Bv1G044840
TraesCS1B02G112700	TraesCS1B02G112700.1	TRITD1Bv1G044840
TraesCS1B02G112700	TraesCS1B02G112700.1	TRITD1Bv1G044840
TraesCS1B02G112700	TraesCS1B02G112700.1	TRITD1Bv1G044840
TraesCS1B02G112700	TraesCS1B02G112700.1	TRITD1Av1G042000
TraesCS1B02G112700	TraesCS1B02G112700.1	TRITD1Av1G042000
TraesCS1B02G112700	TraesCS1B02G112700.1	TRITD1Av1G042000
TraesCS1B02G112700	TraesCS1B02G112700.1	TRITD1Av1G042000
TraesCS1B02G112700	TraesCS1B02G112700.1	TRITD1Av1G042000
TraesCS1B02G112700	TraesCS1B02G112700.1	TRITD1Av1G042000
TraesCS1B02G112700	TraesCS1B02G112700.1	TRITD1Av1G042000
TraesCS1B02G112700	TraesCS1B02G112700.1	TRITD1Av1G042000
TraesCS1D02G093900	TraesCS1D02G093900.1	TRITD1Bv1G044840
TraesCS1D02G093900	TraesCS1D02G093900.1	TRITD1Bv1G044840
TraesCS1D02G093900	TraesCS1D02G093900.1	TRITD1Bv1G044840
TraesCS1D02G093900	TraesCS1D02G093900.1	TRITD1Bv1G044840
TraesCS1D02G093900	TraesCS1D02G093900.1	TRITD1Bv1G044840
TraesCS1D02G093900	TraesCS1D02G093900.1	TRITD1Bv1G044840
TraesCS1D02G093900	TraesCS1D02G093900.1	TRITD1Bv1G044840
TraesCS1D02G093900	TraesCS1D02G093900.1	TRITD1Bv1G044840
TraesCS1D02G093900	TraesCS1D02G093900.1	TRITD1Av1G042000
TraesCS1D02G093900	TraesCS1D02G093900.1	TRITD1Av1G042000
TraesCS1D02G093900	TraesCS1D02G093900.1	TRITD1Av1G042000
TraesCS1D02G093900	TraesCS1D02G093900.1	TRITD1Av1G042000
TraesCS1D02G093900	TraesCS1D02G093900.1	TRITD1Av1G042000
TraesCS1D02G093900	TraesCS1D02G093900.1	TRITD1Av1G042000
TraesCS1D02G093900	TraesCS1D02G093900.1	TRITD1Av1G042000
TraesCS1D02G093900	TraesCS1D02G093900.1	TRITD1Av1G042000
TraesCS1D02G093900	TraesCS1D02G093900.1	TRITD1Bv1G044840
TraesCS1D02G093900	TraesCS1D02G093900.1	TRITD1Bv1G044840
TraesCS1D02G093900	TraesCS1D02G093900.1	TRITD1Bv1G044840
TraesCS1D02G093900	TraesCS1D02G093900.1	TRITD1Bv1G044840
TraesCS1D02G093900	TraesCS1D02G093900.1	TRITD1Bv1G044840
TraesCS1D02G093900	TraesCS1D02G093900.1	TRITD1Bv1G044840
TraesCS1D02G093900	TraesCS1D02G093900.1	TRITD1Bv1G044840
TraesCS1D02G093900	TraesCS1D02G093900.1	TRITD1Bv1G044840
TraesCS1D02G093900	TraesCS1D02G093900.1	TRITD1Av1G042000
TraesCS1D02G093900	TraesCS1D02G093900.1	TRITD1Av1G042000
TraesCS1D02G093900	TraesCS1D02G093900.1	TRITD1Av1G042000
TraesCS1D02G093900	TraesCS1D02G093900.1	TRITD1Av1G042000
TraesCS1D02G093900	TraesCS1D02G093900.1	TRITD1Av1G042000
TraesCS1D02G093900	TraesCS1D02G093900.1	TRITD1Av1G042000
TraesCS1D02G093900	TraesCS1D02G093900.1	TRITD1Av1G042000
TraesCS1D02G093900	TraesCS1D02G093900.1	TRITD1Av1G042000
TraesCS1D02G093900	TraesCS1D02G093900.1	TRITD1Bv1G044840
TraesCS1D02G093900	TraesCS1D02G093900.1	TRITD1Bv1G044840
TraesCS1D02G093900	TraesCS1D02G093900.1	TRITD1Bv1G044840
TraesCS1D02G093900	TraesCS1D02G093900.1	TRITD1Bv1G044840
TraesCS1D02G093900	TraesCS1D02G093900.1	TRITD1Bv1G044840
TraesCS1D02G093900	TraesCS1D02G093900.1	TRITD1Bv1G044840
TraesCS1D02G093900	TraesCS1D02G093900.1	TRITD1Bv1G044840
TraesCS1D02G093900	TraesCS1D02G093900.1	TRITD1Bv1G044840
TraesCS1D02G093900	TraesCS1D02G093900.1	TRITD1Av1G042000
TraesCS1D02G093900	TraesCS1D02G093900.1	TRITD1Av1G042000
TraesCS1D02G093900	TraesCS1D02G093900.1	TRITD1Av1G042000
TraesCS1D02G093900	TraesCS1D02G093900.1	TRITD1Av1G042000
TraesCS1D02G093900	TraesCS1D02G093900.1	TRITD1Av1G042000
TraesCS1D02G093900	TraesCS1D02G093900.1	TRITD1Av1G042000
TraesCS1D02G093900	TraesCS1D02G093900.1	TRITD1Av1G042000
TraesCS1D02G093900	TraesCS1D02G093900.1	TRITD1Av1G042000
TraesCS1D02G093900	TraesCS1D02G093900.1	TRITD1Bv1G044840
TraesCS1D02G093900	TraesCS1D02G093900.1	TRITD1Bv1G044840
TraesCS1D02G093900	TraesCS1D02G093900.1	TRITD1Bv1G044840
TraesCS1D02G093900	TraesCS1D02G093900.1	TRITD1Bv1G044840
TraesCS1D02G093900	TraesCS1D02G093900.1	TRITD1Bv1G044840
TraesCS1D02G093900	TraesCS1D02G093900.1	TRITD1Bv1G044840
TraesCS1D02G093900	TraesCS1D02G093900.1	TRITD1Bv1G044840
TraesCS1D02G093900	TraesCS1D02G093900.1	TRITD1Bv1G044840
TraesCS1D02G093900	TraesCS1D02G093900.1	TRITD1Av1G042000
TraesCS1D02G093900	TraesCS1D02G093900.1	TRITD1Av1G042000
TraesCS1D02G093900	TraesCS1D02G093900.1	TRITD1Av1G042000
TraesCS1D02G093900	TraesCS1D02G093900.1	TRITD1Av1G042000
TraesCS1D02G093900	TraesCS1D02G093900.1	TRITD1Av1G042000
TraesCS1D02G093900	TraesCS1D02G093900.1	TRITD1Av1G042000
TraesCS1D02G093900	TraesCS1D02G093900.1	TRITD1Av1G042000
TraesCS1D02G093900	TraesCS1D02G093900.1	TRITD1Av1G042000
TraesCS1D02G093900	TraesCS1D02G093900.1	TRITD1Bv1G044840
TraesCS1D02G093900	TraesCS1D02G093900.1	TRITD1Bv1G044840
TraesCS1D02G093900	TraesCS1D02G093900.1	TRITD1Bv1G044840
TraesCS1D02G093900	TraesCS1D02G093900.1	TRITD1Bv1G044840
TraesCS1D02G093900	TraesCS1D02G093900.1	TRITD1Bv1G044840
TraesCS1D02G093900	TraesCS1D02G093900.1	TRITD1Bv1G044840
TraesCS1D02G093900	TraesCS1D02G093900.1	TRITD1Bv1G044840
TraesCS1D02G093900	TraesCS1D02G093900.1	TRITD1Bv1G044840
TraesCS1D02G093900	TraesCS1D02G093900.1	TRITD1Av1G042000
TraesCS1D02G093900	TraesCS1D02G093900.1	TRITD1Av1G042000
TraesCS1D02G093900	TraesCS1D02G093900.1	TRITD1Av1G042000
TraesCS1D02G093900	TraesCS1D02G093900.1	TRITD1Av1G042000
TraesCS1D02G093900	TraesCS1D02G093900.1	TRITD1Av1G042000
TraesCS1D02G093900	TraesCS1D02G093900.1	TRITD1Av1G042000
TraesCS1D02G093900	TraesCS1D02G093900.1	TRITD1Av1G042000
TraesCS1D02G093900	TraesCS1D02G093900.1	TRITD1Av1G042000
TraesCS1D02G093900	TraesCS1D02G093900.1	TRITD1Bv1G044840
TraesCS1D02G093900	TraesCS1D02G093900.1	TRITD1Bv1G044840
TraesCS1D02G093900	TraesCS1D02G093900.1	TRITD1Bv1G044840
TraesCS1D02G093900	TraesCS1D02G093900.1	TRITD1Bv1G044840
TraesCS1D02G093900	TraesCS1D02G093900.1	TRITD1Bv1G044840
TraesCS1D02G093900	TraesCS1D02G093900.1	TRITD1Bv1G044840
TraesCS1D02G093900	TraesCS1D02G093900.1	TRITD1Bv1G044840
TraesCS1D02G093900	TraesCS1D02G093900.1	TRITD1Bv1G044840
TraesCS1D02G093900	TraesCS1D02G093900.1	TRITD1Av1G042000
TraesCS1D02G093900	TraesCS1D02G093900.1	TRITD1Av1G042000
TraesCS1D02G093900	TraesCS1D02G093900.1	TRITD1Av1G042000
TraesCS1D02G093900	TraesCS1D02G093900.1	TRITD1Av1G042000
TraesCS1D02G093900	TraesCS1D02G093900.1	TRITD1Av1G042000
TraesCS1D02G093900	TraesCS1D02G093900.1	TRITD1Av1G042000
TraesCS1D02G093900	TraesCS1D02G093900.1	TRITD1Av1G042000
TraesCS1D02G093900	TraesCS1D02G093900.1	TRITD1Av1G042000
TraesCS2A02G034700	TraesCS2A02G034700.1	TRITD7Bv1G229860
TraesCS2A02G034700	TraesCS2A02G034700.1	TRITD7Bv1G229860
TraesCS2A02G034700	TraesCS2A02G034700.1	TRITD7Bv1G229860
TraesCS2A02G034700	TraesCS2A02G034700.1	TRITD7Bv1G229860
TraesCS2A02G034700	TraesCS2A02G034700.1	TRITD7Bv1G229860
TraesCS2A02G034700	TraesCS2A02G034700.1	TRITD7Bv1G229860
TraesCS2A02G034700	TraesCS2A02G034700.1	TRITD7Bv1G229860
TraesCS2A02G034700	TraesCS2A02G034700.1	TRITD7Bv1G229860
TraesCS2A02G034700	TraesCS2A02G034700.1	TRITD7Bv1G229860
TraesCS2A02G034700	TraesCS2A02G034700.1	TRITD7Bv1G229860
TraesCS2A02G034700	TraesCS2A02G034700.1	TRITD7Bv1G229860
TraesCS2A02G034700	TraesCS2A02G034700.1	TRITD7Bv1G229860
TraesCS2A02G034700	TraesCS2A02G034700.1	TRITD1Bv1G009130
TraesCS2A02G034700	TraesCS2A02G034700.1	TRITD1Bv1G009130
TraesCS2A02G034700	TraesCS2A02G034700.1	TRITD1Bv1G009130
TraesCS2A02G034700	TraesCS2A02G034700.1	TRITD1Bv1G009130
TraesCS2A02G034700	TraesCS2A02G034700.1	TRITD1Bv1G009130
TraesCS2A02G034700	TraesCS2A02G034700.1	TRITD1Bv1G009130
TraesCS2A02G034700	TraesCS2A02G034700.1	TRITD1Bv1G009130
TraesCS2A02G034700	TraesCS2A02G034700.1	TRITD1Bv1G009130
TraesCS2A02G034700	TraesCS2A02G034700.1	TRITD1Bv1G009130
TraesCS2A02G034700	TraesCS2A02G034700.1	TRITD1Bv1G009130
TraesCS2A02G034700	TraesCS2A02G034700.1	TRITD1Bv1G009130
TraesCS2A02G034700	TraesCS2A02G034700.1	TRITD1Bv1G009130
TraesCS2A02G034700	TraesCS2A02G034700.1	TRITD7Bv1G229860
TraesCS2A02G034700	TraesCS2A02G034700.1	TRITD7Bv1G229860
TraesCS2A02G034700	TraesCS2A02G034700.1	TRITD7Bv1G229860
TraesCS2A02G034700	TraesCS2A02G034700.1	TRITD7Bv1G229860
TraesCS2A02G034700	TraesCS2A02G034700.1	TRITD7Bv1G229860
TraesCS2A02G034700	TraesCS2A02G034700.1	TRITD7Bv1G229860
TraesCS2A02G034700	TraesCS2A02G034700.1	TRITD7Bv1G229860
TraesCS2A02G034700	TraesCS2A02G034700.1	TRITD7Bv1G229860
TraesCS2A02G034700	TraesCS2A02G034700.1	TRITD7Bv1G229860
TraesCS2A02G034700	TraesCS2A02G034700.1	TRITD7Bv1G229860
TraesCS2A02G034700	TraesCS2A02G034700.1	TRITD7Bv1G229860
TraesCS2A02G034700	TraesCS2A02G034700.1	TRITD7Bv1G229860
TraesCS2A02G034700	TraesCS2A02G034700.1	TRITD1Bv1G009130
TraesCS2A02G034700	TraesCS2A02G034700.1	TRITD1Bv1G009130
TraesCS2A02G034700	TraesCS2A02G034700.1	TRITD1Bv1G009130
TraesCS2A02G034700	TraesCS2A02G034700.1	TRITD1Bv1G009130
TraesCS2A02G034700	TraesCS2A02G034700.1	TRITD1Bv1G009130
TraesCS2A02G034700	TraesCS2A02G034700.1	TRITD1Bv1G009130
TraesCS2A02G034700	TraesCS2A02G034700.1	TRITD1Bv1G009130
TraesCS2A02G034700	TraesCS2A02G034700.1	TRITD1Bv1G009130
TraesCS2A02G034700	TraesCS2A02G034700.1	TRITD1Bv1G009130
TraesCS2A02G034700	TraesCS2A02G034700.1	TRITD1Bv1G009130
TraesCS2A02G034700	TraesCS2A02G034700.1	TRITD1Bv1G009130
TraesCS2A02G034700	TraesCS2A02G034700.1	TRITD1Bv1G009130
TraesCS2A02G034700	TraesCS2A02G034700.1	TRITD7Bv1G229860
TraesCS2A02G034700	TraesCS2A02G034700.1	TRITD7Bv1G229860
TraesCS2A02G034700	TraesCS2A02G034700.1	TRITD7Bv1G229860
TraesCS2A02G034700	TraesCS2A02G034700.1	TRITD7Bv1G229860
TraesCS2A02G034700	TraesCS2A02G034700.1	TRITD7Bv1G229860
TraesCS2A02G034700	TraesCS2A02G034700.1	TRITD7Bv1G229860
TraesCS2A02G034700	TraesCS2A02G034700.1	TRITD7Bv1G229860
TraesCS2A02G034700	TraesCS2A02G034700.1	TRITD7Bv1G229860
TraesCS2A02G034700	TraesCS2A02G034700.1	TRITD7Bv1G229860
TraesCS2A02G034700	TraesCS2A02G034700.1	TRITD7Bv1G229860
TraesCS2A02G034700	TraesCS2A02G034700.1	TRITD7Bv1G229860
TraesCS2A02G034700	TraesCS2A02G034700.1	TRITD7Bv1G229860
TraesCS2A02G034700	TraesCS2A02G034700.1	TRITD1Bv1G009130
TraesCS2A02G034700	TraesCS2A02G034700.1	TRITD1Bv1G009130
TraesCS2A02G034700	TraesCS2A02G034700.1	TRITD1Bv1G009130
TraesCS2A02G034700	TraesCS2A02G034700.1	TRITD1Bv1G009130
TraesCS2A02G034700	TraesCS2A02G034700.1	TRITD1Bv1G009130
TraesCS2A02G034700	TraesCS2A02G034700.1	TRITD1Bv1G009130
TraesCS2A02G034700	TraesCS2A02G034700.1	TRITD1Bv1G009130
TraesCS2A02G034700	TraesCS2A02G034700.1	TRITD1Bv1G009130
TraesCS2A02G034700	TraesCS2A02G034700.1	TRITD1Bv1G009130
TraesCS2A02G034700	TraesCS2A02G034700.1	TRITD1Bv1G009130
TraesCS2A02G034700	TraesCS2A02G034700.1	TRITD1Bv1G009130
TraesCS2A02G034700	TraesCS2A02G034700.1	TRITD1Bv1G009130
TraesCS2A02G034700	TraesCS2A02G034700.1	TRITD7Bv1G229860
TraesCS2A02G034700	TraesCS2A02G034700.1	TRITD7Bv1G229860
TraesCS2A02G034700	TraesCS2A02G034700.1	TRITD7Bv1G229860
TraesCS2A02G034700	TraesCS2A02G034700.1	TRITD7Bv1G229860
TraesCS2A02G034700	TraesCS2A02G034700.1	TRITD7Bv1G229860
TraesCS2A02G034700	TraesCS2A02G034700.1	TRITD7Bv1G229860
TraesCS2A02G034700	TraesCS2A02G034700.1	TRITD7Bv1G229860
TraesCS2A02G034700	TraesCS2A02G034700.1	TRITD7Bv1G229860
TraesCS2A02G034700	TraesCS2A02G034700.1	TRITD7Bv1G229860
TraesCS2A02G034700	TraesCS2A02G034700.1	TRITD7Bv1G229860
TraesCS2A02G034700	TraesCS2A02G034700.1	TRITD7Bv1G229860
TraesCS2A02G034700	TraesCS2A02G034700.1	TRITD7Bv1G229860
TraesCS2A02G034700	TraesCS2A02G034700.1	TRITD1Bv1G009130
TraesCS2A02G034700	TraesCS2A02G034700.1	TRITD1Bv1G009130
TraesCS2A02G034700	TraesCS2A02G034700.1	TRITD1Bv1G009130
TraesCS2A02G034700	TraesCS2A02G034700.1	TRITD1Bv1G009130
TraesCS2A02G034700	TraesCS2A02G034700.1	TRITD1Bv1G009130
TraesCS2A02G034700	TraesCS2A02G034700.1	TRITD1Bv1G009130
TraesCS2A02G034700	TraesCS2A02G034700.1	TRITD1Bv1G009130
TraesCS2A02G034700	TraesCS2A02G034700.1	TRITD1Bv1G009130
TraesCS2A02G034700	TraesCS2A02G034700.1	TRITD1Bv1G009130
TraesCS2A02G034700	TraesCS2A02G034700.1	TRITD1Bv1G009130
TraesCS2A02G034700	TraesCS2A02G034700.1	TRITD1Bv1G009130
TraesCS2A02G034700	TraesCS2A02G034700.1	TRITD1Bv1G009130
TraesCS2A02G121000	TraesCS2A02G121000.1	TRITD2Av1G034240
TraesCS2A02G121000	TraesCS2A02G121000.1	TRITD2Av1G034240
TraesCS2A02G121000	TraesCS2A02G121000.1	TRITD2Av1G034240
TraesCS2A02G121000	TraesCS2A02G121000.1	TRITD2Av1G034240
TraesCS2A02G121000	TraesCS2A02G121000.1	TRITD2Av1G034240
TraesCS2A02G121000	TraesCS2A02G121000.1	TRITD2Av1G034240
TraesCS2A02G121000	TraesCS2A02G121000.1	TRITD2Av1G034240
TraesCS2A02G121000	TraesCS2A02G121000.1	TRITD2Av1G034240
TraesCS2A02G121000	TraesCS2A02G121000.1	TRITD2Av1G034240
TraesCS2A02G121000	TraesCS2A02G121000.1	TRITD2Av1G034240
TraesCS2A02G121000	TraesCS2A02G121000.1	TRITD2Av1G034240
TraesCS2A02G121000	TraesCS2A02G121000.1	TRITD2Bv1G043130
TraesCS2A02G121000	TraesCS2A02G121000.1	TRITD2Bv1G043130
TraesCS2A02G121000	TraesCS2A02G121000.1	TRITD2Bv1G043130
TraesCS2A02G121000	TraesCS2A02G121000.1	TRITD2Bv1G043130
TraesCS2A02G121000	TraesCS2A02G121000.1	TRITD2Bv1G043130
TraesCS2A02G121000	TraesCS2A02G121000.1	TRITD2Bv1G043130
TraesCS2A02G121000	TraesCS2A02G121000.1	TRITD2Bv1G043130
TraesCS2A02G121000	TraesCS2A02G121000.1	TRITD2Bv1G043130
TraesCS2A02G121000	TraesCS2A02G121000.1	TRITD2Bv1G043130
TraesCS2A02G121000	TraesCS2A02G121000.1	TRITD2Bv1G043130
TraesCS2A02G121000	TraesCS2A02G121000.1	TRITD2Bv1G043130
TraesCS2A02G121000	TraesCS2A02G121000.1	TRITD2Av1G034240
TraesCS2A02G121000	TraesCS2A02G121000.1	TRITD2Av1G034240
TraesCS2A02G121000	TraesCS2A02G121000.1	TRITD2Av1G034240
TraesCS2A02G121000	TraesCS2A02G121000.1	TRITD2Av1G034240
TraesCS2A02G121000	TraesCS2A02G121000.1	TRITD2Av1G034240
TraesCS2A02G121000	TraesCS2A02G121000.1	TRITD2Av1G034240
TraesCS2A02G121000	TraesCS2A02G121000.1	TRITD2Av1G034240
TraesCS2A02G121000	TraesCS2A02G121000.1	TRITD2Av1G034240
TraesCS2A02G121000	TraesCS2A02G121000.1	TRITD2Av1G034240
TraesCS2A02G121000	TraesCS2A02G121000.1	TRITD2Av1G034240
TraesCS2A02G121000	TraesCS2A02G121000.1	TRITD2Av1G034240
TraesCS2A02G121000	TraesCS2A02G121000.1	TRITD2Bv1G043130
TraesCS2A02G121000	TraesCS2A02G121000.1	TRITD2Bv1G043130
TraesCS2A02G121000	TraesCS2A02G121000.1	TRITD2Bv1G043130
TraesCS2A02G121000	TraesCS2A02G121000.1	TRITD2Bv1G043130
TraesCS2A02G121000	TraesCS2A02G121000.1	TRITD2Bv1G043130
TraesCS2A02G121000	TraesCS2A02G121000.1	TRITD2Bv1G043130
TraesCS2A02G121000	TraesCS2A02G121000.1	TRITD2Bv1G043130
TraesCS2A02G121000	TraesCS2A02G121000.1	TRITD2Bv1G043130
TraesCS2A02G121000	TraesCS2A02G121000.1	TRITD2Bv1G043130
TraesCS2A02G121000	TraesCS2A02G121000.1	TRITD2Bv1G043130
TraesCS2A02G121000	TraesCS2A02G121000.1	TRITD2Bv1G043130
TraesCS2A02G121000	TraesCS2A02G121000.1	TRITD2Av1G034240
TraesCS2A02G121000	TraesCS2A02G121000.1	TRITD2Av1G034240
TraesCS2A02G121000	TraesCS2A02G121000.1	TRITD2Av1G034240
TraesCS2A02G121000	TraesCS2A02G121000.1	TRITD2Av1G034240
TraesCS2A02G121000	TraesCS2A02G121000.1	TRITD2Av1G034240
TraesCS2A02G121000	TraesCS2A02G121000.1	TRITD2Av1G034240
TraesCS2A02G121000	TraesCS2A02G121000.1	TRITD2Av1G034240
TraesCS2A02G121000	TraesCS2A02G121000.1	TRITD2Av1G034240
TraesCS2A02G121000	TraesCS2A02G121000.1	TRITD2Av1G034240
TraesCS2A02G121000	TraesCS2A02G121000.1	TRITD2Av1G034240
TraesCS2A02G121000	TraesCS2A02G121000.1	TRITD2Av1G034240
TraesCS2A02G121000	TraesCS2A02G121000.1	TRITD2Bv1G043130
TraesCS2A02G121000	TraesCS2A02G121000.1	TRITD2Bv1G043130
TraesCS2A02G121000	TraesCS2A02G121000.1	TRITD2Bv1G043130
TraesCS2A02G121000	TraesCS2A02G121000.1	TRITD2Bv1G043130
TraesCS2A02G121000	TraesCS2A02G121000.1	TRITD2Bv1G043130
TraesCS2A02G121000	TraesCS2A02G121000.1	TRITD2Bv1G043130
TraesCS2A02G121000	TraesCS2A02G121000.1	TRITD2Bv1G043130
TraesCS2A02G121000	TraesCS2A02G121000.1	TRITD2Bv1G043130
TraesCS2A02G121000	TraesCS2A02G121000.1	TRITD2Bv1G043130
TraesCS2A02G121000	TraesCS2A02G121000.1	TRITD2Bv1G043130
TraesCS2A02G121000	TraesCS2A02G121000.1	TRITD2Bv1G043130
TraesCS2A02G121000	TraesCS2A02G121000.1	TRITD2Av1G034240
TraesCS2A02G121000	TraesCS2A02G121000.1	TRITD2Av1G034240
TraesCS2A02G121000	TraesCS2A02G121000.1	TRITD2Av1G034240
TraesCS2A02G121000	TraesCS2A02G121000.1	TRITD2Av1G034240
TraesCS2A02G121000	TraesCS2A02G121000.1	TRITD2Av1G034240
TraesCS2A02G121000	TraesCS2A02G121000.1	TRITD2Av1G034240
TraesCS2A02G121000	TraesCS2A02G121000.1	TRITD2Av1G034240
TraesCS2A02G121000	TraesCS2A02G121000.1	TRITD2Av1G034240
TraesCS2A02G121000	TraesCS2A02G121000.1	TRITD2Av1G034240
TraesCS2A02G121000	TraesCS2A02G121000.1	TRITD2Av1G034240
TraesCS2A02G121000	TraesCS2A02G121000.1	TRITD2Av1G034240
TraesCS2A02G121000	TraesCS2A02G121000.1	TRITD2Bv1G043130
TraesCS2A02G121000	TraesCS2A02G121000.1	TRITD2Bv1G043130
TraesCS2A02G121000	TraesCS2A02G121000.1	TRITD2Bv1G043130
TraesCS2A02G121000	TraesCS2A02G121000.1	TRITD2Bv1G043130
TraesCS2A02G121000	TraesCS2A02G121000.1	TRITD2Bv1G043130
TraesCS2A02G121000	TraesCS2A02G121000.1	TRITD2Bv1G043130
TraesCS2A02G121000	TraesCS2A02G121000.1	TRITD2Bv1G043130
TraesCS2A02G121000	TraesCS2A02G121000.1	TRITD2Bv1G043130
TraesCS2A02G121000	TraesCS2A02G121000.1	TRITD2Bv1G043130
TraesCS2A02G121000	TraesCS2A02G121000.1	TRITD2Bv1G043130
TraesCS2A02G121000	TraesCS2A02G121000.1	TRITD2Bv1G043130
TraesCS2A02G121000	TraesCS2A02G121000.1	TRITD2Av1G034240
TraesCS2A02G121000	TraesCS2A02G121000.1	TRITD2Av1G034240
TraesCS2A02G121000	TraesCS2A02G121000.1	TRITD2Av1G034240
TraesCS2A02G121000	TraesCS2A02G121000.1	TRITD2Av1G034240
TraesCS2A02G121000	TraesCS2A02G121000.1	TRITD2Av1G034240
TraesCS2A02G121000	TraesCS2A02G121000.1	TRITD2Av1G034240
TraesCS2A02G121000	TraesCS2A02G121000.1	TRITD2Av1G034240
TraesCS2A02G121000	TraesCS2A02G121000.1	TRITD2Av1G034240
TraesCS2A02G121000	TraesCS2A02G121000.1	TRITD2Av1G034240
TraesCS2A02G121000	TraesCS2A02G121000.1	TRITD2Av1G034240
TraesCS2A02G121000	TraesCS2A02G121000.1	TRITD2Av1G034240
TraesCS2A02G121000	TraesCS2A02G121000.1	TRITD2Bv1G043130
TraesCS2A02G121000	TraesCS2A02G121000.1	TRITD2Bv1G043130
TraesCS2A02G121000	TraesCS2A02G121000.1	TRITD2Bv1G043130
TraesCS2A02G121000	TraesCS2A02G121000.1	TRITD2Bv1G043130
TraesCS2A02G121000	TraesCS2A02G121000.1	TRITD2Bv1G043130
TraesCS2A02G121000	TraesCS2A02G121000.1	TRITD2Bv1G043130
TraesCS2A02G121000	TraesCS2A02G121000.1	TRITD2Bv1G043130
TraesCS2A02G121000	TraesCS2A02G121000.1	TRITD2Bv1G043130
TraesCS2A02G121000	TraesCS2A02G121000.1	TRITD2Bv1G043130
TraesCS2A02G121000	TraesCS2A02G121000.1	TRITD2Bv1G043130
TraesCS2A02G121000	TraesCS2A02G121000.1	TRITD2Bv1G043130
TraesCS2A02G121000	TraesCS2A02G121000.1	TRITD2Av1G034240
TraesCS2A02G121000	TraesCS2A02G121000.1	TRITD2Av1G034240
TraesCS2A02G121000	TraesCS2A02G121000.1	TRITD2Av1G034240
TraesCS2A02G121000	TraesCS2A02G121000.1	TRITD2Av1G034240
TraesCS2A02G121000	TraesCS2A02G121000.1	TRITD2Av1G034240
TraesCS2A02G121000	TraesCS2A02G121000.1	TRITD2Av1G034240
TraesCS2A02G121000	TraesCS2A02G121000.1	TRITD2Av1G034240
TraesCS2A02G121000	TraesCS2A02G121000.1	TRITD2Av1G034240
TraesCS2A02G121000	TraesCS2A02G121000.1	TRITD2Av1G034240
TraesCS2A02G121000	TraesCS2A02G121000.1	TRITD2Av1G034240
TraesCS2A02G121000	TraesCS2A02G121000.1	TRITD2Av1G034240
TraesCS2A02G121000	TraesCS2A02G121000.1	TRITD2Bv1G043130
TraesCS2A02G121000	TraesCS2A02G121000.1	TRITD2Bv1G043130
TraesCS2A02G121000	TraesCS2A02G121000.1	TRITD2Bv1G043130
TraesCS2A02G121000	TraesCS2A02G121000.1	TRITD2Bv1G043130
TraesCS2A02G121000	TraesCS2A02G121000.1	TRITD2Bv1G043130
TraesCS2A02G121000	TraesCS2A02G121000.1	TRITD2Bv1G043130
TraesCS2A02G121000	TraesCS2A02G121000.1	TRITD2Bv1G043130
TraesCS2A02G121000	TraesCS2A02G121000.1	TRITD2Bv1G043130
TraesCS2A02G121000	TraesCS2A02G121000.1	TRITD2Bv1G043130
TraesCS2A02G121000	TraesCS2A02G121000.1	TRITD2Bv1G043130
TraesCS2A02G121000	TraesCS2A02G121000.1	TRITD2Bv1G043130
TraesCS2A02G133600	TraesCS2A02G133600.1	TRITD2Av1G037750
TraesCS2A02G133600	TraesCS2A02G133600.1	TRITD2Av1G037750
TraesCS2A02G133600	TraesCS2A02G133600.1	TRITD2Av1G037750
TraesCS2A02G133600	TraesCS2A02G133600.1	TRITD2Av1G037750
TraesCS2A02G133600	TraesCS2A02G133600.1	TRITD2Av1G037750
TraesCS2A02G133600	TraesCS2A02G133600.1	TRITD2Av1G037750
TraesCS2A02G133600	TraesCS2A02G133600.1	TRITD2Av1G037750
TraesCS2A02G133600	TraesCS2A02G133600.1	TRITD2Av1G037750
TraesCS2A02G133600	TraesCS2A02G133600.1	TRITD2Av1G037750
TraesCS2A02G133600	TraesCS2A02G133600.1	TRITD2Av1G037750
TraesCS2A02G133600	TraesCS2A02G133600.1	TRITD2Av1G037750
TraesCS2A02G133600	TraesCS2A02G133600.1	TRITD2Av1G037750
TraesCS2A02G133600	TraesCS2A02G133600.1	TRITD2Av1G037750
TraesCS2A02G133600	TraesCS2A02G133600.1	TRITD2Av1G037750
TraesCS2A02G133600	TraesCS2A02G133600.1	TRITD2Av1G037750
TraesCS2A02G133600	TraesCS2A02G133600.1	TRITD2Av1G037750
TraesCS2A02G133600	TraesCS2A02G133600.1	TRITD2Av1G037750
TraesCS2A02G133600	TraesCS2A02G133600.1	TRITD2Av1G037750
TraesCS2A02G133600	TraesCS2A02G133600.1	TRITD2Av1G037750
TraesCS2A02G133600	TraesCS2A02G133600.1	TRITD2Av1G037750
TraesCS2A02G133600	TraesCS2A02G133600.1	TRITD2Av1G037750
TraesCS2A02G133600	TraesCS2A02G133600.1	TRITD2Av1G037750
TraesCS2B02G141900	TraesCS2B02G141900.1	TRITD2Bv1G043130
TraesCS2B02G141900	TraesCS2B02G141900.1	TRITD2Bv1G043130
TraesCS2B02G141900	TraesCS2B02G141900.1	TRITD2Bv1G043130
TraesCS2B02G141900	TraesCS2B02G141900.1	TRITD2Bv1G043130
TraesCS2B02G141900	TraesCS2B02G141900.1	TRITD2Bv1G043130
TraesCS2B02G141900	TraesCS2B02G141900.1	TRITD2Bv1G043130
TraesCS2B02G141900	TraesCS2B02G141900.1	TRITD2Bv1G043130
TraesCS2B02G141900	TraesCS2B02G141900.1	TRITD2Bv1G043130
TraesCS2B02G141900	TraesCS2B02G141900.1	TRITD2Av1G034240
TraesCS2B02G141900	TraesCS2B02G141900.1	TRITD2Av1G034240
TraesCS2B02G141900	TraesCS2B02G141900.1	TRITD2Av1G034240
TraesCS2B02G141900	TraesCS2B02G141900.1	TRITD2Av1G034240
TraesCS2B02G141900	TraesCS2B02G141900.1	TRITD2Av1G034240
TraesCS2B02G141900	TraesCS2B02G141900.1	TRITD2Av1G034240
TraesCS2B02G141900	TraesCS2B02G141900.1	TRITD2Av1G034240
TraesCS2B02G141900	TraesCS2B02G141900.1	TRITD2Av1G034240
TraesCS2B02G141900	TraesCS2B02G141900.1	TRITD2Bv1G043130
TraesCS2B02G141900	TraesCS2B02G141900.1	TRITD2Bv1G043130
TraesCS2B02G141900	TraesCS2B02G141900.1	TRITD2Bv1G043130
TraesCS2B02G141900	TraesCS2B02G141900.1	TRITD2Bv1G043130
TraesCS2B02G141900	TraesCS2B02G141900.1	TRITD2Bv1G043130
TraesCS2B02G141900	TraesCS2B02G141900.1	TRITD2Bv1G043130
TraesCS2B02G141900	TraesCS2B02G141900.1	TRITD2Bv1G043130
TraesCS2B02G141900	TraesCS2B02G141900.1	TRITD2Bv1G043130
TraesCS2B02G141900	TraesCS2B02G141900.1	TRITD2Av1G034240
TraesCS2B02G141900	TraesCS2B02G141900.1	TRITD2Av1G034240
TraesCS2B02G141900	TraesCS2B02G141900.1	TRITD2Av1G034240
TraesCS2B02G141900	TraesCS2B02G141900.1	TRITD2Av1G034240
TraesCS2B02G141900	TraesCS2B02G141900.1	TRITD2Av1G034240
TraesCS2B02G141900	TraesCS2B02G141900.1	TRITD2Av1G034240
TraesCS2B02G141900	TraesCS2B02G141900.1	TRITD2Av1G034240
TraesCS2B02G141900	TraesCS2B02G141900.1	TRITD2Av1G034240
TraesCS2B02G141900	TraesCS2B02G141900.1	TRITD2Bv1G043130
TraesCS2B02G141900	TraesCS2B02G141900.1	TRITD2Bv1G043130
TraesCS2B02G141900	TraesCS2B02G141900.1	TRITD2Bv1G043130
TraesCS2B02G141900	TraesCS2B02G141900.1	TRITD2Bv1G043130
TraesCS2B02G141900	TraesCS2B02G141900.1	TRITD2Bv1G043130
TraesCS2B02G141900	TraesCS2B02G141900.1	TRITD2Bv1G043130
TraesCS2B02G141900	TraesCS2B02G141900.1	TRITD2Bv1G043130
TraesCS2B02G141900	TraesCS2B02G141900.1	TRITD2Bv1G043130
TraesCS2B02G141900	TraesCS2B02G141900.1	TRITD2Av1G034240
TraesCS2B02G141900	TraesCS2B02G141900.1	TRITD2Av1G034240
TraesCS2B02G141900	TraesCS2B02G141900.1	TRITD2Av1G034240
TraesCS2B02G141900	TraesCS2B02G141900.1	TRITD2Av1G034240
TraesCS2B02G141900	TraesCS2B02G141900.1	TRITD2Av1G034240
TraesCS2B02G141900	TraesCS2B02G141900.1	TRITD2Av1G034240
TraesCS2B02G141900	TraesCS2B02G141900.1	TRITD2Av1G034240
TraesCS2B02G141900	TraesCS2B02G141900.1	TRITD2Av1G034240
TraesCS2B02G141900	TraesCS2B02G141900.1	TRITD2Bv1G043130
TraesCS2B02G141900	TraesCS2B02G141900.1	TRITD2Bv1G043130
TraesCS2B02G141900	TraesCS2B02G141900.1	TRITD2Bv1G043130
TraesCS2B02G141900	TraesCS2B02G141900.1	TRITD2Bv1G043130
TraesCS2B02G141900	TraesCS2B02G141900.1	TRITD2Bv1G043130
TraesCS2B02G141900	TraesCS2B02G141900.1	TRITD2Bv1G043130
TraesCS2B02G141900	TraesCS2B02G141900.1	TRITD2Bv1G043130
TraesCS2B02G141900	TraesCS2B02G141900.1	TRITD2Bv1G043130
TraesCS2B02G141900	TraesCS2B02G141900.1	TRITD2Av1G034240
TraesCS2B02G141900	TraesCS2B02G141900.1	TRITD2Av1G034240
TraesCS2B02G141900	TraesCS2B02G141900.1	TRITD2Av1G034240
TraesCS2B02G141900	TraesCS2B02G141900.1	TRITD2Av1G034240
TraesCS2B02G141900	TraesCS2B02G141900.1	TRITD2Av1G034240
TraesCS2B02G141900	TraesCS2B02G141900.1	TRITD2Av1G034240
TraesCS2B02G141900	TraesCS2B02G141900.1	TRITD2Av1G034240
TraesCS2B02G141900	TraesCS2B02G141900.1	TRITD2Av1G034240
TraesCS2B02G141900	TraesCS2B02G141900.1	TRITD2Bv1G043130
TraesCS2B02G141900	TraesCS2B02G141900.1	TRITD2Bv1G043130
TraesCS2B02G141900	TraesCS2B02G141900.1	TRITD2Bv1G043130
TraesCS2B02G141900	TraesCS2B02G141900.1	TRITD2Bv1G043130
TraesCS2B02G141900	TraesCS2B02G141900.1	TRITD2Bv1G043130
TraesCS2B02G141900	TraesCS2B02G141900.1	TRITD2Bv1G043130
TraesCS2B02G141900	TraesCS2B02G141900.1	TRITD2Bv1G043130
TraesCS2B02G141900	TraesCS2B02G141900.1	TRITD2Bv1G043130
TraesCS2B02G141900	TraesCS2B02G141900.1	TRITD2Av1G034240
TraesCS2B02G141900	TraesCS2B02G141900.1	TRITD2Av1G034240
TraesCS2B02G141900	TraesCS2B02G141900.1	TRITD2Av1G034240
TraesCS2B02G141900	TraesCS2B02G141900.1	TRITD2Av1G034240
TraesCS2B02G141900	TraesCS2B02G141900.1	TRITD2Av1G034240
TraesCS2B02G141900	TraesCS2B02G141900.1	TRITD2Av1G034240
TraesCS2B02G141900	TraesCS2B02G141900.1	TRITD2Av1G034240
TraesCS2B02G141900	TraesCS2B02G141900.1	TRITD2Av1G034240
TraesCS2B02G141900	TraesCS2B02G141900.1	TRITD2Bv1G043130
TraesCS2B02G141900	TraesCS2B02G141900.1	TRITD2Bv1G043130
TraesCS2B02G141900	TraesCS2B02G141900.1	TRITD2Bv1G043130
TraesCS2B02G141900	TraesCS2B02G141900.1	TRITD2Bv1G043130
TraesCS2B02G141900	TraesCS2B02G141900.1	TRITD2Bv1G043130
TraesCS2B02G141900	TraesCS2B02G141900.1	TRITD2Bv1G043130
TraesCS2B02G141900	TraesCS2B02G141900.1	TRITD2Bv1G043130
TraesCS2B02G141900	TraesCS2B02G141900.1	TRITD2Bv1G043130
TraesCS2B02G141900	TraesCS2B02G141900.1	TRITD2Av1G034240
TraesCS2B02G141900	TraesCS2B02G141900.1	TRITD2Av1G034240
TraesCS2B02G141900	TraesCS2B02G141900.1	TRITD2Av1G034240
TraesCS2B02G141900	TraesCS2B02G141900.1	TRITD2Av1G034240
TraesCS2B02G141900	TraesCS2B02G141900.1	TRITD2Av1G034240
TraesCS2B02G141900	TraesCS2B02G141900.1	TRITD2Av1G034240
TraesCS2B02G141900	TraesCS2B02G141900.1	TRITD2Av1G034240
TraesCS2B02G141900	TraesCS2B02G141900.1	TRITD2Av1G034240
TraesCS2D02G123000	TraesCS2D02G123000.1	TRITD2Av1G034240
TraesCS2D02G123000	TraesCS2D02G123000.1	TRITD2Av1G034240
TraesCS2D02G123000	TraesCS2D02G123000.1	TRITD2Av1G034240
TraesCS2D02G123000	TraesCS2D02G123000.1	TRITD2Av1G034240
TraesCS2D02G123000	TraesCS2D02G123000.1	TRITD2Av1G034240
TraesCS2D02G123000	TraesCS2D02G123000.1	TRITD2Av1G034240
TraesCS2D02G123000	TraesCS2D02G123000.1	TRITD2Av1G034240
TraesCS2D02G123000	TraesCS2D02G123000.1	TRITD2Av1G034240
TraesCS2D02G123000	TraesCS2D02G123000.1	TRITD2Bv1G043130
TraesCS2D02G123000	TraesCS2D02G123000.1	TRITD2Bv1G043130
TraesCS2D02G123000	TraesCS2D02G123000.1	TRITD2Bv1G043130
TraesCS2D02G123000	TraesCS2D02G123000.1	TRITD2Bv1G043130
TraesCS2D02G123000	TraesCS2D02G123000.1	TRITD2Bv1G043130
TraesCS2D02G123000	TraesCS2D02G123000.1	TRITD2Bv1G043130
TraesCS2D02G123000	TraesCS2D02G123000.1	TRITD2Bv1G043130
TraesCS2D02G123000	TraesCS2D02G123000.1	TRITD2Bv1G043130
TraesCS2D02G123000	TraesCS2D02G123000.1	TRITD2Av1G034240
TraesCS2D02G123000	TraesCS2D02G123000.1	TRITD2Av1G034240
TraesCS2D02G123000	TraesCS2D02G123000.1	TRITD2Av1G034240
TraesCS2D02G123000	TraesCS2D02G123000.1	TRITD2Av1G034240
TraesCS2D02G123000	TraesCS2D02G123000.1	TRITD2Av1G034240
TraesCS2D02G123000	TraesCS2D02G123000.1	TRITD2Av1G034240
TraesCS2D02G123000	TraesCS2D02G123000.1	TRITD2Av1G034240
TraesCS2D02G123000	TraesCS2D02G123000.1	TRITD2Av1G034240
TraesCS2D02G123000	TraesCS2D02G123000.1	TRITD2Bv1G043130
TraesCS2D02G123000	TraesCS2D02G123000.1	TRITD2Bv1G043130
TraesCS2D02G123000	TraesCS2D02G123000.1	TRITD2Bv1G043130
TraesCS2D02G123000	TraesCS2D02G123000.1	TRITD2Bv1G043130
TraesCS2D02G123000	TraesCS2D02G123000.1	TRITD2Bv1G043130
TraesCS2D02G123000	TraesCS2D02G123000.1	TRITD2Bv1G043130
TraesCS2D02G123000	TraesCS2D02G123000.1	TRITD2Bv1G043130
TraesCS2D02G123000	TraesCS2D02G123000.1	TRITD2Bv1G043130
TraesCS2D02G123000	TraesCS2D02G123000.1	TRITD2Av1G034240
TraesCS2D02G123000	TraesCS2D02G123000.1	TRITD2Av1G034240
TraesCS2D02G123000	TraesCS2D02G123000.1	TRITD2Av1G034240
TraesCS2D02G123000	TraesCS2D02G123000.1	TRITD2Av1G034240
TraesCS2D02G123000	TraesCS2D02G123000.1	TRITD2Av1G034240
TraesCS2D02G123000	TraesCS2D02G123000.1	TRITD2Av1G034240
TraesCS2D02G123000	TraesCS2D02G123000.1	TRITD2Av1G034240
TraesCS2D02G123000	TraesCS2D02G123000.1	TRITD2Av1G034240
TraesCS2D02G123000	TraesCS2D02G123000.1	TRITD2Bv1G043130
TraesCS2D02G123000	TraesCS2D02G123000.1	TRITD2Bv1G043130
TraesCS2D02G123000	TraesCS2D02G123000.1	TRITD2Bv1G043130
TraesCS2D02G123000	TraesCS2D02G123000.1	TRITD2Bv1G043130
TraesCS2D02G123000	TraesCS2D02G123000.1	TRITD2Bv1G043130
TraesCS2D02G123000	TraesCS2D02G123000.1	TRITD2Bv1G043130
TraesCS2D02G123000	TraesCS2D02G123000.1	TRITD2Bv1G043130
TraesCS2D02G123000	TraesCS2D02G123000.1	TRITD2Bv1G043130
TraesCS2D02G123000	TraesCS2D02G123000.1	TRITD2Av1G034240
TraesCS2D02G123000	TraesCS2D02G123000.1	TRITD2Av1G034240
TraesCS2D02G123000	TraesCS2D02G123000.1	TRITD2Av1G034240
TraesCS2D02G123000	TraesCS2D02G123000.1	TRITD2Av1G034240
TraesCS2D02G123000	TraesCS2D02G123000.1	TRITD2Av1G034240
TraesCS2D02G123000	TraesCS2D02G123000.1	TRITD2Av1G034240
TraesCS2D02G123000	TraesCS2D02G123000.1	TRITD2Av1G034240
TraesCS2D02G123000	TraesCS2D02G123000.1	TRITD2Av1G034240
TraesCS2D02G123000	TraesCS2D02G123000.1	TRITD2Bv1G043130
TraesCS2D02G123000	TraesCS2D02G123000.1	TRITD2Bv1G043130
TraesCS2D02G123000	TraesCS2D02G123000.1	TRITD2Bv1G043130
TraesCS2D02G123000	TraesCS2D02G123000.1	TRITD2Bv1G043130
TraesCS2D02G123000	TraesCS2D02G123000.1	TRITD2Bv1G043130
TraesCS2D02G123000	TraesCS2D02G123000.1	TRITD2Bv1G043130
TraesCS2D02G123000	TraesCS2D02G123000.1	TRITD2Bv1G043130
TraesCS2D02G123000	TraesCS2D02G123000.1	TRITD2Bv1G043130
TraesCS2D02G123000	TraesCS2D02G123000.1	TRITD2Av1G034240
TraesCS2D02G123000	TraesCS2D02G123000.1	TRITD2Av1G034240
TraesCS2D02G123000	TraesCS2D02G123000.1	TRITD2Av1G034240
TraesCS2D02G123000	TraesCS2D02G123000.1	TRITD2Av1G034240
TraesCS2D02G123000	TraesCS2D02G123000.1	TRITD2Av1G034240
TraesCS2D02G123000	TraesCS2D02G123000.1	TRITD2Av1G034240
TraesCS2D02G123000	TraesCS2D02G123000.1	TRITD2Av1G034240
TraesCS2D02G123000	TraesCS2D02G123000.1	TRITD2Av1G034240
TraesCS2D02G123000	TraesCS2D02G123000.1	TRITD2Bv1G043130
TraesCS2D02G123000	TraesCS2D02G123000.1	TRITD2Bv1G043130
TraesCS2D02G123000	TraesCS2D02G123000.1	TRITD2Bv1G043130
TraesCS2D02G123000	TraesCS2D02G123000.1	TRITD2Bv1G043130
TraesCS2D02G123000	TraesCS2D02G123000.1	TRITD2Bv1G043130
TraesCS2D02G123000	TraesCS2D02G123000.1	TRITD2Bv1G043130
TraesCS2D02G123000	TraesCS2D02G123000.1	TRITD2Bv1G043130
TraesCS2D02G123000	TraesCS2D02G123000.1	TRITD2Bv1G043130
TraesCS2D02G123000	TraesCS2D02G123000.1	TRITD2Av1G034240
TraesCS2D02G123000	TraesCS2D02G123000.1	TRITD2Av1G034240
TraesCS2D02G123000	TraesCS2D02G123000.1	TRITD2Av1G034240
TraesCS2D02G123000	TraesCS2D02G123000.1	TRITD2Av1G034240
TraesCS2D02G123000	TraesCS2D02G123000.1	TRITD2Av1G034240
TraesCS2D02G123000	TraesCS2D02G123000.1	TRITD2Av1G034240
TraesCS2D02G123000	TraesCS2D02G123000.1	TRITD2Av1G034240
TraesCS2D02G123000	TraesCS2D02G123000.1	TRITD2Av1G034240
TraesCS2D02G123000	TraesCS2D02G123000.1	TRITD2Bv1G043130
TraesCS2D02G123000	TraesCS2D02G123000.1	TRITD2Bv1G043130
TraesCS2D02G123000	TraesCS2D02G123000.1	TRITD2Bv1G043130
TraesCS2D02G123000	TraesCS2D02G123000.1	TRITD2Bv1G043130
TraesCS2D02G123000	TraesCS2D02G123000.1	TRITD2Bv1G043130
TraesCS2D02G123000	TraesCS2D02G123000.1	TRITD2Bv1G043130
TraesCS2D02G123000	TraesCS2D02G123000.1	TRITD2Bv1G043130
TraesCS2D02G123000	TraesCS2D02G123000.1	TRITD2Bv1G043130
TraesCS2D02G135600	TraesCS2D02G135600.1	TRITD2Av1G037750
TraesCS2D02G135600	TraesCS2D02G135600.1	TRITD2Av1G037750
TraesCS2D02G135600	TraesCS2D02G135600.1	TRITD2Av1G037750
TraesCS2D02G135600	TraesCS2D02G135600.1	TRITD2Av1G037750
TraesCS2D02G135600	TraesCS2D02G135600.1	TRITD2Av1G037750
TraesCS2D02G135600	TraesCS2D02G135600.1	TRITD2Av1G037750
TraesCS2D02G135600	TraesCS2D02G135600.1	TRITD2Av1G037750
TraesCS2D02G135600	TraesCS2D02G135600.1	TRITD2Av1G037750
TraesCS2D02G135600	TraesCS2D02G135600.1	TRITD2Av1G037750
TraesCS2D02G135600	TraesCS2D02G135600.1	TRITD2Av1G037750
TraesCS2D02G135600	TraesCS2D02G135600.1	TRITD2Av1G037750
TraesCS2D02G135600	TraesCS2D02G135600.1	TRITD2Av1G037750
TraesCS2D02G135600	TraesCS2D02G135600.1	TRITD2Av1G037750
TraesCS2D02G135600	TraesCS2D02G135600.1	TRITD2Av1G037750
TraesCS2D02G135600	TraesCS2D02G135600.1	TRITD2Av1G037750
TraesCS2D02G135600	TraesCS2D02G135600.1	TRITD2Av1G037750
TraesCS3A02G023200	TraesCS3A02G023200.2	TRITD3Av1G001360
TraesCS3A02G023200	TraesCS3A02G023200.2	TRITD3Av1G001360
TraesCS3A02G023200	TraesCS3A02G023200.2	TRITD3Av1G001360
TraesCS3A02G023200	TraesCS3A02G023200.2	TRITD3Av1G001360
TraesCS3A02G023200	TraesCS3A02G023200.2	TRITD3Av1G001360
TraesCS3A02G023200	TraesCS3A02G023200.2	TRITD3Av1G001360
TraesCS3A02G023200	TraesCS3A02G023200.2	TRITD3Av1G001360
TraesCS3A02G023200	TraesCS3A02G023200.2	TRITD3Av1G001360
TraesCS3A02G023200	TraesCS3A02G023200.2	TRITD3Av1G001360
TraesCS3A02G023200	TraesCS3A02G023200.2	TRITD3Av1G001360
TraesCS3A02G023200	TraesCS3A02G023200.2	TRITD3Av1G001360
TraesCS3A02G023200	TraesCS3A02G023200.2	TRITD3Bv1G005720
TraesCS3A02G023200	TraesCS3A02G023200.2	TRITD3Bv1G005720
TraesCS3A02G023200	TraesCS3A02G023200.2	TRITD3Bv1G005720
TraesCS3A02G023200	TraesCS3A02G023200.2	TRITD3Bv1G005720
TraesCS3A02G023200	TraesCS3A02G023200.2	TRITD3Bv1G005720
TraesCS3A02G023200	TraesCS3A02G023200.2	TRITD3Bv1G005720
TraesCS3A02G023200	TraesCS3A02G023200.2	TRITD3Bv1G005720
TraesCS3A02G023200	TraesCS3A02G023200.2	TRITD3Bv1G005720
TraesCS3A02G023200	TraesCS3A02G023200.2	TRITD3Bv1G005720
TraesCS3A02G023200	TraesCS3A02G023200.2	TRITD3Bv1G005720
TraesCS3A02G023200	TraesCS3A02G023200.2	TRITD3Bv1G005720
TraesCS3A02G023200	TraesCS3A02G023200.2	TRITD3Av1G001360
TraesCS3A02G023200	TraesCS3A02G023200.2	TRITD3Av1G001360
TraesCS3A02G023200	TraesCS3A02G023200.2	TRITD3Av1G001360
TraesCS3A02G023200	TraesCS3A02G023200.2	TRITD3Av1G001360
TraesCS3A02G023200	TraesCS3A02G023200.2	TRITD3Av1G001360
TraesCS3A02G023200	TraesCS3A02G023200.2	TRITD3Av1G001360
TraesCS3A02G023200	TraesCS3A02G023200.2	TRITD3Av1G001360
TraesCS3A02G023200	TraesCS3A02G023200.2	TRITD3Av1G001360
TraesCS3A02G023200	TraesCS3A02G023200.2	TRITD3Av1G001360
TraesCS3A02G023200	TraesCS3A02G023200.2	TRITD3Av1G001360
TraesCS3A02G023200	TraesCS3A02G023200.2	TRITD3Av1G001360
TraesCS3A02G023200	TraesCS3A02G023200.2	TRITD3Bv1G005720
TraesCS3A02G023200	TraesCS3A02G023200.2	TRITD3Bv1G005720
TraesCS3A02G023200	TraesCS3A02G023200.2	TRITD3Bv1G005720
TraesCS3A02G023200	TraesCS3A02G023200.2	TRITD3Bv1G005720
TraesCS3A02G023200	TraesCS3A02G023200.2	TRITD3Bv1G005720
TraesCS3A02G023200	TraesCS3A02G023200.2	TRITD3Bv1G005720
TraesCS3A02G023200	TraesCS3A02G023200.2	TRITD3Bv1G005720
TraesCS3A02G023200	TraesCS3A02G023200.2	TRITD3Bv1G005720
TraesCS3A02G023200	TraesCS3A02G023200.2	TRITD3Bv1G005720
TraesCS3A02G023200	TraesCS3A02G023200.2	TRITD3Bv1G005720
TraesCS3A02G023200	TraesCS3A02G023200.2	TRITD3Bv1G005720
TraesCS3A02G023200	TraesCS3A02G023200.2	TRITD3Av1G001360
TraesCS3A02G023200	TraesCS3A02G023200.2	TRITD3Av1G001360
TraesCS3A02G023200	TraesCS3A02G023200.2	TRITD3Av1G001360
TraesCS3A02G023200	TraesCS3A02G023200.2	TRITD3Av1G001360
TraesCS3A02G023200	TraesCS3A02G023200.2	TRITD3Av1G001360
TraesCS3A02G023200	TraesCS3A02G023200.2	TRITD3Av1G001360
TraesCS3A02G023200	TraesCS3A02G023200.2	TRITD3Av1G001360
TraesCS3A02G023200	TraesCS3A02G023200.2	TRITD3Av1G001360
TraesCS3A02G023200	TraesCS3A02G023200.2	TRITD3Av1G001360
TraesCS3A02G023200	TraesCS3A02G023200.2	TRITD3Av1G001360
TraesCS3A02G023200	TraesCS3A02G023200.2	TRITD3Av1G001360
TraesCS3A02G023200	TraesCS3A02G023200.2	TRITD3Bv1G005720
TraesCS3A02G023200	TraesCS3A02G023200.2	TRITD3Bv1G005720
TraesCS3A02G023200	TraesCS3A02G023200.2	TRITD3Bv1G005720
TraesCS3A02G023200	TraesCS3A02G023200.2	TRITD3Bv1G005720
TraesCS3A02G023200	TraesCS3A02G023200.2	TRITD3Bv1G005720
TraesCS3A02G023200	TraesCS3A02G023200.2	TRITD3Bv1G005720
TraesCS3A02G023200	TraesCS3A02G023200.2	TRITD3Bv1G005720
TraesCS3A02G023200	TraesCS3A02G023200.2	TRITD3Bv1G005720
TraesCS3A02G023200	TraesCS3A02G023200.2	TRITD3Bv1G005720
TraesCS3A02G023200	TraesCS3A02G023200.2	TRITD3Bv1G005720
TraesCS3A02G023200	TraesCS3A02G023200.2	TRITD3Bv1G005720
TraesCS3A02G023200	TraesCS3A02G023200.2	TRITD3Av1G001360
TraesCS3A02G023200	TraesCS3A02G023200.2	TRITD3Av1G001360
TraesCS3A02G023200	TraesCS3A02G023200.2	TRITD3Av1G001360
TraesCS3A02G023200	TraesCS3A02G023200.2	TRITD3Av1G001360
TraesCS3A02G023200	TraesCS3A02G023200.2	TRITD3Av1G001360
TraesCS3A02G023200	TraesCS3A02G023200.2	TRITD3Av1G001360
TraesCS3A02G023200	TraesCS3A02G023200.2	TRITD3Av1G001360
TraesCS3A02G023200	TraesCS3A02G023200.2	TRITD3Av1G001360
TraesCS3A02G023200	TraesCS3A02G023200.2	TRITD3Av1G001360
TraesCS3A02G023200	TraesCS3A02G023200.2	TRITD3Av1G001360
TraesCS3A02G023200	TraesCS3A02G023200.2	TRITD3Av1G001360
TraesCS3A02G023200	TraesCS3A02G023200.2	TRITD3Bv1G005720
TraesCS3A02G023200	TraesCS3A02G023200.2	TRITD3Bv1G005720
TraesCS3A02G023200	TraesCS3A02G023200.2	TRITD3Bv1G005720
TraesCS3A02G023200	TraesCS3A02G023200.2	TRITD3Bv1G005720
TraesCS3A02G023200	TraesCS3A02G023200.2	TRITD3Bv1G005720
TraesCS3A02G023200	TraesCS3A02G023200.2	TRITD3Bv1G005720
TraesCS3A02G023200	TraesCS3A02G023200.2	TRITD3Bv1G005720
TraesCS3A02G023200	TraesCS3A02G023200.2	TRITD3Bv1G005720
TraesCS3A02G023200	TraesCS3A02G023200.2	TRITD3Bv1G005720
TraesCS3A02G023200	TraesCS3A02G023200.2	TRITD3Bv1G005720
TraesCS3A02G023200	TraesCS3A02G023200.2	TRITD3Bv1G005720
TraesCS3B02G021600	TraesCS3B02G021600.2	TRITD3Bv1G005720
TraesCS3B02G021600	TraesCS3B02G021600.2	TRITD3Bv1G005720
TraesCS3B02G021600	TraesCS3B02G021600.2	TRITD3Bv1G005720
TraesCS3B02G021600	TraesCS3B02G021600.2	TRITD3Bv1G005720
TraesCS3B02G021600	TraesCS3B02G021600.2	TRITD3Bv1G005720
TraesCS3B02G021600	TraesCS3B02G021600.2	TRITD3Bv1G005720
TraesCS3B02G021600	TraesCS3B02G021600.2	TRITD3Bv1G005720
TraesCS3B02G021600	TraesCS3B02G021600.2	TRITD3Bv1G005720
TraesCS3B02G021600	TraesCS3B02G021600.2	TRITD3Av1G001360
TraesCS3B02G021600	TraesCS3B02G021600.2	TRITD3Av1G001360
TraesCS3B02G021600	TraesCS3B02G021600.2	TRITD3Av1G001360
TraesCS3B02G021600	TraesCS3B02G021600.2	TRITD3Av1G001360
TraesCS3B02G021600	TraesCS3B02G021600.2	TRITD3Av1G001360
TraesCS3B02G021600	TraesCS3B02G021600.2	TRITD3Av1G001360
TraesCS3B02G021600	TraesCS3B02G021600.2	TRITD3Av1G001360
TraesCS3B02G021600	TraesCS3B02G021600.2	TRITD3Av1G001360
TraesCS3B02G021600	TraesCS3B02G021600.2	TRITD3Bv1G005720
TraesCS3B02G021600	TraesCS3B02G021600.2	TRITD3Bv1G005720
TraesCS3B02G021600	TraesCS3B02G021600.2	TRITD3Bv1G005720
TraesCS3B02G021600	TraesCS3B02G021600.2	TRITD3Bv1G005720
TraesCS3B02G021600	TraesCS3B02G021600.2	TRITD3Bv1G005720
TraesCS3B02G021600	TraesCS3B02G021600.2	TRITD3Bv1G005720
TraesCS3B02G021600	TraesCS3B02G021600.2	TRITD3Bv1G005720
TraesCS3B02G021600	TraesCS3B02G021600.2	TRITD3Bv1G005720
TraesCS3B02G021600	TraesCS3B02G021600.2	TRITD3Av1G001360
TraesCS3B02G021600	TraesCS3B02G021600.2	TRITD3Av1G001360
TraesCS3B02G021600	TraesCS3B02G021600.2	TRITD3Av1G001360
TraesCS3B02G021600	TraesCS3B02G021600.2	TRITD3Av1G001360
TraesCS3B02G021600	TraesCS3B02G021600.2	TRITD3Av1G001360
TraesCS3B02G021600	TraesCS3B02G021600.2	TRITD3Av1G001360
TraesCS3B02G021600	TraesCS3B02G021600.2	TRITD3Av1G001360
TraesCS3B02G021600	TraesCS3B02G021600.2	TRITD3Av1G001360
TraesCS3B02G021600	TraesCS3B02G021600.2	TRITD3Bv1G005720
TraesCS3B02G021600	TraesCS3B02G021600.2	TRITD3Bv1G005720
TraesCS3B02G021600	TraesCS3B02G021600.2	TRITD3Bv1G005720
TraesCS3B02G021600	TraesCS3B02G021600.2	TRITD3Bv1G005720
TraesCS3B02G021600	TraesCS3B02G021600.2	TRITD3Bv1G005720
TraesCS3B02G021600	TraesCS3B02G021600.2	TRITD3Bv1G005720
TraesCS3B02G021600	TraesCS3B02G021600.2	TRITD3Bv1G005720
TraesCS3B02G021600	TraesCS3B02G021600.2	TRITD3Bv1G005720
TraesCS3B02G021600	TraesCS3B02G021600.2	TRITD3Av1G001360
TraesCS3B02G021600	TraesCS3B02G021600.2	TRITD3Av1G001360
TraesCS3B02G021600	TraesCS3B02G021600.2	TRITD3Av1G001360
TraesCS3B02G021600	TraesCS3B02G021600.2	TRITD3Av1G001360
TraesCS3B02G021600	TraesCS3B02G021600.2	TRITD3Av1G001360
TraesCS3B02G021600	TraesCS3B02G021600.2	TRITD3Av1G001360
TraesCS3B02G021600	TraesCS3B02G021600.2	TRITD3Av1G001360
TraesCS3B02G021600	TraesCS3B02G021600.2	TRITD3Av1G001360
TraesCS3B02G021600	TraesCS3B02G021600.2	TRITD3Bv1G005720
TraesCS3B02G021600	TraesCS3B02G021600.2	TRITD3Bv1G005720
TraesCS3B02G021600	TraesCS3B02G021600.2	TRITD3Bv1G005720
TraesCS3B02G021600	TraesCS3B02G021600.2	TRITD3Bv1G005720
TraesCS3B02G021600	TraesCS3B02G021600.2	TRITD3Bv1G005720
TraesCS3B02G021600	TraesCS3B02G021600.2	TRITD3Bv1G005720
TraesCS3B02G021600	TraesCS3B02G021600.2	TRITD3Bv1G005720
TraesCS3B02G021600	TraesCS3B02G021600.2	TRITD3Bv1G005720
TraesCS3B02G021600	TraesCS3B02G021600.2	TRITD3Av1G001360
TraesCS3B02G021600	TraesCS3B02G021600.2	TRITD3Av1G001360
TraesCS3B02G021600	TraesCS3B02G021600.2	TRITD3Av1G001360
TraesCS3B02G021600	TraesCS3B02G021600.2	TRITD3Av1G001360
TraesCS3B02G021600	TraesCS3B02G021600.2	TRITD3Av1G001360
TraesCS3B02G021600	TraesCS3B02G021600.2	TRITD3Av1G001360
TraesCS3B02G021600	TraesCS3B02G021600.2	TRITD3Av1G001360
TraesCS3B02G021600	TraesCS3B02G021600.2	TRITD3Av1G001360
TraesCS3D02G022900	TraesCS3D02G022900.1	TRITD3Av1G001360
TraesCS3D02G022900	TraesCS3D02G022900.1	TRITD3Av1G001360
TraesCS3D02G022900	TraesCS3D02G022900.1	TRITD3Av1G001360
TraesCS3D02G022900	TraesCS3D02G022900.1	TRITD3Av1G001360
TraesCS3D02G022900	TraesCS3D02G022900.1	TRITD3Av1G001360
TraesCS3D02G022900	TraesCS3D02G022900.1	TRITD3Av1G001360
TraesCS3D02G022900	TraesCS3D02G022900.1	TRITD3Av1G001360
TraesCS3D02G022900	TraesCS3D02G022900.1	TRITD3Av1G001360
TraesCS3D02G022900	TraesCS3D02G022900.1	TRITD3Bv1G005720
TraesCS3D02G022900	TraesCS3D02G022900.1	TRITD3Bv1G005720
TraesCS3D02G022900	TraesCS3D02G022900.1	TRITD3Bv1G005720
TraesCS3D02G022900	TraesCS3D02G022900.1	TRITD3Bv1G005720
TraesCS3D02G022900	TraesCS3D02G022900.1	TRITD3Bv1G005720
TraesCS3D02G022900	TraesCS3D02G022900.1	TRITD3Bv1G005720
TraesCS3D02G022900	TraesCS3D02G022900.1	TRITD3Bv1G005720
TraesCS3D02G022900	TraesCS3D02G022900.1	TRITD3Bv1G005720
TraesCS3D02G022900	TraesCS3D02G022900.1	TRITD3Av1G001360
TraesCS3D02G022900	TraesCS3D02G022900.1	TRITD3Av1G001360
TraesCS3D02G022900	TraesCS3D02G022900.1	TRITD3Av1G001360
TraesCS3D02G022900	TraesCS3D02G022900.1	TRITD3Av1G001360
TraesCS3D02G022900	TraesCS3D02G022900.1	TRITD3Av1G001360
TraesCS3D02G022900	TraesCS3D02G022900.1	TRITD3Av1G001360
TraesCS3D02G022900	TraesCS3D02G022900.1	TRITD3Av1G001360
TraesCS3D02G022900	TraesCS3D02G022900.1	TRITD3Av1G001360
TraesCS3D02G022900	TraesCS3D02G022900.1	TRITD3Bv1G005720
TraesCS3D02G022900	TraesCS3D02G022900.1	TRITD3Bv1G005720
TraesCS3D02G022900	TraesCS3D02G022900.1	TRITD3Bv1G005720
TraesCS3D02G022900	TraesCS3D02G022900.1	TRITD3Bv1G005720
TraesCS3D02G022900	TraesCS3D02G022900.1	TRITD3Bv1G005720
TraesCS3D02G022900	TraesCS3D02G022900.1	TRITD3Bv1G005720
TraesCS3D02G022900	TraesCS3D02G022900.1	TRITD3Bv1G005720
TraesCS3D02G022900	TraesCS3D02G022900.1	TRITD3Bv1G005720
TraesCS3D02G022900	TraesCS3D02G022900.1	TRITD3Av1G001360
TraesCS3D02G022900	TraesCS3D02G022900.1	TRITD3Av1G001360
TraesCS3D02G022900	TraesCS3D02G022900.1	TRITD3Av1G001360
TraesCS3D02G022900	TraesCS3D02G022900.1	TRITD3Av1G001360
TraesCS3D02G022900	TraesCS3D02G022900.1	TRITD3Av1G001360
TraesCS3D02G022900	TraesCS3D02G022900.1	TRITD3Av1G001360
TraesCS3D02G022900	TraesCS3D02G022900.1	TRITD3Av1G001360
TraesCS3D02G022900	TraesCS3D02G022900.1	TRITD3Av1G001360
TraesCS3D02G022900	TraesCS3D02G022900.1	TRITD3Bv1G005720
TraesCS3D02G022900	TraesCS3D02G022900.1	TRITD3Bv1G005720
TraesCS3D02G022900	TraesCS3D02G022900.1	TRITD3Bv1G005720
TraesCS3D02G022900	TraesCS3D02G022900.1	TRITD3Bv1G005720
TraesCS3D02G022900	TraesCS3D02G022900.1	TRITD3Bv1G005720
TraesCS3D02G022900	TraesCS3D02G022900.1	TRITD3Bv1G005720
TraesCS3D02G022900	TraesCS3D02G022900.1	TRITD3Bv1G005720
TraesCS3D02G022900	TraesCS3D02G022900.1	TRITD3Bv1G005720
TraesCS3D02G022900	TraesCS3D02G022900.1	TRITD3Av1G001360
TraesCS3D02G022900	TraesCS3D02G022900.1	TRITD3Av1G001360
TraesCS3D02G022900	TraesCS3D02G022900.1	TRITD3Av1G001360
TraesCS3D02G022900	TraesCS3D02G022900.1	TRITD3Av1G001360
TraesCS3D02G022900	TraesCS3D02G022900.1	TRITD3Av1G001360
TraesCS3D02G022900	TraesCS3D02G022900.1	TRITD3Av1G001360
TraesCS3D02G022900	TraesCS3D02G022900.1	TRITD3Av1G001360
TraesCS3D02G022900	TraesCS3D02G022900.1	TRITD3Av1G001360
TraesCS3D02G022900	TraesCS3D02G022900.1	TRITD3Bv1G005720
TraesCS3D02G022900	TraesCS3D02G022900.1	TRITD3Bv1G005720
TraesCS3D02G022900	TraesCS3D02G022900.1	TRITD3Bv1G005720
TraesCS3D02G022900	TraesCS3D02G022900.1	TRITD3Bv1G005720
TraesCS3D02G022900	TraesCS3D02G022900.1	TRITD3Bv1G005720
TraesCS3D02G022900	TraesCS3D02G022900.1	TRITD3Bv1G005720
TraesCS3D02G022900	TraesCS3D02G022900.1	TRITD3Bv1G005720
TraesCS3D02G022900	TraesCS3D02G022900.1	TRITD3Bv1G005720
TraesCS4A02G145300	TraesCS4A02G145300.1	TRITD4Av1G087090
TraesCS4A02G145300	TraesCS4A02G145300.1	TRITD4Av1G087090
TraesCS4A02G145300	TraesCS4A02G145300.1	TRITD4Av1G087090
TraesCS4A02G145300	TraesCS4A02G145300.1	TRITD4Av1G087090
TraesCS4A02G145300	TraesCS4A02G145300.1	TRITD4Av1G087090
TraesCS4A02G145300	TraesCS4A02G145300.1	TRITD4Av1G087090
TraesCS4A02G145300	TraesCS4A02G145300.1	TRITD4Av1G087090
TraesCS4A02G145300	TraesCS4A02G145300.1	TRITD4Av1G087090
TraesCS4A02G145300	TraesCS4A02G145300.1	TRITD4Av1G087090
TraesCS4A02G145300	TraesCS4A02G145300.1	TRITD4Av1G087090
TraesCS4A02G145300	TraesCS4A02G145300.1	TRITD4Av1G087090
TraesCS4A02G145300	TraesCS4A02G145300.1	TRITD4Bv1G053320
TraesCS4A02G145300	TraesCS4A02G145300.1	TRITD4Bv1G053320
TraesCS4A02G145300	TraesCS4A02G145300.1	TRITD4Bv1G053320
TraesCS4A02G145300	TraesCS4A02G145300.1	TRITD4Bv1G053320
TraesCS4A02G145300	TraesCS4A02G145300.1	TRITD4Bv1G053320
TraesCS4A02G145300	TraesCS4A02G145300.1	TRITD4Bv1G053320
TraesCS4A02G145300	TraesCS4A02G145300.1	TRITD4Bv1G053320
TraesCS4A02G145300	TraesCS4A02G145300.1	TRITD4Bv1G053320
TraesCS4A02G145300	TraesCS4A02G145300.1	TRITD4Bv1G053320
TraesCS4A02G145300	TraesCS4A02G145300.1	TRITD4Bv1G053320
TraesCS4A02G145300	TraesCS4A02G145300.1	TRITD4Bv1G053320
TraesCS4A02G145300	TraesCS4A02G145300.1	TRITD4Av1G087090
TraesCS4A02G145300	TraesCS4A02G145300.1	TRITD4Av1G087090
TraesCS4A02G145300	TraesCS4A02G145300.1	TRITD4Av1G087090
TraesCS4A02G145300	TraesCS4A02G145300.1	TRITD4Av1G087090
TraesCS4A02G145300	TraesCS4A02G145300.1	TRITD4Av1G087090
TraesCS4A02G145300	TraesCS4A02G145300.1	TRITD4Av1G087090
TraesCS4A02G145300	TraesCS4A02G145300.1	TRITD4Av1G087090
TraesCS4A02G145300	TraesCS4A02G145300.1	TRITD4Av1G087090
TraesCS4A02G145300	TraesCS4A02G145300.1	TRITD4Av1G087090
TraesCS4A02G145300	TraesCS4A02G145300.1	TRITD4Av1G087090
TraesCS4A02G145300	TraesCS4A02G145300.1	TRITD4Av1G087090
TraesCS4A02G145300	TraesCS4A02G145300.1	TRITD4Bv1G053320
TraesCS4A02G145300	TraesCS4A02G145300.1	TRITD4Bv1G053320
TraesCS4A02G145300	TraesCS4A02G145300.1	TRITD4Bv1G053320
TraesCS4A02G145300	TraesCS4A02G145300.1	TRITD4Bv1G053320
TraesCS4A02G145300	TraesCS4A02G145300.1	TRITD4Bv1G053320
TraesCS4A02G145300	TraesCS4A02G145300.1	TRITD4Bv1G053320
TraesCS4A02G145300	TraesCS4A02G145300.1	TRITD4Bv1G053320
TraesCS4A02G145300	TraesCS4A02G145300.1	TRITD4Bv1G053320
TraesCS4A02G145300	TraesCS4A02G145300.1	TRITD4Bv1G053320
TraesCS4A02G145300	TraesCS4A02G145300.1	TRITD4Bv1G053320
TraesCS4A02G145300	TraesCS4A02G145300.1	TRITD4Bv1G053320
TraesCS4A02G145300	TraesCS4A02G145300.1	TRITD4Av1G087090
TraesCS4A02G145300	TraesCS4A02G145300.1	TRITD4Av1G087090
TraesCS4A02G145300	TraesCS4A02G145300.1	TRITD4Av1G087090
TraesCS4A02G145300	TraesCS4A02G145300.1	TRITD4Av1G087090
TraesCS4A02G145300	TraesCS4A02G145300.1	TRITD4Av1G087090
TraesCS4A02G145300	TraesCS4A02G145300.1	TRITD4Av1G087090
TraesCS4A02G145300	TraesCS4A02G145300.1	TRITD4Av1G087090
TraesCS4A02G145300	TraesCS4A02G145300.1	TRITD4Av1G087090
TraesCS4A02G145300	TraesCS4A02G145300.1	TRITD4Av1G087090
TraesCS4A02G145300	TraesCS4A02G145300.1	TRITD4Av1G087090
TraesCS4A02G145300	TraesCS4A02G145300.1	TRITD4Av1G087090
TraesCS4A02G145300	TraesCS4A02G145300.1	TRITD4Bv1G053320
TraesCS4A02G145300	TraesCS4A02G145300.1	TRITD4Bv1G053320
TraesCS4A02G145300	TraesCS4A02G145300.1	TRITD4Bv1G053320
TraesCS4A02G145300	TraesCS4A02G145300.1	TRITD4Bv1G053320
TraesCS4A02G145300	TraesCS4A02G145300.1	TRITD4Bv1G053320
TraesCS4A02G145300	TraesCS4A02G145300.1	TRITD4Bv1G053320
TraesCS4A02G145300	TraesCS4A02G145300.1	TRITD4Bv1G053320
TraesCS4A02G145300	TraesCS4A02G145300.1	TRITD4Bv1G053320
TraesCS4A02G145300	TraesCS4A02G145300.1	TRITD4Bv1G053320
TraesCS4A02G145300	TraesCS4A02G145300.1	TRITD4Bv1G053320
TraesCS4A02G145300	TraesCS4A02G145300.1	TRITD4Bv1G053320
TraesCS4A02G145300	TraesCS4A02G145300.1	TRITD4Av1G087090
TraesCS4A02G145300	TraesCS4A02G145300.1	TRITD4Av1G087090
TraesCS4A02G145300	TraesCS4A02G145300.1	TRITD4Av1G087090
TraesCS4A02G145300	TraesCS4A02G145300.1	TRITD4Av1G087090
TraesCS4A02G145300	TraesCS4A02G145300.1	TRITD4Av1G087090
TraesCS4A02G145300	TraesCS4A02G145300.1	TRITD4Av1G087090
TraesCS4A02G145300	TraesCS4A02G145300.1	TRITD4Av1G087090
TraesCS4A02G145300	TraesCS4A02G145300.1	TRITD4Av1G087090
TraesCS4A02G145300	TraesCS4A02G145300.1	TRITD4Av1G087090
TraesCS4A02G145300	TraesCS4A02G145300.1	TRITD4Av1G087090
TraesCS4A02G145300	TraesCS4A02G145300.1	TRITD4Av1G087090
TraesCS4A02G145300	TraesCS4A02G145300.1	TRITD4Bv1G053320
TraesCS4A02G145300	TraesCS4A02G145300.1	TRITD4Bv1G053320
TraesCS4A02G145300	TraesCS4A02G145300.1	TRITD4Bv1G053320
TraesCS4A02G145300	TraesCS4A02G145300.1	TRITD4Bv1G053320
TraesCS4A02G145300	TraesCS4A02G145300.1	TRITD4Bv1G053320
TraesCS4A02G145300	TraesCS4A02G145300.1	TRITD4Bv1G053320
TraesCS4A02G145300	TraesCS4A02G145300.1	TRITD4Bv1G053320
TraesCS4A02G145300	TraesCS4A02G145300.1	TRITD4Bv1G053320
TraesCS4A02G145300	TraesCS4A02G145300.1	TRITD4Bv1G053320
TraesCS4A02G145300	TraesCS4A02G145300.1	TRITD4Bv1G053320
TraesCS4A02G145300	TraesCS4A02G145300.1	TRITD4Bv1G053320
TraesCS4A02G145300	TraesCS4A02G145300.1	TRITD4Av1G087090
TraesCS4A02G145300	TraesCS4A02G145300.1	TRITD4Av1G087090
TraesCS4A02G145300	TraesCS4A02G145300.1	TRITD4Av1G087090
TraesCS4A02G145300	TraesCS4A02G145300.1	TRITD4Av1G087090
TraesCS4A02G145300	TraesCS4A02G145300.1	TRITD4Av1G087090
TraesCS4A02G145300	TraesCS4A02G145300.1	TRITD4Av1G087090
TraesCS4A02G145300	TraesCS4A02G145300.1	TRITD4Av1G087090
TraesCS4A02G145300	TraesCS4A02G145300.1	TRITD4Av1G087090
TraesCS4A02G145300	TraesCS4A02G145300.1	TRITD4Av1G087090
TraesCS4A02G145300	TraesCS4A02G145300.1	TRITD4Av1G087090
TraesCS4A02G145300	TraesCS4A02G145300.1	TRITD4Av1G087090
TraesCS4A02G145300	TraesCS4A02G145300.1	TRITD4Bv1G053320
TraesCS4A02G145300	TraesCS4A02G145300.1	TRITD4Bv1G053320
TraesCS4A02G145300	TraesCS4A02G145300.1	TRITD4Bv1G053320
TraesCS4A02G145300	TraesCS4A02G145300.1	TRITD4Bv1G053320
TraesCS4A02G145300	TraesCS4A02G145300.1	TRITD4Bv1G053320
TraesCS4A02G145300	TraesCS4A02G145300.1	TRITD4Bv1G053320
TraesCS4A02G145300	TraesCS4A02G145300.1	TRITD4Bv1G053320
TraesCS4A02G145300	TraesCS4A02G145300.1	TRITD4Bv1G053320
TraesCS4A02G145300	TraesCS4A02G145300.1	TRITD4Bv1G053320
TraesCS4A02G145300	TraesCS4A02G145300.1	TRITD4Bv1G053320
TraesCS4A02G145300	TraesCS4A02G145300.1	TRITD4Bv1G053320
TraesCS4A02G145300	TraesCS4A02G145300.1	TRITD4Av1G087090
TraesCS4A02G145300	TraesCS4A02G145300.1	TRITD4Av1G087090
TraesCS4A02G145300	TraesCS4A02G145300.1	TRITD4Av1G087090
TraesCS4A02G145300	TraesCS4A02G145300.1	TRITD4Av1G087090
TraesCS4A02G145300	TraesCS4A02G145300.1	TRITD4Av1G087090
TraesCS4A02G145300	TraesCS4A02G145300.1	TRITD4Av1G087090
TraesCS4A02G145300	TraesCS4A02G145300.1	TRITD4Av1G087090
TraesCS4A02G145300	TraesCS4A02G145300.1	TRITD4Av1G087090
TraesCS4A02G145300	TraesCS4A02G145300.1	TRITD4Av1G087090
TraesCS4A02G145300	TraesCS4A02G145300.1	TRITD4Av1G087090
TraesCS4A02G145300	TraesCS4A02G145300.1	TRITD4Av1G087090
TraesCS4A02G145300	TraesCS4A02G145300.1	TRITD4Bv1G053320
TraesCS4A02G145300	TraesCS4A02G145300.1	TRITD4Bv1G053320
TraesCS4A02G145300	TraesCS4A02G145300.1	TRITD4Bv1G053320
TraesCS4A02G145300	TraesCS4A02G145300.1	TRITD4Bv1G053320
TraesCS4A02G145300	TraesCS4A02G145300.1	TRITD4Bv1G053320
TraesCS4A02G145300	TraesCS4A02G145300.1	TRITD4Bv1G053320
TraesCS4A02G145300	TraesCS4A02G145300.1	TRITD4Bv1G053320
TraesCS4A02G145300	TraesCS4A02G145300.1	TRITD4Bv1G053320
TraesCS4A02G145300	TraesCS4A02G145300.1	TRITD4Bv1G053320
TraesCS4A02G145300	TraesCS4A02G145300.1	TRITD4Bv1G053320
TraesCS4A02G145300	TraesCS4A02G145300.1	TRITD4Bv1G053320
TraesCS4A02G145300	TraesCS4A02G145300.1	TRITD4Av1G087090
TraesCS4A02G145300	TraesCS4A02G145300.1	TRITD4Av1G087090
TraesCS4A02G145300	TraesCS4A02G145300.1	TRITD4Av1G087090
TraesCS4A02G145300	TraesCS4A02G145300.1	TRITD4Av1G087090
TraesCS4A02G145300	TraesCS4A02G145300.1	TRITD4Av1G087090
TraesCS4A02G145300	TraesCS4A02G145300.1	TRITD4Av1G087090
TraesCS4A02G145300	TraesCS4A02G145300.1	TRITD4Av1G087090
TraesCS4A02G145300	TraesCS4A02G145300.1	TRITD4Av1G087090
TraesCS4A02G145300	TraesCS4A02G145300.1	TRITD4Av1G087090
TraesCS4A02G145300	TraesCS4A02G145300.1	TRITD4Av1G087090
TraesCS4A02G145300	TraesCS4A02G145300.1	TRITD4Av1G087090
TraesCS4A02G145300	TraesCS4A02G145300.1	TRITD4Bv1G053320
TraesCS4A02G145300	TraesCS4A02G145300.1	TRITD4Bv1G053320
TraesCS4A02G145300	TraesCS4A02G145300.1	TRITD4Bv1G053320
TraesCS4A02G145300	TraesCS4A02G145300.1	TRITD4Bv1G053320
TraesCS4A02G145300	TraesCS4A02G145300.1	TRITD4Bv1G053320
TraesCS4A02G145300	TraesCS4A02G145300.1	TRITD4Bv1G053320
TraesCS4A02G145300	TraesCS4A02G145300.1	TRITD4Bv1G053320
TraesCS4A02G145300	TraesCS4A02G145300.1	TRITD4Bv1G053320
TraesCS4A02G145300	TraesCS4A02G145300.1	TRITD4Bv1G053320
TraesCS4A02G145300	TraesCS4A02G145300.1	TRITD4Bv1G053320
TraesCS4A02G145300	TraesCS4A02G145300.1	TRITD4Bv1G053320
TraesCS4A02G145300	TraesCS4A02G145300.1	TRITD4Av1G087090
TraesCS4A02G145300	TraesCS4A02G145300.1	TRITD4Av1G087090
TraesCS4A02G145300	TraesCS4A02G145300.1	TRITD4Av1G087090
TraesCS4A02G145300	TraesCS4A02G145300.1	TRITD4Av1G087090
TraesCS4A02G145300	TraesCS4A02G145300.1	TRITD4Av1G087090
TraesCS4A02G145300	TraesCS4A02G145300.1	TRITD4Av1G087090
TraesCS4A02G145300	TraesCS4A02G145300.1	TRITD4Av1G087090
TraesCS4A02G145300	TraesCS4A02G145300.1	TRITD4Av1G087090
TraesCS4A02G145300	TraesCS4A02G145300.1	TRITD4Av1G087090
TraesCS4A02G145300	TraesCS4A02G145300.1	TRITD4Av1G087090
TraesCS4A02G145300	TraesCS4A02G145300.1	TRITD4Av1G087090
TraesCS4A02G145300	TraesCS4A02G145300.1	TRITD4Bv1G053320
TraesCS4A02G145300	TraesCS4A02G145300.1	TRITD4Bv1G053320
TraesCS4A02G145300	TraesCS4A02G145300.1	TRITD4Bv1G053320
TraesCS4A02G145300	TraesCS4A02G145300.1	TRITD4Bv1G053320
TraesCS4A02G145300	TraesCS4A02G145300.1	TRITD4Bv1G053320
TraesCS4A02G145300	TraesCS4A02G145300.1	TRITD4Bv1G053320
TraesCS4A02G145300	TraesCS4A02G145300.1	TRITD4Bv1G053320
TraesCS4A02G145300	TraesCS4A02G145300.1	TRITD4Bv1G053320
TraesCS4A02G145300	TraesCS4A02G145300.1	TRITD4Bv1G053320
TraesCS4A02G145300	TraesCS4A02G145300.1	TRITD4Bv1G053320
TraesCS4A02G145300	TraesCS4A02G145300.1	TRITD4Bv1G053320
TraesCS4A02G145300	TraesCS4A02G145300.1	TRITD4Av1G087090
TraesCS4A02G145300	TraesCS4A02G145300.1	TRITD4Av1G087090
TraesCS4A02G145300	TraesCS4A02G145300.1	TRITD4Av1G087090
TraesCS4A02G145300	TraesCS4A02G145300.1	TRITD4Av1G087090
TraesCS4A02G145300	TraesCS4A02G145300.1	TRITD4Av1G087090
TraesCS4A02G145300	TraesCS4A02G145300.1	TRITD4Av1G087090
TraesCS4A02G145300	TraesCS4A02G145300.1	TRITD4Av1G087090
TraesCS4A02G145300	TraesCS4A02G145300.1	TRITD4Av1G087090
TraesCS4A02G145300	TraesCS4A02G145300.1	TRITD4Av1G087090
TraesCS4A02G145300	TraesCS4A02G145300.1	TRITD4Av1G087090
TraesCS4A02G145300	TraesCS4A02G145300.1	TRITD4Av1G087090
TraesCS4A02G145300	TraesCS4A02G145300.1	TRITD4Bv1G053320
TraesCS4A02G145300	TraesCS4A02G145300.1	TRITD4Bv1G053320
TraesCS4A02G145300	TraesCS4A02G145300.1	TRITD4Bv1G053320
TraesCS4A02G145300	TraesCS4A02G145300.1	TRITD4Bv1G053320
TraesCS4A02G145300	TraesCS4A02G145300.1	TRITD4Bv1G053320
TraesCS4A02G145300	TraesCS4A02G145300.1	TRITD4Bv1G053320
TraesCS4A02G145300	TraesCS4A02G145300.1	TRITD4Bv1G053320
TraesCS4A02G145300	TraesCS4A02G145300.1	TRITD4Bv1G053320
TraesCS4A02G145300	TraesCS4A02G145300.1	TRITD4Bv1G053320
TraesCS4A02G145300	TraesCS4A02G145300.1	TRITD4Bv1G053320
TraesCS4A02G145300	TraesCS4A02G145300.1	TRITD4Bv1G053320
TraesCS4A02G145300	TraesCS4A02G145300.1	TRITD4Av1G087090
TraesCS4A02G145300	TraesCS4A02G145300.1	TRITD4Av1G087090
TraesCS4A02G145300	TraesCS4A02G145300.1	TRITD4Av1G087090
TraesCS4A02G145300	TraesCS4A02G145300.1	TRITD4Av1G087090
TraesCS4A02G145300	TraesCS4A02G145300.1	TRITD4Av1G087090
TraesCS4A02G145300	TraesCS4A02G145300.1	TRITD4Av1G087090
TraesCS4A02G145300	TraesCS4A02G145300.1	TRITD4Av1G087090
TraesCS4A02G145300	TraesCS4A02G145300.1	TRITD4Av1G087090
TraesCS4A02G145300	TraesCS4A02G145300.1	TRITD4Av1G087090
TraesCS4A02G145300	TraesCS4A02G145300.1	TRITD4Av1G087090
TraesCS4A02G145300	TraesCS4A02G145300.1	TRITD4Av1G087090
TraesCS4A02G145300	TraesCS4A02G145300.1	TRITD4Bv1G053320
TraesCS4A02G145300	TraesCS4A02G145300.1	TRITD4Bv1G053320
TraesCS4A02G145300	TraesCS4A02G145300.1	TRITD4Bv1G053320
TraesCS4A02G145300	TraesCS4A02G145300.1	TRITD4Bv1G053320
TraesCS4A02G145300	TraesCS4A02G145300.1	TRITD4Bv1G053320
TraesCS4A02G145300	TraesCS4A02G145300.1	TRITD4Bv1G053320
TraesCS4A02G145300	TraesCS4A02G145300.1	TRITD4Bv1G053320
TraesCS4A02G145300	TraesCS4A02G145300.1	TRITD4Bv1G053320
TraesCS4A02G145300	TraesCS4A02G145300.1	TRITD4Bv1G053320
TraesCS4A02G145300	TraesCS4A02G145300.1	TRITD4Bv1G053320
TraesCS4A02G145300	TraesCS4A02G145300.1	TRITD4Bv1G053320
TraesCS4A02G145300	TraesCS4A02G145300.1	TRITD4Av1G087090
TraesCS4A02G145300	TraesCS4A02G145300.1	TRITD4Av1G087090
TraesCS4A02G145300	TraesCS4A02G145300.1	TRITD4Av1G087090
TraesCS4A02G145300	TraesCS4A02G145300.1	TRITD4Av1G087090
TraesCS4A02G145300	TraesCS4A02G145300.1	TRITD4Av1G087090
TraesCS4A02G145300	TraesCS4A02G145300.1	TRITD4Av1G087090
TraesCS4A02G145300	TraesCS4A02G145300.1	TRITD4Av1G087090
TraesCS4A02G145300	TraesCS4A02G145300.1	TRITD4Av1G087090
TraesCS4A02G145300	TraesCS4A02G145300.1	TRITD4Av1G087090
TraesCS4A02G145300	TraesCS4A02G145300.1	TRITD4Av1G087090
TraesCS4A02G145300	TraesCS4A02G145300.1	TRITD4Av1G087090
TraesCS4A02G145300	TraesCS4A02G145300.1	TRITD4Bv1G053320
TraesCS4A02G145300	TraesCS4A02G145300.1	TRITD4Bv1G053320
TraesCS4A02G145300	TraesCS4A02G145300.1	TRITD4Bv1G053320
TraesCS4A02G145300	TraesCS4A02G145300.1	TRITD4Bv1G053320
TraesCS4A02G145300	TraesCS4A02G145300.1	TRITD4Bv1G053320
TraesCS4A02G145300	TraesCS4A02G145300.1	TRITD4Bv1G053320
TraesCS4A02G145300	TraesCS4A02G145300.1	TRITD4Bv1G053320
TraesCS4A02G145300	TraesCS4A02G145300.1	TRITD4Bv1G053320
TraesCS4A02G145300	TraesCS4A02G145300.1	TRITD4Bv1G053320
TraesCS4A02G145300	TraesCS4A02G145300.1	TRITD4Bv1G053320
TraesCS4A02G145300	TraesCS4A02G145300.1	TRITD4Bv1G053320
TraesCS4A02G145300	TraesCS4A02G145300.1	TRITD4Av1G087090
TraesCS4A02G145300	TraesCS4A02G145300.1	TRITD4Av1G087090
TraesCS4A02G145300	TraesCS4A02G145300.1	TRITD4Av1G087090
TraesCS4A02G145300	TraesCS4A02G145300.1	TRITD4Av1G087090
TraesCS4A02G145300	TraesCS4A02G145300.1	TRITD4Av1G087090
TraesCS4A02G145300	TraesCS4A02G145300.1	TRITD4Av1G087090
TraesCS4A02G145300	TraesCS4A02G145300.1	TRITD4Av1G087090
TraesCS4A02G145300	TraesCS4A02G145300.1	TRITD4Av1G087090
TraesCS4A02G145300	TraesCS4A02G145300.1	TRITD4Av1G087090
TraesCS4A02G145300	TraesCS4A02G145300.1	TRITD4Av1G087090
TraesCS4A02G145300	TraesCS4A02G145300.1	TRITD4Av1G087090
TraesCS4A02G145300	TraesCS4A02G145300.1	TRITD4Bv1G053320
TraesCS4A02G145300	TraesCS4A02G145300.1	TRITD4Bv1G053320
TraesCS4A02G145300	TraesCS4A02G145300.1	TRITD4Bv1G053320
TraesCS4A02G145300	TraesCS4A02G145300.1	TRITD4Bv1G053320
TraesCS4A02G145300	TraesCS4A02G145300.1	TRITD4Bv1G053320
TraesCS4A02G145300	TraesCS4A02G145300.1	TRITD4Bv1G053320
TraesCS4A02G145300	TraesCS4A02G145300.1	TRITD4Bv1G053320
TraesCS4A02G145300	TraesCS4A02G145300.1	TRITD4Bv1G053320
TraesCS4A02G145300	TraesCS4A02G145300.1	TRITD4Bv1G053320
TraesCS4A02G145300	TraesCS4A02G145300.1	TRITD4Bv1G053320
TraesCS4A02G145300	TraesCS4A02G145300.1	TRITD4Bv1G053320
TraesCS4B02G125700	TraesCS4B02G125700.1	TRITD4Bv1G053320
TraesCS4B02G125700	TraesCS4B02G125700.1	TRITD4Bv1G053320
TraesCS4B02G125700	TraesCS4B02G125700.1	TRITD4Bv1G053320
TraesCS4B02G125700	TraesCS4B02G125700.1	TRITD4Bv1G053320
TraesCS4B02G125700	TraesCS4B02G125700.1	TRITD4Bv1G053320
TraesCS4B02G125700	TraesCS4B02G125700.1	TRITD4Bv1G053320
TraesCS4B02G125700	TraesCS4B02G125700.1	TRITD4Bv1G053320
TraesCS4B02G125700	TraesCS4B02G125700.1	TRITD4Bv1G053320
TraesCS4B02G125700	TraesCS4B02G125700.1	TRITD4Av1G087090
TraesCS4B02G125700	TraesCS4B02G125700.1	TRITD4Av1G087090
TraesCS4B02G125700	TraesCS4B02G125700.1	TRITD4Av1G087090
TraesCS4B02G125700	TraesCS4B02G125700.1	TRITD4Av1G087090
TraesCS4B02G125700	TraesCS4B02G125700.1	TRITD4Av1G087090
TraesCS4B02G125700	TraesCS4B02G125700.1	TRITD4Av1G087090
TraesCS4B02G125700	TraesCS4B02G125700.1	TRITD4Av1G087090
TraesCS4B02G125700	TraesCS4B02G125700.1	TRITD4Av1G087090
TraesCS4B02G125700	TraesCS4B02G125700.1	TRITD4Bv1G053320
TraesCS4B02G125700	TraesCS4B02G125700.1	TRITD4Bv1G053320
TraesCS4B02G125700	TraesCS4B02G125700.1	TRITD4Bv1G053320
TraesCS4B02G125700	TraesCS4B02G125700.1	TRITD4Bv1G053320
TraesCS4B02G125700	TraesCS4B02G125700.1	TRITD4Bv1G053320
TraesCS4B02G125700	TraesCS4B02G125700.1	TRITD4Bv1G053320
TraesCS4B02G125700	TraesCS4B02G125700.1	TRITD4Bv1G053320
TraesCS4B02G125700	TraesCS4B02G125700.1	TRITD4Bv1G053320
TraesCS4B02G125700	TraesCS4B02G125700.1	TRITD4Av1G087090
TraesCS4B02G125700	TraesCS4B02G125700.1	TRITD4Av1G087090
TraesCS4B02G125700	TraesCS4B02G125700.1	TRITD4Av1G087090
TraesCS4B02G125700	TraesCS4B02G125700.1	TRITD4Av1G087090
TraesCS4B02G125700	TraesCS4B02G125700.1	TRITD4Av1G087090
TraesCS4B02G125700	TraesCS4B02G125700.1	TRITD4Av1G087090
TraesCS4B02G125700	TraesCS4B02G125700.1	TRITD4Av1G087090
TraesCS4B02G125700	TraesCS4B02G125700.1	TRITD4Av1G087090
TraesCS4B02G125700	TraesCS4B02G125700.1	TRITD4Bv1G053320
TraesCS4B02G125700	TraesCS4B02G125700.1	TRITD4Bv1G053320
TraesCS4B02G125700	TraesCS4B02G125700.1	TRITD4Bv1G053320
TraesCS4B02G125700	TraesCS4B02G125700.1	TRITD4Bv1G053320
TraesCS4B02G125700	TraesCS4B02G125700.1	TRITD4Bv1G053320
TraesCS4B02G125700	TraesCS4B02G125700.1	TRITD4Bv1G053320
TraesCS4B02G125700	TraesCS4B02G125700.1	TRITD4Bv1G053320
TraesCS4B02G125700	TraesCS4B02G125700.1	TRITD4Bv1G053320
TraesCS4B02G125700	TraesCS4B02G125700.1	TRITD4Av1G087090
TraesCS4B02G125700	TraesCS4B02G125700.1	TRITD4Av1G087090
TraesCS4B02G125700	TraesCS4B02G125700.1	TRITD4Av1G087090
TraesCS4B02G125700	TraesCS4B02G125700.1	TRITD4Av1G087090
TraesCS4B02G125700	TraesCS4B02G125700.1	TRITD4Av1G087090
TraesCS4B02G125700	TraesCS4B02G125700.1	TRITD4Av1G087090
TraesCS4B02G125700	TraesCS4B02G125700.1	TRITD4Av1G087090
TraesCS4B02G125700	TraesCS4B02G125700.1	TRITD4Av1G087090
TraesCS4B02G125700	TraesCS4B02G125700.1	TRITD4Bv1G053320
TraesCS4B02G125700	TraesCS4B02G125700.1	TRITD4Bv1G053320
TraesCS4B02G125700	TraesCS4B02G125700.1	TRITD4Bv1G053320
TraesCS4B02G125700	TraesCS4B02G125700.1	TRITD4Bv1G053320
TraesCS4B02G125700	TraesCS4B02G125700.1	TRITD4Bv1G053320
TraesCS4B02G125700	TraesCS4B02G125700.1	TRITD4Bv1G053320
TraesCS4B02G125700	TraesCS4B02G125700.1	TRITD4Bv1G053320
TraesCS4B02G125700	TraesCS4B02G125700.1	TRITD4Bv1G053320
TraesCS4B02G125700	TraesCS4B02G125700.1	TRITD4Av1G087090
TraesCS4B02G125700	TraesCS4B02G125700.1	TRITD4Av1G087090
TraesCS4B02G125700	TraesCS4B02G125700.1	TRITD4Av1G087090
TraesCS4B02G125700	TraesCS4B02G125700.1	TRITD4Av1G087090
TraesCS4B02G125700	TraesCS4B02G125700.1	TRITD4Av1G087090
TraesCS4B02G125700	TraesCS4B02G125700.1	TRITD4Av1G087090
TraesCS4B02G125700	TraesCS4B02G125700.1	TRITD4Av1G087090
TraesCS4B02G125700	TraesCS4B02G125700.1	TRITD4Av1G087090
TraesCS4B02G125700	TraesCS4B02G125700.1	TRITD4Bv1G053320
TraesCS4B02G125700	TraesCS4B02G125700.1	TRITD4Bv1G053320
TraesCS4B02G125700	TraesCS4B02G125700.1	TRITD4Bv1G053320
TraesCS4B02G125700	TraesCS4B02G125700.1	TRITD4Bv1G053320
TraesCS4B02G125700	TraesCS4B02G125700.1	TRITD4Bv1G053320
TraesCS4B02G125700	TraesCS4B02G125700.1	TRITD4Bv1G053320
TraesCS4B02G125700	TraesCS4B02G125700.1	TRITD4Bv1G053320
TraesCS4B02G125700	TraesCS4B02G125700.1	TRITD4Bv1G053320
TraesCS4B02G125700	TraesCS4B02G125700.1	TRITD4Av1G087090
TraesCS4B02G125700	TraesCS4B02G125700.1	TRITD4Av1G087090
TraesCS4B02G125700	TraesCS4B02G125700.1	TRITD4Av1G087090
TraesCS4B02G125700	TraesCS4B02G125700.1	TRITD4Av1G087090
TraesCS4B02G125700	TraesCS4B02G125700.1	TRITD4Av1G087090
TraesCS4B02G125700	TraesCS4B02G125700.1	TRITD4Av1G087090
TraesCS4B02G125700	TraesCS4B02G125700.1	TRITD4Av1G087090
TraesCS4B02G125700	TraesCS4B02G125700.1	TRITD4Av1G087090
TraesCS4B02G125700	TraesCS4B02G125700.1	TRITD4Bv1G053320
TraesCS4B02G125700	TraesCS4B02G125700.1	TRITD4Bv1G053320
TraesCS4B02G125700	TraesCS4B02G125700.1	TRITD4Bv1G053320
TraesCS4B02G125700	TraesCS4B02G125700.1	TRITD4Bv1G053320
TraesCS4B02G125700	TraesCS4B02G125700.1	TRITD4Bv1G053320
TraesCS4B02G125700	TraesCS4B02G125700.1	TRITD4Bv1G053320
TraesCS4B02G125700	TraesCS4B02G125700.1	TRITD4Bv1G053320
TraesCS4B02G125700	TraesCS4B02G125700.1	TRITD4Bv1G053320
TraesCS4B02G125700	TraesCS4B02G125700.1	TRITD4Av1G087090
TraesCS4B02G125700	TraesCS4B02G125700.1	TRITD4Av1G087090
TraesCS4B02G125700	TraesCS4B02G125700.1	TRITD4Av1G087090
TraesCS4B02G125700	TraesCS4B02G125700.1	TRITD4Av1G087090
TraesCS4B02G125700	TraesCS4B02G125700.1	TRITD4Av1G087090
TraesCS4B02G125700	TraesCS4B02G125700.1	TRITD4Av1G087090
TraesCS4B02G125700	TraesCS4B02G125700.1	TRITD4Av1G087090
TraesCS4B02G125700	TraesCS4B02G125700.1	TRITD4Av1G087090
TraesCS4B02G125700	TraesCS4B02G125700.1	TRITD4Bv1G053320
TraesCS4B02G125700	TraesCS4B02G125700.1	TRITD4Bv1G053320
TraesCS4B02G125700	TraesCS4B02G125700.1	TRITD4Bv1G053320
TraesCS4B02G125700	TraesCS4B02G125700.1	TRITD4Bv1G053320
TraesCS4B02G125700	TraesCS4B02G125700.1	TRITD4Bv1G053320
TraesCS4B02G125700	TraesCS4B02G125700.1	TRITD4Bv1G053320
TraesCS4B02G125700	TraesCS4B02G125700.1	TRITD4Bv1G053320
TraesCS4B02G125700	TraesCS4B02G125700.1	TRITD4Bv1G053320
TraesCS4B02G125700	TraesCS4B02G125700.1	TRITD4Av1G087090
TraesCS4B02G125700	TraesCS4B02G125700.1	TRITD4Av1G087090
TraesCS4B02G125700	TraesCS4B02G125700.1	TRITD4Av1G087090
TraesCS4B02G125700	TraesCS4B02G125700.1	TRITD4Av1G087090
TraesCS4B02G125700	TraesCS4B02G125700.1	TRITD4Av1G087090
TraesCS4B02G125700	TraesCS4B02G125700.1	TRITD4Av1G087090
TraesCS4B02G125700	TraesCS4B02G125700.1	TRITD4Av1G087090
TraesCS4B02G125700	TraesCS4B02G125700.1	TRITD4Av1G087090
TraesCS4B02G125700	TraesCS4B02G125700.1	TRITD4Bv1G053320
TraesCS4B02G125700	TraesCS4B02G125700.1	TRITD4Bv1G053320
TraesCS4B02G125700	TraesCS4B02G125700.1	TRITD4Bv1G053320
TraesCS4B02G125700	TraesCS4B02G125700.1	TRITD4Bv1G053320
TraesCS4B02G125700	TraesCS4B02G125700.1	TRITD4Bv1G053320
TraesCS4B02G125700	TraesCS4B02G125700.1	TRITD4Bv1G053320
TraesCS4B02G125700	TraesCS4B02G125700.1	TRITD4Bv1G053320
TraesCS4B02G125700	TraesCS4B02G125700.1	TRITD4Bv1G053320
TraesCS4B02G125700	TraesCS4B02G125700.1	TRITD4Av1G087090
TraesCS4B02G125700	TraesCS4B02G125700.1	TRITD4Av1G087090
TraesCS4B02G125700	TraesCS4B02G125700.1	TRITD4Av1G087090
TraesCS4B02G125700	TraesCS4B02G125700.1	TRITD4Av1G087090
TraesCS4B02G125700	TraesCS4B02G125700.1	TRITD4Av1G087090
TraesCS4B02G125700	TraesCS4B02G125700.1	TRITD4Av1G087090
TraesCS4B02G125700	TraesCS4B02G125700.1	TRITD4Av1G087090
TraesCS4B02G125700	TraesCS4B02G125700.1	TRITD4Av1G087090
TraesCS4B02G125700	TraesCS4B02G125700.1	TRITD4Bv1G053320
TraesCS4B02G125700	TraesCS4B02G125700.1	TRITD4Bv1G053320
TraesCS4B02G125700	TraesCS4B02G125700.1	TRITD4Bv1G053320
TraesCS4B02G125700	TraesCS4B02G125700.1	TRITD4Bv1G053320
TraesCS4B02G125700	TraesCS4B02G125700.1	TRITD4Bv1G053320
TraesCS4B02G125700	TraesCS4B02G125700.1	TRITD4Bv1G053320
TraesCS4B02G125700	TraesCS4B02G125700.1	TRITD4Bv1G053320
TraesCS4B02G125700	TraesCS4B02G125700.1	TRITD4Bv1G053320
TraesCS4B02G125700	TraesCS4B02G125700.1	TRITD4Av1G087090
TraesCS4B02G125700	TraesCS4B02G125700.1	TRITD4Av1G087090
TraesCS4B02G125700	TraesCS4B02G125700.1	TRITD4Av1G087090
TraesCS4B02G125700	TraesCS4B02G125700.1	TRITD4Av1G087090
TraesCS4B02G125700	TraesCS4B02G125700.1	TRITD4Av1G087090
TraesCS4B02G125700	TraesCS4B02G125700.1	TRITD4Av1G087090
TraesCS4B02G125700	TraesCS4B02G125700.1	TRITD4Av1G087090
TraesCS4B02G125700	TraesCS4B02G125700.1	TRITD4Av1G087090
TraesCS4B02G125700	TraesCS4B02G125700.1	TRITD4Bv1G053320
TraesCS4B02G125700	TraesCS4B02G125700.1	TRITD4Bv1G053320
TraesCS4B02G125700	TraesCS4B02G125700.1	TRITD4Bv1G053320
TraesCS4B02G125700	TraesCS4B02G125700.1	TRITD4Bv1G053320
TraesCS4B02G125700	TraesCS4B02G125700.1	TRITD4Bv1G053320
TraesCS4B02G125700	TraesCS4B02G125700.1	TRITD4Bv1G053320
TraesCS4B02G125700	TraesCS4B02G125700.1	TRITD4Bv1G053320
TraesCS4B02G125700	TraesCS4B02G125700.1	TRITD4Bv1G053320
TraesCS4B02G125700	TraesCS4B02G125700.1	TRITD4Av1G087090
TraesCS4B02G125700	TraesCS4B02G125700.1	TRITD4Av1G087090
TraesCS4B02G125700	TraesCS4B02G125700.1	TRITD4Av1G087090
TraesCS4B02G125700	TraesCS4B02G125700.1	TRITD4Av1G087090
TraesCS4B02G125700	TraesCS4B02G125700.1	TRITD4Av1G087090
TraesCS4B02G125700	TraesCS4B02G125700.1	TRITD4Av1G087090
TraesCS4B02G125700	TraesCS4B02G125700.1	TRITD4Av1G087090
TraesCS4B02G125700	TraesCS4B02G125700.1	TRITD4Av1G087090
TraesCS4B02G125700	TraesCS4B02G125700.1	TRITD4Bv1G053320
TraesCS4B02G125700	TraesCS4B02G125700.1	TRITD4Bv1G053320
TraesCS4B02G125700	TraesCS4B02G125700.1	TRITD4Bv1G053320
TraesCS4B02G125700	TraesCS4B02G125700.1	TRITD4Bv1G053320
TraesCS4B02G125700	TraesCS4B02G125700.1	TRITD4Bv1G053320
TraesCS4B02G125700	TraesCS4B02G125700.1	TRITD4Bv1G053320
TraesCS4B02G125700	TraesCS4B02G125700.1	TRITD4Bv1G053320
TraesCS4B02G125700	TraesCS4B02G125700.1	TRITD4Bv1G053320
TraesCS4B02G125700	TraesCS4B02G125700.1	TRITD4Av1G087090
TraesCS4B02G125700	TraesCS4B02G125700.1	TRITD4Av1G087090
TraesCS4B02G125700	TraesCS4B02G125700.1	TRITD4Av1G087090
TraesCS4B02G125700	TraesCS4B02G125700.1	TRITD4Av1G087090
TraesCS4B02G125700	TraesCS4B02G125700.1	TRITD4Av1G087090
TraesCS4B02G125700	TraesCS4B02G125700.1	TRITD4Av1G087090
TraesCS4B02G125700	TraesCS4B02G125700.1	TRITD4Av1G087090
TraesCS4B02G125700	TraesCS4B02G125700.1	TRITD4Av1G087090
TraesCS4B02G125700	TraesCS4B02G125700.1	TRITD4Bv1G053320
TraesCS4B02G125700	TraesCS4B02G125700.1	TRITD4Bv1G053320
TraesCS4B02G125700	TraesCS4B02G125700.1	TRITD4Bv1G053320
TraesCS4B02G125700	TraesCS4B02G125700.1	TRITD4Bv1G053320
TraesCS4B02G125700	TraesCS4B02G125700.1	TRITD4Bv1G053320
TraesCS4B02G125700	TraesCS4B02G125700.1	TRITD4Bv1G053320
TraesCS4B02G125700	TraesCS4B02G125700.1	TRITD4Bv1G053320
TraesCS4B02G125700	TraesCS4B02G125700.1	TRITD4Bv1G053320
TraesCS4B02G125700	TraesCS4B02G125700.1	TRITD4Av1G087090
TraesCS4B02G125700	TraesCS4B02G125700.1	TRITD4Av1G087090
TraesCS4B02G125700	TraesCS4B02G125700.1	TRITD4Av1G087090
TraesCS4B02G125700	TraesCS4B02G125700.1	TRITD4Av1G087090
TraesCS4B02G125700	TraesCS4B02G125700.1	TRITD4Av1G087090
TraesCS4B02G125700	TraesCS4B02G125700.1	TRITD4Av1G087090
TraesCS4B02G125700	TraesCS4B02G125700.1	TRITD4Av1G087090
TraesCS4B02G125700	TraesCS4B02G125700.1	TRITD4Av1G087090
TraesCS4D02G147600	TraesCS4D02G147600.1	TRITD4Av1G087090
TraesCS4D02G147600	TraesCS4D02G147600.1	TRITD4Av1G087090
TraesCS4D02G147600	TraesCS4D02G147600.1	TRITD4Av1G087090
TraesCS4D02G147600	TraesCS4D02G147600.1	TRITD4Av1G087090
TraesCS4D02G147600	TraesCS4D02G147600.1	TRITD4Av1G087090
TraesCS4D02G147600	TraesCS4D02G147600.1	TRITD4Av1G087090
TraesCS4D02G147600	TraesCS4D02G147600.1	TRITD4Av1G087090
TraesCS4D02G147600	TraesCS4D02G147600.1	TRITD4Av1G087090
TraesCS4D02G147600	TraesCS4D02G147600.1	TRITD4Bv1G053320
TraesCS4D02G147600	TraesCS4D02G147600.1	TRITD4Bv1G053320
TraesCS4D02G147600	TraesCS4D02G147600.1	TRITD4Bv1G053320
TraesCS4D02G147600	TraesCS4D02G147600.1	TRITD4Bv1G053320
TraesCS4D02G147600	TraesCS4D02G147600.1	TRITD4Bv1G053320
TraesCS4D02G147600	TraesCS4D02G147600.1	TRITD4Bv1G053320
TraesCS4D02G147600	TraesCS4D02G147600.1	TRITD4Bv1G053320
TraesCS4D02G147600	TraesCS4D02G147600.1	TRITD4Bv1G053320
TraesCS4D02G147600	TraesCS4D02G147600.1	TRITD4Av1G087090
TraesCS4D02G147600	TraesCS4D02G147600.1	TRITD4Av1G087090
TraesCS4D02G147600	TraesCS4D02G147600.1	TRITD4Av1G087090
TraesCS4D02G147600	TraesCS4D02G147600.1	TRITD4Av1G087090
TraesCS4D02G147600	TraesCS4D02G147600.1	TRITD4Av1G087090
TraesCS4D02G147600	TraesCS4D02G147600.1	TRITD4Av1G087090
TraesCS4D02G147600	TraesCS4D02G147600.1	TRITD4Av1G087090
TraesCS4D02G147600	TraesCS4D02G147600.1	TRITD4Av1G087090
TraesCS4D02G147600	TraesCS4D02G147600.1	TRITD4Bv1G053320
TraesCS4D02G147600	TraesCS4D02G147600.1	TRITD4Bv1G053320
TraesCS4D02G147600	TraesCS4D02G147600.1	TRITD4Bv1G053320
TraesCS4D02G147600	TraesCS4D02G147600.1	TRITD4Bv1G053320
TraesCS4D02G147600	TraesCS4D02G147600.1	TRITD4Bv1G053320
TraesCS4D02G147600	TraesCS4D02G147600.1	TRITD4Bv1G053320
TraesCS4D02G147600	TraesCS4D02G147600.1	TRITD4Bv1G053320
TraesCS4D02G147600	TraesCS4D02G147600.1	TRITD4Bv1G053320
TraesCS4D02G147600	TraesCS4D02G147600.1	TRITD4Av1G087090
TraesCS4D02G147600	TraesCS4D02G147600.1	TRITD4Av1G087090
TraesCS4D02G147600	TraesCS4D02G147600.1	TRITD4Av1G087090
TraesCS4D02G147600	TraesCS4D02G147600.1	TRITD4Av1G087090
TraesCS4D02G147600	TraesCS4D02G147600.1	TRITD4Av1G087090
TraesCS4D02G147600	TraesCS4D02G147600.1	TRITD4Av1G087090
TraesCS4D02G147600	TraesCS4D02G147600.1	TRITD4Av1G087090
TraesCS4D02G147600	TraesCS4D02G147600.1	TRITD4Av1G087090
TraesCS4D02G147600	TraesCS4D02G147600.1	TRITD4Bv1G053320
TraesCS4D02G147600	TraesCS4D02G147600.1	TRITD4Bv1G053320
TraesCS4D02G147600	TraesCS4D02G147600.1	TRITD4Bv1G053320
TraesCS4D02G147600	TraesCS4D02G147600.1	TRITD4Bv1G053320
TraesCS4D02G147600	TraesCS4D02G147600.1	TRITD4Bv1G053320
TraesCS4D02G147600	TraesCS4D02G147600.1	TRITD4Bv1G053320
TraesCS4D02G147600	TraesCS4D02G147600.1	TRITD4Bv1G053320
TraesCS4D02G147600	TraesCS4D02G147600.1	TRITD4Bv1G053320
TraesCS4D02G147600	TraesCS4D02G147600.1	TRITD4Av1G087090
TraesCS4D02G147600	TraesCS4D02G147600.1	TRITD4Av1G087090
TraesCS4D02G147600	TraesCS4D02G147600.1	TRITD4Av1G087090
TraesCS4D02G147600	TraesCS4D02G147600.1	TRITD4Av1G087090
TraesCS4D02G147600	TraesCS4D02G147600.1	TRITD4Av1G087090
TraesCS4D02G147600	TraesCS4D02G147600.1	TRITD4Av1G087090
TraesCS4D02G147600	TraesCS4D02G147600.1	TRITD4Av1G087090
TraesCS4D02G147600	TraesCS4D02G147600.1	TRITD4Av1G087090
TraesCS4D02G147600	TraesCS4D02G147600.1	TRITD4Bv1G053320
TraesCS4D02G147600	TraesCS4D02G147600.1	TRITD4Bv1G053320
TraesCS4D02G147600	TraesCS4D02G147600.1	TRITD4Bv1G053320
TraesCS4D02G147600	TraesCS4D02G147600.1	TRITD4Bv1G053320
TraesCS4D02G147600	TraesCS4D02G147600.1	TRITD4Bv1G053320
TraesCS4D02G147600	TraesCS4D02G147600.1	TRITD4Bv1G053320
TraesCS4D02G147600	TraesCS4D02G147600.1	TRITD4Bv1G053320
TraesCS4D02G147600	TraesCS4D02G147600.1	TRITD4Bv1G053320
TraesCS4D02G147600	TraesCS4D02G147600.1	TRITD4Av1G087090
TraesCS4D02G147600	TraesCS4D02G147600.1	TRITD4Av1G087090
TraesCS4D02G147600	TraesCS4D02G147600.1	TRITD4Av1G087090
TraesCS4D02G147600	TraesCS4D02G147600.1	TRITD4Av1G087090
TraesCS4D02G147600	TraesCS4D02G147600.1	TRITD4Av1G087090
TraesCS4D02G147600	TraesCS4D02G147600.1	TRITD4Av1G087090
TraesCS4D02G147600	TraesCS4D02G147600.1	TRITD4Av1G087090
TraesCS4D02G147600	TraesCS4D02G147600.1	TRITD4Av1G087090
TraesCS4D02G147600	TraesCS4D02G147600.1	TRITD4Bv1G053320
TraesCS4D02G147600	TraesCS4D02G147600.1	TRITD4Bv1G053320
TraesCS4D02G147600	TraesCS4D02G147600.1	TRITD4Bv1G053320
TraesCS4D02G147600	TraesCS4D02G147600.1	TRITD4Bv1G053320
TraesCS4D02G147600	TraesCS4D02G147600.1	TRITD4Bv1G053320
TraesCS4D02G147600	TraesCS4D02G147600.1	TRITD4Bv1G053320
TraesCS4D02G147600	TraesCS4D02G147600.1	TRITD4Bv1G053320
TraesCS4D02G147600	TraesCS4D02G147600.1	TRITD4Bv1G053320
TraesCS4D02G147600	TraesCS4D02G147600.1	TRITD4Av1G087090
TraesCS4D02G147600	TraesCS4D02G147600.1	TRITD4Av1G087090
TraesCS4D02G147600	TraesCS4D02G147600.1	TRITD4Av1G087090
TraesCS4D02G147600	TraesCS4D02G147600.1	TRITD4Av1G087090
TraesCS4D02G147600	TraesCS4D02G147600.1	TRITD4Av1G087090
TraesCS4D02G147600	TraesCS4D02G147600.1	TRITD4Av1G087090
TraesCS4D02G147600	TraesCS4D02G147600.1	TRITD4Av1G087090
TraesCS4D02G147600	TraesCS4D02G147600.1	TRITD4Av1G087090
TraesCS4D02G147600	TraesCS4D02G147600.1	TRITD4Bv1G053320
TraesCS4D02G147600	TraesCS4D02G147600.1	TRITD4Bv1G053320
TraesCS4D02G147600	TraesCS4D02G147600.1	TRITD4Bv1G053320
TraesCS4D02G147600	TraesCS4D02G147600.1	TRITD4Bv1G053320
TraesCS4D02G147600	TraesCS4D02G147600.1	TRITD4Bv1G053320
TraesCS4D02G147600	TraesCS4D02G147600.1	TRITD4Bv1G053320
TraesCS4D02G147600	TraesCS4D02G147600.1	TRITD4Bv1G053320
TraesCS4D02G147600	TraesCS4D02G147600.1	TRITD4Bv1G053320
TraesCS4D02G147600	TraesCS4D02G147600.1	TRITD4Av1G087090
TraesCS4D02G147600	TraesCS4D02G147600.1	TRITD4Av1G087090
TraesCS4D02G147600	TraesCS4D02G147600.1	TRITD4Av1G087090
TraesCS4D02G147600	TraesCS4D02G147600.1	TRITD4Av1G087090
TraesCS4D02G147600	TraesCS4D02G147600.1	TRITD4Av1G087090
TraesCS4D02G147600	TraesCS4D02G147600.1	TRITD4Av1G087090
TraesCS4D02G147600	TraesCS4D02G147600.1	TRITD4Av1G087090
TraesCS4D02G147600	TraesCS4D02G147600.1	TRITD4Av1G087090
TraesCS4D02G147600	TraesCS4D02G147600.1	TRITD4Bv1G053320
TraesCS4D02G147600	TraesCS4D02G147600.1	TRITD4Bv1G053320
TraesCS4D02G147600	TraesCS4D02G147600.1	TRITD4Bv1G053320
TraesCS4D02G147600	TraesCS4D02G147600.1	TRITD4Bv1G053320
TraesCS4D02G147600	TraesCS4D02G147600.1	TRITD4Bv1G053320
TraesCS4D02G147600	TraesCS4D02G147600.1	TRITD4Bv1G053320
TraesCS4D02G147600	TraesCS4D02G147600.1	TRITD4Bv1G053320
TraesCS4D02G147600	TraesCS4D02G147600.1	TRITD4Bv1G053320
TraesCS4D02G147600	TraesCS4D02G147600.1	TRITD4Av1G087090
TraesCS4D02G147600	TraesCS4D02G147600.1	TRITD4Av1G087090
TraesCS4D02G147600	TraesCS4D02G147600.1	TRITD4Av1G087090
TraesCS4D02G147600	TraesCS4D02G147600.1	TRITD4Av1G087090
TraesCS4D02G147600	TraesCS4D02G147600.1	TRITD4Av1G087090
TraesCS4D02G147600	TraesCS4D02G147600.1	TRITD4Av1G087090
TraesCS4D02G147600	TraesCS4D02G147600.1	TRITD4Av1G087090
TraesCS4D02G147600	TraesCS4D02G147600.1	TRITD4Av1G087090
TraesCS4D02G147600	TraesCS4D02G147600.1	TRITD4Bv1G053320
TraesCS4D02G147600	TraesCS4D02G147600.1	TRITD4Bv1G053320
TraesCS4D02G147600	TraesCS4D02G147600.1	TRITD4Bv1G053320
TraesCS4D02G147600	TraesCS4D02G147600.1	TRITD4Bv1G053320
TraesCS4D02G147600	TraesCS4D02G147600.1	TRITD4Bv1G053320
TraesCS4D02G147600	TraesCS4D02G147600.1	TRITD4Bv1G053320
TraesCS4D02G147600	TraesCS4D02G147600.1	TRITD4Bv1G053320
TraesCS4D02G147600	TraesCS4D02G147600.1	TRITD4Bv1G053320
TraesCS4D02G147600	TraesCS4D02G147600.1	TRITD4Av1G087090
TraesCS4D02G147600	TraesCS4D02G147600.1	TRITD4Av1G087090
TraesCS4D02G147600	TraesCS4D02G147600.1	TRITD4Av1G087090
TraesCS4D02G147600	TraesCS4D02G147600.1	TRITD4Av1G087090
TraesCS4D02G147600	TraesCS4D02G147600.1	TRITD4Av1G087090
TraesCS4D02G147600	TraesCS4D02G147600.1	TRITD4Av1G087090
TraesCS4D02G147600	TraesCS4D02G147600.1	TRITD4Av1G087090
TraesCS4D02G147600	TraesCS4D02G147600.1	TRITD4Av1G087090
TraesCS4D02G147600	TraesCS4D02G147600.1	TRITD4Bv1G053320
TraesCS4D02G147600	TraesCS4D02G147600.1	TRITD4Bv1G053320
TraesCS4D02G147600	TraesCS4D02G147600.1	TRITD4Bv1G053320
TraesCS4D02G147600	TraesCS4D02G147600.1	TRITD4Bv1G053320
TraesCS4D02G147600	TraesCS4D02G147600.1	TRITD4Bv1G053320
TraesCS4D02G147600	TraesCS4D02G147600.1	TRITD4Bv1G053320
TraesCS4D02G147600	TraesCS4D02G147600.1	TRITD4Bv1G053320
TraesCS4D02G147600	TraesCS4D02G147600.1	TRITD4Bv1G053320
TraesCS4D02G147600	TraesCS4D02G147600.1	TRITD4Av1G087090
TraesCS4D02G147600	TraesCS4D02G147600.1	TRITD4Av1G087090
TraesCS4D02G147600	TraesCS4D02G147600.1	TRITD4Av1G087090
TraesCS4D02G147600	TraesCS4D02G147600.1	TRITD4Av1G087090
TraesCS4D02G147600	TraesCS4D02G147600.1	TRITD4Av1G087090
TraesCS4D02G147600	TraesCS4D02G147600.1	TRITD4Av1G087090
TraesCS4D02G147600	TraesCS4D02G147600.1	TRITD4Av1G087090
TraesCS4D02G147600	TraesCS4D02G147600.1	TRITD4Av1G087090
TraesCS4D02G147600	TraesCS4D02G147600.1	TRITD4Bv1G053320
TraesCS4D02G147600	TraesCS4D02G147600.1	TRITD4Bv1G053320
TraesCS4D02G147600	TraesCS4D02G147600.1	TRITD4Bv1G053320
TraesCS4D02G147600	TraesCS4D02G147600.1	TRITD4Bv1G053320
TraesCS4D02G147600	TraesCS4D02G147600.1	TRITD4Bv1G053320
TraesCS4D02G147600	TraesCS4D02G147600.1	TRITD4Bv1G053320
TraesCS4D02G147600	TraesCS4D02G147600.1	TRITD4Bv1G053320
TraesCS4D02G147600	TraesCS4D02G147600.1	TRITD4Bv1G053320
TraesCS4D02G147600	TraesCS4D02G147600.1	TRITD4Av1G087090
TraesCS4D02G147600	TraesCS4D02G147600.1	TRITD4Av1G087090
TraesCS4D02G147600	TraesCS4D02G147600.1	TRITD4Av1G087090
TraesCS4D02G147600	TraesCS4D02G147600.1	TRITD4Av1G087090
TraesCS4D02G147600	TraesCS4D02G147600.1	TRITD4Av1G087090
TraesCS4D02G147600	TraesCS4D02G147600.1	TRITD4Av1G087090
TraesCS4D02G147600	TraesCS4D02G147600.1	TRITD4Av1G087090
TraesCS4D02G147600	TraesCS4D02G147600.1	TRITD4Av1G087090
TraesCS4D02G147600	TraesCS4D02G147600.1	TRITD4Bv1G053320
TraesCS4D02G147600	TraesCS4D02G147600.1	TRITD4Bv1G053320
TraesCS4D02G147600	TraesCS4D02G147600.1	TRITD4Bv1G053320
TraesCS4D02G147600	TraesCS4D02G147600.1	TRITD4Bv1G053320
TraesCS4D02G147600	TraesCS4D02G147600.1	TRITD4Bv1G053320
TraesCS4D02G147600	TraesCS4D02G147600.1	TRITD4Bv1G053320
TraesCS4D02G147600	TraesCS4D02G147600.1	TRITD4Bv1G053320
TraesCS4D02G147600	TraesCS4D02G147600.1	TRITD4Bv1G053320
TraesCS4D02G147600	TraesCS4D02G147600.1	TRITD4Av1G087090
TraesCS4D02G147600	TraesCS4D02G147600.1	TRITD4Av1G087090
TraesCS4D02G147600	TraesCS4D02G147600.1	TRITD4Av1G087090
TraesCS4D02G147600	TraesCS4D02G147600.1	TRITD4Av1G087090
TraesCS4D02G147600	TraesCS4D02G147600.1	TRITD4Av1G087090
TraesCS4D02G147600	TraesCS4D02G147600.1	TRITD4Av1G087090
TraesCS4D02G147600	TraesCS4D02G147600.1	TRITD4Av1G087090
TraesCS4D02G147600	TraesCS4D02G147600.1	TRITD4Av1G087090
TraesCS4D02G147600	TraesCS4D02G147600.1	TRITD4Bv1G053320
TraesCS4D02G147600	TraesCS4D02G147600.1	TRITD4Bv1G053320
TraesCS4D02G147600	TraesCS4D02G147600.1	TRITD4Bv1G053320
TraesCS4D02G147600	TraesCS4D02G147600.1	TRITD4Bv1G053320
TraesCS4D02G147600	TraesCS4D02G147600.1	TRITD4Bv1G053320
TraesCS4D02G147600	TraesCS4D02G147600.1	TRITD4Bv1G053320
TraesCS4D02G147600	TraesCS4D02G147600.1	TRITD4Bv1G053320
TraesCS4D02G147600	TraesCS4D02G147600.1	TRITD4Bv1G053320
TraesCS5A02G176100	TraesCS5A02G176100.1	TRITD5Av1G128770
TraesCS5A02G176100	TraesCS5A02G176100.1	TRITD5Av1G128770
TraesCS5A02G176100	TraesCS5A02G176100.1	TRITD5Av1G128770
TraesCS5A02G176100	TraesCS5A02G176100.1	TRITD5Av1G128770
TraesCS5A02G176100	TraesCS5A02G176100.1	TRITD5Av1G128770
TraesCS5A02G176100	TraesCS5A02G176100.1	TRITD5Av1G128770
TraesCS5A02G176100	TraesCS5A02G176100.1	TRITD5Av1G128770
TraesCS5A02G176100	TraesCS5A02G176100.1	TRITD5Av1G128770
TraesCS5A02G176100	TraesCS5A02G176100.1	TRITD5Av1G128770
TraesCS5A02G176100	TraesCS5A02G176100.1	TRITD5Av1G128770
TraesCS5A02G176100	TraesCS5A02G176100.1	TRITD5Av1G128770
TraesCS5A02G176100	TraesCS5A02G176100.1	TRITD5Bv1G108260
TraesCS5A02G176100	TraesCS5A02G176100.1	TRITD5Bv1G108260
TraesCS5A02G176100	TraesCS5A02G176100.1	TRITD5Bv1G108260
TraesCS5A02G176100	TraesCS5A02G176100.1	TRITD5Bv1G108260
TraesCS5A02G176100	TraesCS5A02G176100.1	TRITD5Bv1G108260
TraesCS5A02G176100	TraesCS5A02G176100.1	TRITD5Bv1G108260
TraesCS5A02G176100	TraesCS5A02G176100.1	TRITD5Bv1G108260
TraesCS5A02G176100	TraesCS5A02G176100.1	TRITD5Bv1G108260
TraesCS5A02G176100	TraesCS5A02G176100.1	TRITD5Bv1G108260
TraesCS5A02G176100	TraesCS5A02G176100.1	TRITD5Bv1G108260
TraesCS5A02G176100	TraesCS5A02G176100.1	TRITD5Bv1G108260
TraesCS5A02G176100	TraesCS5A02G176100.1	TRITD5Av1G128770
TraesCS5A02G176100	TraesCS5A02G176100.1	TRITD5Av1G128770
TraesCS5A02G176100	TraesCS5A02G176100.1	TRITD5Av1G128770
TraesCS5A02G176100	TraesCS5A02G176100.1	TRITD5Av1G128770
TraesCS5A02G176100	TraesCS5A02G176100.1	TRITD5Av1G128770
TraesCS5A02G176100	TraesCS5A02G176100.1	TRITD5Av1G128770
TraesCS5A02G176100	TraesCS5A02G176100.1	TRITD5Av1G128770
TraesCS5A02G176100	TraesCS5A02G176100.1	TRITD5Av1G128770
TraesCS5A02G176100	TraesCS5A02G176100.1	TRITD5Av1G128770
TraesCS5A02G176100	TraesCS5A02G176100.1	TRITD5Av1G128770
TraesCS5A02G176100	TraesCS5A02G176100.1	TRITD5Av1G128770
TraesCS5A02G176100	TraesCS5A02G176100.1	TRITD5Bv1G108260
TraesCS5A02G176100	TraesCS5A02G176100.1	TRITD5Bv1G108260
TraesCS5A02G176100	TraesCS5A02G176100.1	TRITD5Bv1G108260
TraesCS5A02G176100	TraesCS5A02G176100.1	TRITD5Bv1G108260
TraesCS5A02G176100	TraesCS5A02G176100.1	TRITD5Bv1G108260
TraesCS5A02G176100	TraesCS5A02G176100.1	TRITD5Bv1G108260
TraesCS5A02G176100	TraesCS5A02G176100.1	TRITD5Bv1G108260
TraesCS5A02G176100	TraesCS5A02G176100.1	TRITD5Bv1G108260
TraesCS5A02G176100	TraesCS5A02G176100.1	TRITD5Bv1G108260
TraesCS5A02G176100	TraesCS5A02G176100.1	TRITD5Bv1G108260
TraesCS5A02G176100	TraesCS5A02G176100.1	TRITD5Bv1G108260
TraesCS5A02G176100	TraesCS5A02G176100.1	TRITD5Av1G128770
TraesCS5A02G176100	TraesCS5A02G176100.1	TRITD5Av1G128770
TraesCS5A02G176100	TraesCS5A02G176100.1	TRITD5Av1G128770
TraesCS5A02G176100	TraesCS5A02G176100.1	TRITD5Av1G128770
TraesCS5A02G176100	TraesCS5A02G176100.1	TRITD5Av1G128770
TraesCS5A02G176100	TraesCS5A02G176100.1	TRITD5Av1G128770
TraesCS5A02G176100	TraesCS5A02G176100.1	TRITD5Av1G128770
TraesCS5A02G176100	TraesCS5A02G176100.1	TRITD5Av1G128770
TraesCS5A02G176100	TraesCS5A02G176100.1	TRITD5Av1G128770
TraesCS5A02G176100	TraesCS5A02G176100.1	TRITD5Av1G128770
TraesCS5A02G176100	TraesCS5A02G176100.1	TRITD5Av1G128770
TraesCS5A02G176100	TraesCS5A02G176100.1	TRITD5Bv1G108260
TraesCS5A02G176100	TraesCS5A02G176100.1	TRITD5Bv1G108260
TraesCS5A02G176100	TraesCS5A02G176100.1	TRITD5Bv1G108260
TraesCS5A02G176100	TraesCS5A02G176100.1	TRITD5Bv1G108260
TraesCS5A02G176100	TraesCS5A02G176100.1	TRITD5Bv1G108260
TraesCS5A02G176100	TraesCS5A02G176100.1	TRITD5Bv1G108260
TraesCS5A02G176100	TraesCS5A02G176100.1	TRITD5Bv1G108260
TraesCS5A02G176100	TraesCS5A02G176100.1	TRITD5Bv1G108260
TraesCS5A02G176100	TraesCS5A02G176100.1	TRITD5Bv1G108260
TraesCS5A02G176100	TraesCS5A02G176100.1	TRITD5Bv1G108260
TraesCS5A02G176100	TraesCS5A02G176100.1	TRITD5Bv1G108260
TraesCS5A02G176100	TraesCS5A02G176100.1	TRITD5Av1G128770
TraesCS5A02G176100	TraesCS5A02G176100.1	TRITD5Av1G128770
TraesCS5A02G176100	TraesCS5A02G176100.1	TRITD5Av1G128770
TraesCS5A02G176100	TraesCS5A02G176100.1	TRITD5Av1G128770
TraesCS5A02G176100	TraesCS5A02G176100.1	TRITD5Av1G128770
TraesCS5A02G176100	TraesCS5A02G176100.1	TRITD5Av1G128770
TraesCS5A02G176100	TraesCS5A02G176100.1	TRITD5Av1G128770
TraesCS5A02G176100	TraesCS5A02G176100.1	TRITD5Av1G128770
TraesCS5A02G176100	TraesCS5A02G176100.1	TRITD5Av1G128770
TraesCS5A02G176100	TraesCS5A02G176100.1	TRITD5Av1G128770
TraesCS5A02G176100	TraesCS5A02G176100.1	TRITD5Av1G128770
TraesCS5A02G176100	TraesCS5A02G176100.1	TRITD5Bv1G108260
TraesCS5A02G176100	TraesCS5A02G176100.1	TRITD5Bv1G108260
TraesCS5A02G176100	TraesCS5A02G176100.1	TRITD5Bv1G108260
TraesCS5A02G176100	TraesCS5A02G176100.1	TRITD5Bv1G108260
TraesCS5A02G176100	TraesCS5A02G176100.1	TRITD5Bv1G108260
TraesCS5A02G176100	TraesCS5A02G176100.1	TRITD5Bv1G108260
TraesCS5A02G176100	TraesCS5A02G176100.1	TRITD5Bv1G108260
TraesCS5A02G176100	TraesCS5A02G176100.1	TRITD5Bv1G108260
TraesCS5A02G176100	TraesCS5A02G176100.1	TRITD5Bv1G108260
TraesCS5A02G176100	TraesCS5A02G176100.1	TRITD5Bv1G108260
TraesCS5A02G176100	TraesCS5A02G176100.1	TRITD5Bv1G108260
TraesCS5A02G260700	TraesCS5A02G260700.1	TRITD5Av1G157810
TraesCS5A02G260700	TraesCS5A02G260700.1	TRITD5Av1G157810
TraesCS5A02G260700	TraesCS5A02G260700.1	TRITD5Av1G157810
TraesCS5A02G260700	TraesCS5A02G260700.1	TRITD5Av1G157810
TraesCS5A02G260700	TraesCS5A02G260700.1	TRITD5Av1G157810
TraesCS5A02G260700	TraesCS5A02G260700.1	TRITD5Av1G157810
TraesCS5A02G260700	TraesCS5A02G260700.1	TRITD5Av1G157810
TraesCS5A02G260700	TraesCS5A02G260700.1	TRITD5Av1G157810
TraesCS5A02G260700	TraesCS5A02G260700.1	TRITD5Av1G157810
TraesCS5A02G260700	TraesCS5A02G260700.1	TRITD5Av1G157810
TraesCS5A02G260700	TraesCS5A02G260700.1	TRITD5Av1G157810
TraesCS5A02G260700	TraesCS5A02G260700.1	TRITD5Bv1G146800
TraesCS5A02G260700	TraesCS5A02G260700.1	TRITD5Bv1G146800
TraesCS5A02G260700	TraesCS5A02G260700.1	TRITD5Bv1G146800
TraesCS5A02G260700	TraesCS5A02G260700.1	TRITD5Bv1G146800
TraesCS5A02G260700	TraesCS5A02G260700.1	TRITD5Bv1G146800
TraesCS5A02G260700	TraesCS5A02G260700.1	TRITD5Bv1G146800
TraesCS5A02G260700	TraesCS5A02G260700.1	TRITD5Bv1G146800
TraesCS5A02G260700	TraesCS5A02G260700.1	TRITD5Bv1G146800
TraesCS5A02G260700	TraesCS5A02G260700.1	TRITD5Bv1G146800
TraesCS5A02G260700	TraesCS5A02G260700.1	TRITD5Bv1G146800
TraesCS5A02G260700	TraesCS5A02G260700.1	TRITD5Bv1G146800
TraesCS5A02G260700	TraesCS5A02G260700.1	TRITD5Av1G157810
TraesCS5A02G260700	TraesCS5A02G260700.1	TRITD5Av1G157810
TraesCS5A02G260700	TraesCS5A02G260700.1	TRITD5Av1G157810
TraesCS5A02G260700	TraesCS5A02G260700.1	TRITD5Av1G157810
TraesCS5A02G260700	TraesCS5A02G260700.1	TRITD5Av1G157810
TraesCS5A02G260700	TraesCS5A02G260700.1	TRITD5Av1G157810
TraesCS5A02G260700	TraesCS5A02G260700.1	TRITD5Av1G157810
TraesCS5A02G260700	TraesCS5A02G260700.1	TRITD5Av1G157810
TraesCS5A02G260700	TraesCS5A02G260700.1	TRITD5Av1G157810
TraesCS5A02G260700	TraesCS5A02G260700.1	TRITD5Av1G157810
TraesCS5A02G260700	TraesCS5A02G260700.1	TRITD5Av1G157810
TraesCS5A02G260700	TraesCS5A02G260700.1	TRITD5Bv1G146800
TraesCS5A02G260700	TraesCS5A02G260700.1	TRITD5Bv1G146800
TraesCS5A02G260700	TraesCS5A02G260700.1	TRITD5Bv1G146800
TraesCS5A02G260700	TraesCS5A02G260700.1	TRITD5Bv1G146800
TraesCS5A02G260700	TraesCS5A02G260700.1	TRITD5Bv1G146800
TraesCS5A02G260700	TraesCS5A02G260700.1	TRITD5Bv1G146800
TraesCS5A02G260700	TraesCS5A02G260700.1	TRITD5Bv1G146800
TraesCS5A02G260700	TraesCS5A02G260700.1	TRITD5Bv1G146800
TraesCS5A02G260700	TraesCS5A02G260700.1	TRITD5Bv1G146800
TraesCS5A02G260700	TraesCS5A02G260700.1	TRITD5Bv1G146800
TraesCS5A02G260700	TraesCS5A02G260700.1	TRITD5Bv1G146800
TraesCS5A02G260700	TraesCS5A02G260700.1	TRITD5Av1G157810
TraesCS5A02G260700	TraesCS5A02G260700.1	TRITD5Av1G157810
TraesCS5A02G260700	TraesCS5A02G260700.1	TRITD5Av1G157810
TraesCS5A02G260700	TraesCS5A02G260700.1	TRITD5Av1G157810
TraesCS5A02G260700	TraesCS5A02G260700.1	TRITD5Av1G157810
TraesCS5A02G260700	TraesCS5A02G260700.1	TRITD5Av1G157810
TraesCS5A02G260700	TraesCS5A02G260700.1	TRITD5Av1G157810
TraesCS5A02G260700	TraesCS5A02G260700.1	TRITD5Av1G157810
TraesCS5A02G260700	TraesCS5A02G260700.1	TRITD5Av1G157810
TraesCS5A02G260700	TraesCS5A02G260700.1	TRITD5Av1G157810
TraesCS5A02G260700	TraesCS5A02G260700.1	TRITD5Av1G157810
TraesCS5A02G260700	TraesCS5A02G260700.1	TRITD5Bv1G146800
TraesCS5A02G260700	TraesCS5A02G260700.1	TRITD5Bv1G146800
TraesCS5A02G260700	TraesCS5A02G260700.1	TRITD5Bv1G146800
TraesCS5A02G260700	TraesCS5A02G260700.1	TRITD5Bv1G146800
TraesCS5A02G260700	TraesCS5A02G260700.1	TRITD5Bv1G146800
TraesCS5A02G260700	TraesCS5A02G260700.1	TRITD5Bv1G146800
TraesCS5A02G260700	TraesCS5A02G260700.1	TRITD5Bv1G146800
TraesCS5A02G260700	TraesCS5A02G260700.1	TRITD5Bv1G146800
TraesCS5A02G260700	TraesCS5A02G260700.1	TRITD5Bv1G146800
TraesCS5A02G260700	TraesCS5A02G260700.1	TRITD5Bv1G146800
TraesCS5A02G260700	TraesCS5A02G260700.1	TRITD5Bv1G146800
TraesCS5A02G260700	TraesCS5A02G260700.1	TRITD5Av1G157810
TraesCS5A02G260700	TraesCS5A02G260700.1	TRITD5Av1G157810
TraesCS5A02G260700	TraesCS5A02G260700.1	TRITD5Av1G157810
TraesCS5A02G260700	TraesCS5A02G260700.1	TRITD5Av1G157810
TraesCS5A02G260700	TraesCS5A02G260700.1	TRITD5Av1G157810
TraesCS5A02G260700	TraesCS5A02G260700.1	TRITD5Av1G157810
TraesCS5A02G260700	TraesCS5A02G260700.1	TRITD5Av1G157810
TraesCS5A02G260700	TraesCS5A02G260700.1	TRITD5Av1G157810
TraesCS5A02G260700	TraesCS5A02G260700.1	TRITD5Av1G157810
TraesCS5A02G260700	TraesCS5A02G260700.1	TRITD5Av1G157810
TraesCS5A02G260700	TraesCS5A02G260700.1	TRITD5Av1G157810
TraesCS5A02G260700	TraesCS5A02G260700.1	TRITD5Bv1G146800
TraesCS5A02G260700	TraesCS5A02G260700.1	TRITD5Bv1G146800
TraesCS5A02G260700	TraesCS5A02G260700.1	TRITD5Bv1G146800
TraesCS5A02G260700	TraesCS5A02G260700.1	TRITD5Bv1G146800
TraesCS5A02G260700	TraesCS5A02G260700.1	TRITD5Bv1G146800
TraesCS5A02G260700	TraesCS5A02G260700.1	TRITD5Bv1G146800
TraesCS5A02G260700	TraesCS5A02G260700.1	TRITD5Bv1G146800
TraesCS5A02G260700	TraesCS5A02G260700.1	TRITD5Bv1G146800
TraesCS5A02G260700	TraesCS5A02G260700.1	TRITD5Bv1G146800
TraesCS5A02G260700	TraesCS5A02G260700.1	TRITD5Bv1G146800
TraesCS5A02G260700	TraesCS5A02G260700.1	TRITD5Bv1G146800
TraesCS5B02G173800	TraesCS5B02G173800.2	TRITD5Bv1G108260
TraesCS5B02G173800	TraesCS5B02G173800.2	TRITD5Bv1G108260
TraesCS5B02G173800	TraesCS5B02G173800.2	TRITD5Bv1G108260
TraesCS5B02G173800	TraesCS5B02G173800.2	TRITD5Bv1G108260
TraesCS5B02G173800	TraesCS5B02G173800.2	TRITD5Bv1G108260
TraesCS5B02G173800	TraesCS5B02G173800.2	TRITD5Bv1G108260
TraesCS5B02G173800	TraesCS5B02G173800.2	TRITD5Bv1G108260
TraesCS5B02G173800	TraesCS5B02G173800.2	TRITD5Bv1G108260
TraesCS5B02G173800	TraesCS5B02G173800.2	TRITD5Av1G128770
TraesCS5B02G173800	TraesCS5B02G173800.2	TRITD5Av1G128770
TraesCS5B02G173800	TraesCS5B02G173800.2	TRITD5Av1G128770
TraesCS5B02G173800	TraesCS5B02G173800.2	TRITD5Av1G128770
TraesCS5B02G173800	TraesCS5B02G173800.2	TRITD5Av1G128770
TraesCS5B02G173800	TraesCS5B02G173800.2	TRITD5Av1G128770
TraesCS5B02G173800	TraesCS5B02G173800.2	TRITD5Av1G128770
TraesCS5B02G173800	TraesCS5B02G173800.2	TRITD5Av1G128770
TraesCS5B02G173800	TraesCS5B02G173800.2	TRITD5Bv1G108260
TraesCS5B02G173800	TraesCS5B02G173800.2	TRITD5Bv1G108260
TraesCS5B02G173800	TraesCS5B02G173800.2	TRITD5Bv1G108260
TraesCS5B02G173800	TraesCS5B02G173800.2	TRITD5Bv1G108260
TraesCS5B02G173800	TraesCS5B02G173800.2	TRITD5Bv1G108260
TraesCS5B02G173800	TraesCS5B02G173800.2	TRITD5Bv1G108260
TraesCS5B02G173800	TraesCS5B02G173800.2	TRITD5Bv1G108260
TraesCS5B02G173800	TraesCS5B02G173800.2	TRITD5Bv1G108260
TraesCS5B02G173800	TraesCS5B02G173800.2	TRITD5Av1G128770
TraesCS5B02G173800	TraesCS5B02G173800.2	TRITD5Av1G128770
TraesCS5B02G173800	TraesCS5B02G173800.2	TRITD5Av1G128770
TraesCS5B02G173800	TraesCS5B02G173800.2	TRITD5Av1G128770
TraesCS5B02G173800	TraesCS5B02G173800.2	TRITD5Av1G128770
TraesCS5B02G173800	TraesCS5B02G173800.2	TRITD5Av1G128770
TraesCS5B02G173800	TraesCS5B02G173800.2	TRITD5Av1G128770
TraesCS5B02G173800	TraesCS5B02G173800.2	TRITD5Av1G128770
TraesCS5B02G173800	TraesCS5B02G173800.2	TRITD5Bv1G108260
TraesCS5B02G173800	TraesCS5B02G173800.2	TRITD5Bv1G108260
TraesCS5B02G173800	TraesCS5B02G173800.2	TRITD5Bv1G108260
TraesCS5B02G173800	TraesCS5B02G173800.2	TRITD5Bv1G108260
TraesCS5B02G173800	TraesCS5B02G173800.2	TRITD5Bv1G108260
TraesCS5B02G173800	TraesCS5B02G173800.2	TRITD5Bv1G108260
TraesCS5B02G173800	TraesCS5B02G173800.2	TRITD5Bv1G108260
TraesCS5B02G173800	TraesCS5B02G173800.2	TRITD5Bv1G108260
TraesCS5B02G173800	TraesCS5B02G173800.2	TRITD5Av1G128770
TraesCS5B02G173800	TraesCS5B02G173800.2	TRITD5Av1G128770
TraesCS5B02G173800	TraesCS5B02G173800.2	TRITD5Av1G128770
TraesCS5B02G173800	TraesCS5B02G173800.2	TRITD5Av1G128770
TraesCS5B02G173800	TraesCS5B02G173800.2	TRITD5Av1G128770
TraesCS5B02G173800	TraesCS5B02G173800.2	TRITD5Av1G128770
TraesCS5B02G173800	TraesCS5B02G173800.2	TRITD5Av1G128770
TraesCS5B02G173800	TraesCS5B02G173800.2	TRITD5Av1G128770
TraesCS5B02G173800	TraesCS5B02G173800.2	TRITD5Bv1G108260
TraesCS5B02G173800	TraesCS5B02G173800.2	TRITD5Bv1G108260
TraesCS5B02G173800	TraesCS5B02G173800.2	TRITD5Bv1G108260
TraesCS5B02G173800	TraesCS5B02G173800.2	TRITD5Bv1G108260
TraesCS5B02G173800	TraesCS5B02G173800.2	TRITD5Bv1G108260
TraesCS5B02G173800	TraesCS5B02G173800.2	TRITD5Bv1G108260
TraesCS5B02G173800	TraesCS5B02G173800.2	TRITD5Bv1G108260
TraesCS5B02G173800	TraesCS5B02G173800.2	TRITD5Bv1G108260
TraesCS5B02G173800	TraesCS5B02G173800.2	TRITD5Av1G128770
TraesCS5B02G173800	TraesCS5B02G173800.2	TRITD5Av1G128770
TraesCS5B02G173800	TraesCS5B02G173800.2	TRITD5Av1G128770
TraesCS5B02G173800	TraesCS5B02G173800.2	TRITD5Av1G128770
TraesCS5B02G173800	TraesCS5B02G173800.2	TRITD5Av1G128770
TraesCS5B02G173800	TraesCS5B02G173800.2	TRITD5Av1G128770
TraesCS5B02G173800	TraesCS5B02G173800.2	TRITD5Av1G128770
TraesCS5B02G173800	TraesCS5B02G173800.2	TRITD5Av1G128770
TraesCS5B02G259100	TraesCS5B02G259100.1	TRITD5Bv1G146800
TraesCS5B02G259100	TraesCS5B02G259100.1	TRITD5Bv1G146800
TraesCS5B02G259100	TraesCS5B02G259100.1	TRITD5Bv1G146800
TraesCS5B02G259100	TraesCS5B02G259100.1	TRITD5Bv1G146800
TraesCS5B02G259100	TraesCS5B02G259100.1	TRITD5Bv1G146800
TraesCS5B02G259100	TraesCS5B02G259100.1	TRITD5Bv1G146800
TraesCS5B02G259100	TraesCS5B02G259100.1	TRITD5Bv1G146800
TraesCS5B02G259100	TraesCS5B02G259100.1	TRITD5Bv1G146800
TraesCS5B02G259100	TraesCS5B02G259100.1	TRITD5Av1G157810
TraesCS5B02G259100	TraesCS5B02G259100.1	TRITD5Av1G157810
TraesCS5B02G259100	TraesCS5B02G259100.1	TRITD5Av1G157810
TraesCS5B02G259100	TraesCS5B02G259100.1	TRITD5Av1G157810
TraesCS5B02G259100	TraesCS5B02G259100.1	TRITD5Av1G157810
TraesCS5B02G259100	TraesCS5B02G259100.1	TRITD5Av1G157810
TraesCS5B02G259100	TraesCS5B02G259100.1	TRITD5Av1G157810
TraesCS5B02G259100	TraesCS5B02G259100.1	TRITD5Av1G157810
TraesCS5B02G259100	TraesCS5B02G259100.1	TRITD5Bv1G146800
TraesCS5B02G259100	TraesCS5B02G259100.1	TRITD5Bv1G146800
TraesCS5B02G259100	TraesCS5B02G259100.1	TRITD5Bv1G146800
TraesCS5B02G259100	TraesCS5B02G259100.1	TRITD5Bv1G146800
TraesCS5B02G259100	TraesCS5B02G259100.1	TRITD5Bv1G146800
TraesCS5B02G259100	TraesCS5B02G259100.1	TRITD5Bv1G146800
TraesCS5B02G259100	TraesCS5B02G259100.1	TRITD5Bv1G146800
TraesCS5B02G259100	TraesCS5B02G259100.1	TRITD5Bv1G146800
TraesCS5B02G259100	TraesCS5B02G259100.1	TRITD5Av1G157810
TraesCS5B02G259100	TraesCS5B02G259100.1	TRITD5Av1G157810
TraesCS5B02G259100	TraesCS5B02G259100.1	TRITD5Av1G157810
TraesCS5B02G259100	TraesCS5B02G259100.1	TRITD5Av1G157810
TraesCS5B02G259100	TraesCS5B02G259100.1	TRITD5Av1G157810
TraesCS5B02G259100	TraesCS5B02G259100.1	TRITD5Av1G157810
TraesCS5B02G259100	TraesCS5B02G259100.1	TRITD5Av1G157810
TraesCS5B02G259100	TraesCS5B02G259100.1	TRITD5Av1G157810
TraesCS5B02G259100	TraesCS5B02G259100.1	TRITD5Bv1G146800
TraesCS5B02G259100	TraesCS5B02G259100.1	TRITD5Bv1G146800
TraesCS5B02G259100	TraesCS5B02G259100.1	TRITD5Bv1G146800
TraesCS5B02G259100	TraesCS5B02G259100.1	TRITD5Bv1G146800
TraesCS5B02G259100	TraesCS5B02G259100.1	TRITD5Bv1G146800
TraesCS5B02G259100	TraesCS5B02G259100.1	TRITD5Bv1G146800
TraesCS5B02G259100	TraesCS5B02G259100.1	TRITD5Bv1G146800
TraesCS5B02G259100	TraesCS5B02G259100.1	TRITD5Bv1G146800
TraesCS5B02G259100	TraesCS5B02G259100.1	TRITD5Av1G157810
TraesCS5B02G259100	TraesCS5B02G259100.1	TRITD5Av1G157810
TraesCS5B02G259100	TraesCS5B02G259100.1	TRITD5Av1G157810
TraesCS5B02G259100	TraesCS5B02G259100.1	TRITD5Av1G157810
TraesCS5B02G259100	TraesCS5B02G259100.1	TRITD5Av1G157810
TraesCS5B02G259100	TraesCS5B02G259100.1	TRITD5Av1G157810
TraesCS5B02G259100	TraesCS5B02G259100.1	TRITD5Av1G157810
TraesCS5B02G259100	TraesCS5B02G259100.1	TRITD5Av1G157810
TraesCS5B02G259100	TraesCS5B02G259100.1	TRITD5Bv1G146800
TraesCS5B02G259100	TraesCS5B02G259100.1	TRITD5Bv1G146800
TraesCS5B02G259100	TraesCS5B02G259100.1	TRITD5Bv1G146800
TraesCS5B02G259100	TraesCS5B02G259100.1	TRITD5Bv1G146800
TraesCS5B02G259100	TraesCS5B02G259100.1	TRITD5Bv1G146800
TraesCS5B02G259100	TraesCS5B02G259100.1	TRITD5Bv1G146800
TraesCS5B02G259100	TraesCS5B02G259100.1	TRITD5Bv1G146800
TraesCS5B02G259100	TraesCS5B02G259100.1	TRITD5Bv1G146800
TraesCS5B02G259100	TraesCS5B02G259100.1	TRITD5Av1G157810
TraesCS5B02G259100	TraesCS5B02G259100.1	TRITD5Av1G157810
TraesCS5B02G259100	TraesCS5B02G259100.1	TRITD5Av1G157810
TraesCS5B02G259100	TraesCS5B02G259100.1	TRITD5Av1G157810
TraesCS5B02G259100	TraesCS5B02G259100.1	TRITD5Av1G157810
TraesCS5B02G259100	TraesCS5B02G259100.1	TRITD5Av1G157810
TraesCS5B02G259100	TraesCS5B02G259100.1	TRITD5Av1G157810
TraesCS5B02G259100	TraesCS5B02G259100.1	TRITD5Av1G157810
TraesCS5D02G180800	TraesCS5D02G180800.1	TRITD5Bv1G108260
TraesCS5D02G180800	TraesCS5D02G180800.1	TRITD5Bv1G108260
TraesCS5D02G180800	TraesCS5D02G180800.1	TRITD5Bv1G108260
TraesCS5D02G180800	TraesCS5D02G180800.1	TRITD5Bv1G108260
TraesCS5D02G180800	TraesCS5D02G180800.1	TRITD5Bv1G108260
TraesCS5D02G180800	TraesCS5D02G180800.1	TRITD5Bv1G108260
TraesCS5D02G180800	TraesCS5D02G180800.1	TRITD5Bv1G108260
TraesCS5D02G180800	TraesCS5D02G180800.1	TRITD5Bv1G108260
TraesCS5D02G180800	TraesCS5D02G180800.1	TRITD5Av1G128770
TraesCS5D02G180800	TraesCS5D02G180800.1	TRITD5Av1G128770
TraesCS5D02G180800	TraesCS5D02G180800.1	TRITD5Av1G128770
TraesCS5D02G180800	TraesCS5D02G180800.1	TRITD5Av1G128770
TraesCS5D02G180800	TraesCS5D02G180800.1	TRITD5Av1G128770
TraesCS5D02G180800	TraesCS5D02G180800.1	TRITD5Av1G128770
TraesCS5D02G180800	TraesCS5D02G180800.1	TRITD5Av1G128770
TraesCS5D02G180800	TraesCS5D02G180800.1	TRITD5Av1G128770
TraesCS5D02G180800	TraesCS5D02G180800.1	TRITD5Bv1G108260
TraesCS5D02G180800	TraesCS5D02G180800.1	TRITD5Bv1G108260
TraesCS5D02G180800	TraesCS5D02G180800.1	TRITD5Bv1G108260
TraesCS5D02G180800	TraesCS5D02G180800.1	TRITD5Bv1G108260
TraesCS5D02G180800	TraesCS5D02G180800.1	TRITD5Bv1G108260
TraesCS5D02G180800	TraesCS5D02G180800.1	TRITD5Bv1G108260
TraesCS5D02G180800	TraesCS5D02G180800.1	TRITD5Bv1G108260
TraesCS5D02G180800	TraesCS5D02G180800.1	TRITD5Bv1G108260
TraesCS5D02G180800	TraesCS5D02G180800.1	TRITD5Av1G128770
TraesCS5D02G180800	TraesCS5D02G180800.1	TRITD5Av1G128770
TraesCS5D02G180800	TraesCS5D02G180800.1	TRITD5Av1G128770
TraesCS5D02G180800	TraesCS5D02G180800.1	TRITD5Av1G128770
TraesCS5D02G180800	TraesCS5D02G180800.1	TRITD5Av1G128770
TraesCS5D02G180800	TraesCS5D02G180800.1	TRITD5Av1G128770
TraesCS5D02G180800	TraesCS5D02G180800.1	TRITD5Av1G128770
TraesCS5D02G180800	TraesCS5D02G180800.1	TRITD5Av1G128770
TraesCS5D02G180800	TraesCS5D02G180800.1	TRITD5Bv1G108260
TraesCS5D02G180800	TraesCS5D02G180800.1	TRITD5Bv1G108260
TraesCS5D02G180800	TraesCS5D02G180800.1	TRITD5Bv1G108260
TraesCS5D02G180800	TraesCS5D02G180800.1	TRITD5Bv1G108260
TraesCS5D02G180800	TraesCS5D02G180800.1	TRITD5Bv1G108260
TraesCS5D02G180800	TraesCS5D02G180800.1	TRITD5Bv1G108260
TraesCS5D02G180800	TraesCS5D02G180800.1	TRITD5Bv1G108260
TraesCS5D02G180800	TraesCS5D02G180800.1	TRITD5Bv1G108260
TraesCS5D02G180800	TraesCS5D02G180800.1	TRITD5Av1G128770
TraesCS5D02G180800	TraesCS5D02G180800.1	TRITD5Av1G128770
TraesCS5D02G180800	TraesCS5D02G180800.1	TRITD5Av1G128770
TraesCS5D02G180800	TraesCS5D02G180800.1	TRITD5Av1G128770
TraesCS5D02G180800	TraesCS5D02G180800.1	TRITD5Av1G128770
TraesCS5D02G180800	TraesCS5D02G180800.1	TRITD5Av1G128770
TraesCS5D02G180800	TraesCS5D02G180800.1	TRITD5Av1G128770
TraesCS5D02G180800	TraesCS5D02G180800.1	TRITD5Av1G128770
TraesCS5D02G180800	TraesCS5D02G180800.1	TRITD5Bv1G108260
[truncated: 463 more rows]

## Sheet: T dicoccoides
Gene stable ID	Transcript stable ID	Triticum dicoccoides gene stable ID
TraesCS1A02G102300	TraesCS1A02G102300.1	TRIDC1AG015850
TraesCS1A02G102300	TraesCS1A02G102300.1	TRIDC1AG015850
TraesCS1A02G102300	TraesCS1A02G102300.1	TRIDC1AG015850
TraesCS1A02G102300	TraesCS1A02G102300.1	TRIDC1AG015850
TraesCS1A02G102300	TraesCS1A02G102300.1	TRIDC1AG015850
TraesCS1A02G102300	TraesCS1A02G102300.1	TRIDC1AG015850
TraesCS1A02G102300	TraesCS1A02G102300.1	TRIDC1AG015850
TraesCS1A02G102300	TraesCS1A02G102300.1	TRIDC1AG015850
TraesCS1A02G102300	TraesCS1A02G102300.1	TRIDC1AG015850
TraesCS1A02G102300	TraesCS1A02G102300.1	TRIDC1AG015850
TraesCS1A02G102300	TraesCS1A02G102300.1	TRIDC1AG015850
TraesCS1A02G102300	TraesCS1A02G102300.1	TRIDC1AG015850
TraesCS1A02G102300	TraesCS1A02G102300.1	TRIDC1AG015850
TraesCS1A02G102300	TraesCS1A02G102300.1	TRIDC1AG015850
TraesCS1A02G102300	TraesCS1A02G102300.1	TRIDC1AG015850
TraesCS1A02G102300	TraesCS1A02G102300.1	TRIDC1AG015850
TraesCS1A02G102300	TraesCS1A02G102300.1	TRIDC1AG015850
TraesCS1A02G102300	TraesCS1A02G102300.1	TRIDC1AG015850
TraesCS1A02G102300	TraesCS1A02G102300.1	TRIDC1AG015850
TraesCS1A02G102300	TraesCS1A02G102300.1	TRIDC1AG015850
TraesCS1A02G102300	TraesCS1A02G102300.1	TRIDC1AG015850
TraesCS1A02G102300	TraesCS1A02G102300.1	TRIDC1AG015850
TraesCS1A02G102300	TraesCS1A02G102300.1	TRIDC1BG016220
TraesCS1A02G102300	TraesCS1A02G102300.1	TRIDC1BG016220
TraesCS1A02G102300	TraesCS1A02G102300.1	TRIDC1BG016220
TraesCS1A02G102300	TraesCS1A02G102300.1	TRIDC1BG016220
TraesCS1A02G102300	TraesCS1A02G102300.1	TRIDC1BG016220
TraesCS1A02G102300	TraesCS1A02G102300.1	TRIDC1BG016220
TraesCS1A02G102300	TraesCS1A02G102300.1	TRIDC1BG016220
TraesCS1A02G102300	TraesCS1A02G102300.1	TRIDC1BG016220
TraesCS1A02G102300	TraesCS1A02G102300.1	TRIDC1BG016220
TraesCS1A02G102300	TraesCS1A02G102300.1	TRIDC1BG016220
TraesCS1A02G102300	TraesCS1A02G102300.1	TRIDC1BG016220
TraesCS1A02G102300	TraesCS1A02G102300.1	TRIDC1BG016220
TraesCS1A02G102300	TraesCS1A02G102300.1	TRIDC1BG016220
TraesCS1A02G102300	TraesCS1A02G102300.1	TRIDC1BG016220
TraesCS1A02G102300	TraesCS1A02G102300.1	TRIDC1BG016220
TraesCS1A02G102300	TraesCS1A02G102300.1	TRIDC1BG016220
TraesCS1A02G102300	TraesCS1A02G102300.1	TRIDC1BG016220
TraesCS1A02G102300	TraesCS1A02G102300.1	TRIDC1BG016220
TraesCS1A02G102300	TraesCS1A02G102300.1	TRIDC1BG016220
TraesCS1A02G102300	TraesCS1A02G102300.1	TRIDC1BG016220
TraesCS1A02G102300	TraesCS1A02G102300.1	TRIDC1BG016220
TraesCS1A02G102300	TraesCS1A02G102300.1	TRIDC1BG016220
TraesCS1A02G102300	TraesCS1A02G102300.1	TRIDC1AG015850
TraesCS1A02G102300	TraesCS1A02G102300.1	TRIDC1AG015850
TraesCS1A02G102300	TraesCS1A02G102300.1	TRIDC1AG015850
TraesCS1A02G102300	TraesCS1A02G102300.1	TRIDC1AG015850
TraesCS1A02G102300	TraesCS1A02G102300.1	TRIDC1AG015850
TraesCS1A02G102300	TraesCS1A02G102300.1	TRIDC1AG015850
TraesCS1A02G102300	TraesCS1A02G102300.1	TRIDC1AG015850
TraesCS1A02G102300	TraesCS1A02G102300.1	TRIDC1AG015850
TraesCS1A02G102300	TraesCS1A02G102300.1	TRIDC1AG015850
TraesCS1A02G102300	TraesCS1A02G102300.1	TRIDC1AG015850
TraesCS1A02G102300	TraesCS1A02G102300.1	TRIDC1AG015850
TraesCS1A02G102300	TraesCS1A02G102300.1	TRIDC1AG015850
TraesCS1A02G102300	TraesCS1A02G102300.1	TRIDC1AG015850
TraesCS1A02G102300	TraesCS1A02G102300.1	TRIDC1AG015850
TraesCS1A02G102300	TraesCS1A02G102300.1	TRIDC1AG015850
TraesCS1A02G102300	TraesCS1A02G102300.1	TRIDC1AG015850
TraesCS1A02G102300	TraesCS1A02G102300.1	TRIDC1AG015850
TraesCS1A02G102300	TraesCS1A02G102300.1	TRIDC1AG015850
TraesCS1A02G102300	TraesCS1A02G102300.1	TRIDC1AG015850
TraesCS1A02G102300	TraesCS1A02G102300.1	TRIDC1AG015850
TraesCS1A02G102300	TraesCS1A02G102300.1	TRIDC1AG015850
TraesCS1A02G102300	TraesCS1A02G102300.1	TRIDC1AG015850
TraesCS1A02G102300	TraesCS1A02G102300.1	TRIDC1BG016220
TraesCS1A02G102300	TraesCS1A02G102300.1	TRIDC1BG016220
TraesCS1A02G102300	TraesCS1A02G102300.1	TRIDC1BG016220
TraesCS1A02G102300	TraesCS1A02G102300.1	TRIDC1BG016220
TraesCS1A02G102300	TraesCS1A02G102300.1	TRIDC1BG016220
TraesCS1A02G102300	TraesCS1A02G102300.1	TRIDC1BG016220
TraesCS1A02G102300	TraesCS1A02G102300.1	TRIDC1BG016220
TraesCS1A02G102300	TraesCS1A02G102300.1	TRIDC1BG016220
TraesCS1A02G102300	TraesCS1A02G102300.1	TRIDC1BG016220
TraesCS1A02G102300	TraesCS1A02G102300.1	TRIDC1BG016220
TraesCS1A02G102300	TraesCS1A02G102300.1	TRIDC1BG016220
TraesCS1A02G102300	TraesCS1A02G102300.1	TRIDC1BG016220
TraesCS1A02G102300	TraesCS1A02G102300.1	TRIDC1BG016220
TraesCS1A02G102300	TraesCS1A02G102300.1	TRIDC1BG016220
TraesCS1A02G102300	TraesCS1A02G102300.1	TRIDC1BG016220
TraesCS1A02G102300	TraesCS1A02G102300.1	TRIDC1BG016220
TraesCS1A02G102300	TraesCS1A02G102300.1	TRIDC1BG016220
TraesCS1A02G102300	TraesCS1A02G102300.1	TRIDC1BG016220
TraesCS1A02G102300	TraesCS1A02G102300.1	TRIDC1BG016220
TraesCS1A02G102300	TraesCS1A02G102300.1	TRIDC1BG016220
TraesCS1A02G102300	TraesCS1A02G102300.1	TRIDC1BG016220
TraesCS1A02G102300	TraesCS1A02G102300.1	TRIDC1BG016220
TraesCS1A02G102300	TraesCS1A02G102300.1	TRIDC1AG015850
TraesCS1A02G102300	TraesCS1A02G102300.1	TRIDC1AG015850
TraesCS1A02G102300	TraesCS1A02G102300.1	TRIDC1AG015850
TraesCS1A02G102300	TraesCS1A02G102300.1	TRIDC1AG015850
TraesCS1A02G102300	TraesCS1A02G102300.1	TRIDC1AG015850
TraesCS1A02G102300	TraesCS1A02G102300.1	TRIDC1AG015850
TraesCS1A02G102300	TraesCS1A02G102300.1	TRIDC1AG015850
TraesCS1A02G102300	TraesCS1A02G102300.1	TRIDC1AG015850
TraesCS1A02G102300	TraesCS1A02G102300.1	TRIDC1AG015850
TraesCS1A02G102300	TraesCS1A02G102300.1	TRIDC1AG015850
TraesCS1A02G102300	TraesCS1A02G102300.1	TRIDC1AG015850
TraesCS1A02G102300	TraesCS1A02G102300.1	TRIDC1AG015850
TraesCS1A02G102300	TraesCS1A02G102300.1	TRIDC1AG015850
TraesCS1A02G102300	TraesCS1A02G102300.1	TRIDC1AG015850
TraesCS1A02G102300	TraesCS1A02G102300.1	TRIDC1AG015850
TraesCS1A02G102300	TraesCS1A02G102300.1	TRIDC1AG015850
TraesCS1A02G102300	TraesCS1A02G102300.1	TRIDC1AG015850
TraesCS1A02G102300	TraesCS1A02G102300.1	TRIDC1AG015850
TraesCS1A02G102300	TraesCS1A02G102300.1	TRIDC1AG015850
TraesCS1A02G102300	TraesCS1A02G102300.1	TRIDC1AG015850
TraesCS1A02G102300	TraesCS1A02G102300.1	TRIDC1AG015850
TraesCS1A02G102300	TraesCS1A02G102300.1	TRIDC1AG015850
TraesCS1A02G102300	TraesCS1A02G102300.1	TRIDC1BG016220
TraesCS1A02G102300	TraesCS1A02G102300.1	TRIDC1BG016220
TraesCS1A02G102300	TraesCS1A02G102300.1	TRIDC1BG016220
TraesCS1A02G102300	TraesCS1A02G102300.1	TRIDC1BG016220
TraesCS1A02G102300	TraesCS1A02G102300.1	TRIDC1BG016220
TraesCS1A02G102300	TraesCS1A02G102300.1	TRIDC1BG016220
TraesCS1A02G102300	TraesCS1A02G102300.1	TRIDC1BG016220
TraesCS1A02G102300	TraesCS1A02G102300.1	TRIDC1BG016220
TraesCS1A02G102300	TraesCS1A02G102300.1	TRIDC1BG016220
TraesCS1A02G102300	TraesCS1A02G102300.1	TRIDC1BG016220
TraesCS1A02G102300	TraesCS1A02G102300.1	TRIDC1BG016220
TraesCS1A02G102300	TraesCS1A02G102300.1	TRIDC1BG016220
TraesCS1A02G102300	TraesCS1A02G102300.1	TRIDC1BG016220
TraesCS1A02G102300	TraesCS1A02G102300.1	TRIDC1BG016220
TraesCS1A02G102300	TraesCS1A02G102300.1	TRIDC1BG016220
TraesCS1A02G102300	TraesCS1A02G102300.1	TRIDC1BG016220
TraesCS1A02G102300	TraesCS1A02G102300.1	TRIDC1BG016220
TraesCS1A02G102300	TraesCS1A02G102300.1	TRIDC1BG016220
TraesCS1A02G102300	TraesCS1A02G102300.1	TRIDC1BG016220
TraesCS1A02G102300	TraesCS1A02G102300.1	TRIDC1BG016220
TraesCS1A02G102300	TraesCS1A02G102300.1	TRIDC1BG016220
TraesCS1A02G102300	TraesCS1A02G102300.1	TRIDC1BG016220
TraesCS1B02G112700	TraesCS1B02G112700.1	TRIDC1BG016220
TraesCS1B02G112700	TraesCS1B02G112700.1	TRIDC1BG016220
TraesCS1B02G112700	TraesCS1B02G112700.1	TRIDC1BG016220
TraesCS1B02G112700	TraesCS1B02G112700.1	TRIDC1BG016220
TraesCS1B02G112700	TraesCS1B02G112700.1	TRIDC1BG016220
TraesCS1B02G112700	TraesCS1B02G112700.1	TRIDC1BG016220
TraesCS1B02G112700	TraesCS1B02G112700.1	TRIDC1BG016220
TraesCS1B02G112700	TraesCS1B02G112700.1	TRIDC1BG016220
TraesCS1B02G112700	TraesCS1B02G112700.1	TRIDC1BG016220
TraesCS1B02G112700	TraesCS1B02G112700.1	TRIDC1BG016220
TraesCS1B02G112700	TraesCS1B02G112700.1	TRIDC1BG016220
TraesCS1B02G112700	TraesCS1B02G112700.1	TRIDC1BG016220
TraesCS1B02G112700	TraesCS1B02G112700.1	TRIDC1BG016220
TraesCS1B02G112700	TraesCS1B02G112700.1	TRIDC1BG016220
TraesCS1B02G112700	TraesCS1B02G112700.1	TRIDC1BG016220
TraesCS1B02G112700	TraesCS1B02G112700.1	TRIDC1BG016220
TraesCS1B02G112700	TraesCS1B02G112700.1	TRIDC1AG015850
TraesCS1B02G112700	TraesCS1B02G112700.1	TRIDC1AG015850
TraesCS1B02G112700	TraesCS1B02G112700.1	TRIDC1AG015850
TraesCS1B02G112700	TraesCS1B02G112700.1	TRIDC1AG015850
TraesCS1B02G112700	TraesCS1B02G112700.1	TRIDC1AG015850
TraesCS1B02G112700	TraesCS1B02G112700.1	TRIDC1AG015850
TraesCS1B02G112700	TraesCS1B02G112700.1	TRIDC1AG015850
TraesCS1B02G112700	TraesCS1B02G112700.1	TRIDC1AG015850
TraesCS1B02G112700	TraesCS1B02G112700.1	TRIDC1AG015850
TraesCS1B02G112700	TraesCS1B02G112700.1	TRIDC1AG015850
TraesCS1B02G112700	TraesCS1B02G112700.1	TRIDC1AG015850
TraesCS1B02G112700	TraesCS1B02G112700.1	TRIDC1AG015850
TraesCS1B02G112700	TraesCS1B02G112700.1	TRIDC1AG015850
TraesCS1B02G112700	TraesCS1B02G112700.1	TRIDC1AG015850
TraesCS1B02G112700	TraesCS1B02G112700.1	TRIDC1AG015850
TraesCS1B02G112700	TraesCS1B02G112700.1	TRIDC1AG015850
TraesCS1B02G112700	TraesCS1B02G112700.1	TRIDC1BG016220
TraesCS1B02G112700	TraesCS1B02G112700.1	TRIDC1BG016220
TraesCS1B02G112700	TraesCS1B02G112700.1	TRIDC1BG016220
TraesCS1B02G112700	TraesCS1B02G112700.1	TRIDC1BG016220
TraesCS1B02G112700	TraesCS1B02G112700.1	TRIDC1BG016220
TraesCS1B02G112700	TraesCS1B02G112700.1	TRIDC1BG016220
TraesCS1B02G112700	TraesCS1B02G112700.1	TRIDC1BG016220
TraesCS1B02G112700	TraesCS1B02G112700.1	TRIDC1BG016220
TraesCS1B02G112700	TraesCS1B02G112700.1	TRIDC1BG016220
TraesCS1B02G112700	TraesCS1B02G112700.1	TRIDC1BG016220
TraesCS1B02G112700	TraesCS1B02G112700.1	TRIDC1BG016220
TraesCS1B02G112700	TraesCS1B02G112700.1	TRIDC1BG016220
TraesCS1B02G112700	TraesCS1B02G112700.1	TRIDC1BG016220
TraesCS1B02G112700	TraesCS1B02G112700.1	TRIDC1BG016220
TraesCS1B02G112700	TraesCS1B02G112700.1	TRIDC1BG016220
TraesCS1B02G112700	TraesCS1B02G112700.1	TRIDC1BG016220
TraesCS1B02G112700	TraesCS1B02G112700.1	TRIDC1AG015850
TraesCS1B02G112700	TraesCS1B02G112700.1	TRIDC1AG015850
TraesCS1B02G112700	TraesCS1B02G112700.1	TRIDC1AG015850
TraesCS1B02G112700	TraesCS1B02G112700.1	TRIDC1AG015850
TraesCS1B02G112700	TraesCS1B02G112700.1	TRIDC1AG015850
TraesCS1B02G112700	TraesCS1B02G112700.1	TRIDC1AG015850
TraesCS1B02G112700	TraesCS1B02G112700.1	TRIDC1AG015850
TraesCS1B02G112700	TraesCS1B02G112700.1	TRIDC1AG015850
TraesCS1B02G112700	TraesCS1B02G112700.1	TRIDC1AG015850
TraesCS1B02G112700	TraesCS1B02G112700.1	TRIDC1AG015850
TraesCS1B02G112700	TraesCS1B02G112700.1	TRIDC1AG015850
TraesCS1B02G112700	TraesCS1B02G112700.1	TRIDC1AG015850
TraesCS1B02G112700	TraesCS1B02G112700.1	TRIDC1AG015850
TraesCS1B02G112700	TraesCS1B02G112700.1	TRIDC1AG015850
TraesCS1B02G112700	TraesCS1B02G112700.1	TRIDC1AG015850
TraesCS1B02G112700	TraesCS1B02G112700.1	TRIDC1AG015850
TraesCS1B02G112700	TraesCS1B02G112700.1	TRIDC1BG016220
TraesCS1B02G112700	TraesCS1B02G112700.1	TRIDC1BG016220
TraesCS1B02G112700	TraesCS1B02G112700.1	TRIDC1BG016220
TraesCS1B02G112700	TraesCS1B02G112700.1	TRIDC1BG016220
TraesCS1B02G112700	TraesCS1B02G112700.1	TRIDC1BG016220
TraesCS1B02G112700	TraesCS1B02G112700.1	TRIDC1BG016220
TraesCS1B02G112700	TraesCS1B02G112700.1	TRIDC1BG016220
TraesCS1B02G112700	TraesCS1B02G112700.1	TRIDC1BG016220
TraesCS1B02G112700	TraesCS1B02G112700.1	TRIDC1BG016220
TraesCS1B02G112700	TraesCS1B02G112700.1	TRIDC1BG016220
TraesCS1B02G112700	TraesCS1B02G112700.1	TRIDC1BG016220
TraesCS1B02G112700	TraesCS1B02G112700.1	TRIDC1BG016220
TraesCS1B02G112700	TraesCS1B02G112700.1	TRIDC1BG016220
TraesCS1B02G112700	TraesCS1B02G112700.1	TRIDC1BG016220
TraesCS1B02G112700	TraesCS1B02G112700.1	TRIDC1BG016220
TraesCS1B02G112700	TraesCS1B02G112700.1	TRIDC1BG016220
TraesCS1B02G112700	TraesCS1B02G112700.1	TRIDC1AG015850
TraesCS1B02G112700	TraesCS1B02G112700.1	TRIDC1AG015850
TraesCS1B02G112700	TraesCS1B02G112700.1	TRIDC1AG015850
TraesCS1B02G112700	TraesCS1B02G112700.1	TRIDC1AG015850
TraesCS1B02G112700	TraesCS1B02G112700.1	TRIDC1AG015850
TraesCS1B02G112700	TraesCS1B02G112700.1	TRIDC1AG015850
TraesCS1B02G112700	TraesCS1B02G112700.1	TRIDC1AG015850
TraesCS1B02G112700	TraesCS1B02G112700.1	TRIDC1AG015850
TraesCS1B02G112700	TraesCS1B02G112700.1	TRIDC1AG015850
TraesCS1B02G112700	TraesCS1B02G112700.1	TRIDC1AG015850
TraesCS1B02G112700	TraesCS1B02G112700.1	TRIDC1AG015850
TraesCS1B02G112700	TraesCS1B02G112700.1	TRIDC1AG015850
TraesCS1B02G112700	TraesCS1B02G112700.1	TRIDC1AG015850
TraesCS1B02G112700	TraesCS1B02G112700.1	TRIDC1AG015850
TraesCS1B02G112700	TraesCS1B02G112700.1	TRIDC1AG015850
TraesCS1B02G112700	TraesCS1B02G112700.1	TRIDC1AG015850
TraesCS1D02G093900	TraesCS1D02G093900.1	TRIDC1BG016220
TraesCS1D02G093900	TraesCS1D02G093900.1	TRIDC1BG016220
TraesCS1D02G093900	TraesCS1D02G093900.1	TRIDC1BG016220
TraesCS1D02G093900	TraesCS1D02G093900.1	TRIDC1BG016220
TraesCS1D02G093900	TraesCS1D02G093900.1	TRIDC1BG016220
TraesCS1D02G093900	TraesCS1D02G093900.1	TRIDC1BG016220
TraesCS1D02G093900	TraesCS1D02G093900.1	TRIDC1BG016220
TraesCS1D02G093900	TraesCS1D02G093900.1	TRIDC1BG016220
TraesCS1D02G093900	TraesCS1D02G093900.1	TRIDC1BG016220
TraesCS1D02G093900	TraesCS1D02G093900.1	TRIDC1BG016220
TraesCS1D02G093900	TraesCS1D02G093900.1	TRIDC1BG016220
TraesCS1D02G093900	TraesCS1D02G093900.1	TRIDC1BG016220
TraesCS1D02G093900	TraesCS1D02G093900.1	TRIDC1BG016220
TraesCS1D02G093900	TraesCS1D02G093900.1	TRIDC1BG016220
TraesCS1D02G093900	TraesCS1D02G093900.1	TRIDC1BG016220
TraesCS1D02G093900	TraesCS1D02G093900.1	TRIDC1BG016220
TraesCS1D02G093900	TraesCS1D02G093900.1	TRIDC1AG015850
TraesCS1D02G093900	TraesCS1D02G093900.1	TRIDC1AG015850
TraesCS1D02G093900	TraesCS1D02G093900.1	TRIDC1AG015850
TraesCS1D02G093900	TraesCS1D02G093900.1	TRIDC1AG015850
TraesCS1D02G093900	TraesCS1D02G093900.1	TRIDC1AG015850
TraesCS1D02G093900	TraesCS1D02G093900.1	TRIDC1AG015850
TraesCS1D02G093900	TraesCS1D02G093900.1	TRIDC1AG015850
TraesCS1D02G093900	TraesCS1D02G093900.1	TRIDC1AG015850
TraesCS1D02G093900	TraesCS1D02G093900.1	TRIDC1AG015850
TraesCS1D02G093900	TraesCS1D02G093900.1	TRIDC1AG015850
TraesCS1D02G093900	TraesCS1D02G093900.1	TRIDC1AG015850
TraesCS1D02G093900	TraesCS1D02G093900.1	TRIDC1AG015850
TraesCS1D02G093900	TraesCS1D02G093900.1	TRIDC1AG015850
TraesCS1D02G093900	TraesCS1D02G093900.1	TRIDC1AG015850
TraesCS1D02G093900	TraesCS1D02G093900.1	TRIDC1AG015850
TraesCS1D02G093900	TraesCS1D02G093900.1	TRIDC1AG015850
TraesCS1D02G093900	TraesCS1D02G093900.1	TRIDC1BG016220
TraesCS1D02G093900	TraesCS1D02G093900.1	TRIDC1BG016220
TraesCS1D02G093900	TraesCS1D02G093900.1	TRIDC1BG016220
TraesCS1D02G093900	TraesCS1D02G093900.1	TRIDC1BG016220
TraesCS1D02G093900	TraesCS1D02G093900.1	TRIDC1BG016220
TraesCS1D02G093900	TraesCS1D02G093900.1	TRIDC1BG016220
TraesCS1D02G093900	TraesCS1D02G093900.1	TRIDC1BG016220
TraesCS1D02G093900	TraesCS1D02G093900.1	TRIDC1BG016220
TraesCS1D02G093900	TraesCS1D02G093900.1	TRIDC1BG016220
TraesCS1D02G093900	TraesCS1D02G093900.1	TRIDC1BG016220
TraesCS1D02G093900	TraesCS1D02G093900.1	TRIDC1BG016220
TraesCS1D02G093900	TraesCS1D02G093900.1	TRIDC1BG016220
TraesCS1D02G093900	TraesCS1D02G093900.1	TRIDC1BG016220
TraesCS1D02G093900	TraesCS1D02G093900.1	TRIDC1BG016220
TraesCS1D02G093900	TraesCS1D02G093900.1	TRIDC1BG016220
TraesCS1D02G093900	TraesCS1D02G093900.1	TRIDC1BG016220
TraesCS1D02G093900	TraesCS1D02G093900.1	TRIDC1AG015850
TraesCS1D02G093900	TraesCS1D02G093900.1	TRIDC1AG015850
TraesCS1D02G093900	TraesCS1D02G093900.1	TRIDC1AG015850
TraesCS1D02G093900	TraesCS1D02G093900.1	TRIDC1AG015850
TraesCS1D02G093900	TraesCS1D02G093900.1	TRIDC1AG015850
TraesCS1D02G093900	TraesCS1D02G093900.1	TRIDC1AG015850
TraesCS1D02G093900	TraesCS1D02G093900.1	TRIDC1AG015850
TraesCS1D02G093900	TraesCS1D02G093900.1	TRIDC1AG015850
TraesCS1D02G093900	TraesCS1D02G093900.1	TRIDC1AG015850
TraesCS1D02G093900	TraesCS1D02G093900.1	TRIDC1AG015850
TraesCS1D02G093900	TraesCS1D02G093900.1	TRIDC1AG015850
TraesCS1D02G093900	TraesCS1D02G093900.1	TRIDC1AG015850
TraesCS1D02G093900	TraesCS1D02G093900.1	TRIDC1AG015850
TraesCS1D02G093900	TraesCS1D02G093900.1	TRIDC1AG015850
TraesCS1D02G093900	TraesCS1D02G093900.1	TRIDC1AG015850
TraesCS1D02G093900	TraesCS1D02G093900.1	TRIDC1AG015850
TraesCS1D02G093900	TraesCS1D02G093900.1	TRIDC1BG016220
TraesCS1D02G093900	TraesCS1D02G093900.1	TRIDC1BG016220
TraesCS1D02G093900	TraesCS1D02G093900.1	TRIDC1BG016220
TraesCS1D02G093900	TraesCS1D02G093900.1	TRIDC1BG016220
TraesCS1D02G093900	TraesCS1D02G093900.1	TRIDC1BG016220
TraesCS1D02G093900	TraesCS1D02G093900.1	TRIDC1BG016220
TraesCS1D02G093900	TraesCS1D02G093900.1	TRIDC1BG016220
TraesCS1D02G093900	TraesCS1D02G093900.1	TRIDC1BG016220
TraesCS1D02G093900	TraesCS1D02G093900.1	TRIDC1BG016220
TraesCS1D02G093900	TraesCS1D02G093900.1	TRIDC1BG016220
TraesCS1D02G093900	TraesCS1D02G093900.1	TRIDC1BG016220
TraesCS1D02G093900	TraesCS1D02G093900.1	TRIDC1BG016220
TraesCS1D02G093900	TraesCS1D02G093900.1	TRIDC1BG016220
TraesCS1D02G093900	TraesCS1D02G093900.1	TRIDC1BG016220
TraesCS1D02G093900	TraesCS1D02G093900.1	TRIDC1BG016220
TraesCS1D02G093900	TraesCS1D02G093900.1	TRIDC1BG016220
TraesCS1D02G093900	TraesCS1D02G093900.1	TRIDC1AG015850
TraesCS1D02G093900	TraesCS1D02G093900.1	TRIDC1AG015850
TraesCS1D02G093900	TraesCS1D02G093900.1	TRIDC1AG015850
TraesCS1D02G093900	TraesCS1D02G093900.1	TRIDC1AG015850
TraesCS1D02G093900	TraesCS1D02G093900.1	TRIDC1AG015850
TraesCS1D02G093900	TraesCS1D02G093900.1	TRIDC1AG015850
TraesCS1D02G093900	TraesCS1D02G093900.1	TRIDC1AG015850
TraesCS1D02G093900	TraesCS1D02G093900.1	TRIDC1AG015850
TraesCS1D02G093900	TraesCS1D02G093900.1	TRIDC1AG015850
TraesCS1D02G093900	TraesCS1D02G093900.1	TRIDC1AG015850
TraesCS1D02G093900	TraesCS1D02G093900.1	TRIDC1AG015850
TraesCS1D02G093900	TraesCS1D02G093900.1	TRIDC1AG015850
TraesCS1D02G093900	TraesCS1D02G093900.1	TRIDC1AG015850
TraesCS1D02G093900	TraesCS1D02G093900.1	TRIDC1AG015850
TraesCS1D02G093900	TraesCS1D02G093900.1	TRIDC1AG015850
TraesCS1D02G093900	TraesCS1D02G093900.1	TRIDC1AG015850
TraesCS2A02G034700	TraesCS2A02G034700.1	TRIDC2AG003640
TraesCS2A02G034700	TraesCS2A02G034700.1	TRIDC2AG003640
TraesCS2A02G034700	TraesCS2A02G034700.1	TRIDC2AG003640
TraesCS2A02G034700	TraesCS2A02G034700.1	TRIDC2AG003640
TraesCS2A02G034700	TraesCS2A02G034700.1	TRIDC2AG003640
TraesCS2A02G034700	TraesCS2A02G034700.1	TRIDC2AG003640
TraesCS2A02G034700	TraesCS2A02G034700.1	TRIDC2AG003640
TraesCS2A02G034700	TraesCS2A02G034700.1	TRIDC2AG003640
TraesCS2A02G034700	TraesCS2A02G034700.1	TRIDC2AG003640
TraesCS2A02G034700	TraesCS2A02G034700.1	TRIDC2AG003640
TraesCS2A02G034700	TraesCS2A02G034700.1	TRIDC2AG003640
TraesCS2A02G034700	TraesCS2A02G034700.1	TRIDC2AG003640
TraesCS2A02G034700	TraesCS2A02G034700.1	TRIDC2AG003640
TraesCS2A02G034700	TraesCS2A02G034700.1	TRIDC2AG003640
TraesCS2A02G034700	TraesCS2A02G034700.1	TRIDC2AG003640
TraesCS2A02G034700	TraesCS2A02G034700.1	TRIDC2AG003640
TraesCS2A02G034700	TraesCS2A02G034700.1	TRIDC2AG003640
TraesCS2A02G034700	TraesCS2A02G034700.1	TRIDC2AG003640
TraesCS2A02G034700	TraesCS2A02G034700.1	TRIDC2AG003640
TraesCS2A02G034700	TraesCS2A02G034700.1	TRIDC2AG003640
TraesCS2A02G034700	TraesCS2A02G034700.1	TRIDC2AG003640
TraesCS2A02G034700	TraesCS2A02G034700.1	TRIDC2AG003640
TraesCS2A02G034700	TraesCS2A02G034700.1	TRIDC2AG003640
TraesCS2A02G034700	TraesCS2A02G034700.1	TRIDC2AG003640
TraesCS2A02G034700	TraesCS2A02G034700.1	TRIDC1BG004810
TraesCS2A02G034700	TraesCS2A02G034700.1	TRIDC1BG004810
TraesCS2A02G034700	TraesCS2A02G034700.1	TRIDC1BG004810
TraesCS2A02G034700	TraesCS2A02G034700.1	TRIDC1BG004810
TraesCS2A02G034700	TraesCS2A02G034700.1	TRIDC1BG004810
TraesCS2A02G034700	TraesCS2A02G034700.1	TRIDC1BG004810
TraesCS2A02G034700	TraesCS2A02G034700.1	TRIDC1BG004810
TraesCS2A02G034700	TraesCS2A02G034700.1	TRIDC1BG004810
TraesCS2A02G034700	TraesCS2A02G034700.1	TRIDC1BG004810
TraesCS2A02G034700	TraesCS2A02G034700.1	TRIDC1BG004810
TraesCS2A02G034700	TraesCS2A02G034700.1	TRIDC1BG004810
TraesCS2A02G034700	TraesCS2A02G034700.1	TRIDC1BG004810
TraesCS2A02G034700	TraesCS2A02G034700.1	TRIDC1BG004810
TraesCS2A02G034700	TraesCS2A02G034700.1	TRIDC1BG004810
TraesCS2A02G034700	TraesCS2A02G034700.1	TRIDC1BG004810
TraesCS2A02G034700	TraesCS2A02G034700.1	TRIDC1BG004810
TraesCS2A02G034700	TraesCS2A02G034700.1	TRIDC1BG004810
TraesCS2A02G034700	TraesCS2A02G034700.1	TRIDC1BG004810
TraesCS2A02G034700	TraesCS2A02G034700.1	TRIDC1BG004810
TraesCS2A02G034700	TraesCS2A02G034700.1	TRIDC1BG004810
TraesCS2A02G034700	TraesCS2A02G034700.1	TRIDC1BG004810
TraesCS2A02G034700	TraesCS2A02G034700.1	TRIDC1BG004810
TraesCS2A02G034700	TraesCS2A02G034700.1	TRIDC1BG004810
TraesCS2A02G034700	TraesCS2A02G034700.1	TRIDC1BG004810
TraesCS2A02G034700	TraesCS2A02G034700.1	TRIDC2AG003640
TraesCS2A02G034700	TraesCS2A02G034700.1	TRIDC2AG003640
TraesCS2A02G034700	TraesCS2A02G034700.1	TRIDC2AG003640
TraesCS2A02G034700	TraesCS2A02G034700.1	TRIDC2AG003640
TraesCS2A02G034700	TraesCS2A02G034700.1	TRIDC2AG003640
TraesCS2A02G034700	TraesCS2A02G034700.1	TRIDC2AG003640
TraesCS2A02G034700	TraesCS2A02G034700.1	TRIDC2AG003640
TraesCS2A02G034700	TraesCS2A02G034700.1	TRIDC2AG003640
TraesCS2A02G034700	TraesCS2A02G034700.1	TRIDC2AG003640
TraesCS2A02G034700	TraesCS2A02G034700.1	TRIDC2AG003640
TraesCS2A02G034700	TraesCS2A02G034700.1	TRIDC2AG003640
TraesCS2A02G034700	TraesCS2A02G034700.1	TRIDC2AG003640
TraesCS2A02G034700	TraesCS2A02G034700.1	TRIDC2AG003640
TraesCS2A02G034700	TraesCS2A02G034700.1	TRIDC2AG003640
TraesCS2A02G034700	TraesCS2A02G034700.1	TRIDC2AG003640
TraesCS2A02G034700	TraesCS2A02G034700.1	TRIDC2AG003640
TraesCS2A02G034700	TraesCS2A02G034700.1	TRIDC2AG003640
TraesCS2A02G034700	TraesCS2A02G034700.1	TRIDC2AG003640
TraesCS2A02G034700	TraesCS2A02G034700.1	TRIDC2AG003640
TraesCS2A02G034700	TraesCS2A02G034700.1	TRIDC2AG003640
TraesCS2A02G034700	TraesCS2A02G034700.1	TRIDC2AG003640
TraesCS2A02G034700	TraesCS2A02G034700.1	TRIDC2AG003640
TraesCS2A02G034700	TraesCS2A02G034700.1	TRIDC2AG003640
TraesCS2A02G034700	TraesCS2A02G034700.1	TRIDC2AG003640
TraesCS2A02G034700	TraesCS2A02G034700.1	TRIDC1BG004810
TraesCS2A02G034700	TraesCS2A02G034700.1	TRIDC1BG004810
TraesCS2A02G034700	TraesCS2A02G034700.1	TRIDC1BG004810
TraesCS2A02G034700	TraesCS2A02G034700.1	TRIDC1BG004810
TraesCS2A02G034700	TraesCS2A02G034700.1	TRIDC1BG004810
TraesCS2A02G034700	TraesCS2A02G034700.1	TRIDC1BG004810
TraesCS2A02G034700	TraesCS2A02G034700.1	TRIDC1BG004810
TraesCS2A02G034700	TraesCS2A02G034700.1	TRIDC1BG004810
TraesCS2A02G034700	TraesCS2A02G034700.1	TRIDC1BG004810
TraesCS2A02G034700	TraesCS2A02G034700.1	TRIDC1BG004810
TraesCS2A02G034700	TraesCS2A02G034700.1	TRIDC1BG004810
TraesCS2A02G034700	TraesCS2A02G034700.1	TRIDC1BG004810
TraesCS2A02G034700	TraesCS2A02G034700.1	TRIDC1BG004810
TraesCS2A02G034700	TraesCS2A02G034700.1	TRIDC1BG004810
TraesCS2A02G034700	TraesCS2A02G034700.1	TRIDC1BG004810
TraesCS2A02G034700	TraesCS2A02G034700.1	TRIDC1BG004810
TraesCS2A02G034700	TraesCS2A02G034700.1	TRIDC1BG004810
TraesCS2A02G034700	TraesCS2A02G034700.1	TRIDC1BG004810
TraesCS2A02G034700	TraesCS2A02G034700.1	TRIDC1BG004810
TraesCS2A02G034700	TraesCS2A02G034700.1	TRIDC1BG004810
TraesCS2A02G034700	TraesCS2A02G034700.1	TRIDC1BG004810
TraesCS2A02G034700	TraesCS2A02G034700.1	TRIDC1BG004810
TraesCS2A02G034700	TraesCS2A02G034700.1	TRIDC1BG004810
TraesCS2A02G034700	TraesCS2A02G034700.1	TRIDC1BG004810
TraesCS2A02G121000	TraesCS2A02G121000.1	TRIDC2AG014730
TraesCS2A02G121000	TraesCS2A02G121000.1	TRIDC2AG014730
TraesCS2A02G121000	TraesCS2A02G121000.1	TRIDC2AG014730
TraesCS2A02G121000	TraesCS2A02G121000.1	TRIDC2AG014730
TraesCS2A02G121000	TraesCS2A02G121000.1	TRIDC2AG014730
TraesCS2A02G121000	TraesCS2A02G121000.1	TRIDC2AG014730
TraesCS2A02G121000	TraesCS2A02G121000.1	TRIDC2AG014730
TraesCS2A02G121000	TraesCS2A02G121000.1	TRIDC2AG014730
TraesCS2A02G121000	TraesCS2A02G121000.1	TRIDC2AG014730
TraesCS2A02G121000	TraesCS2A02G121000.1	TRIDC2AG014730
TraesCS2A02G121000	TraesCS2A02G121000.1	TRIDC2AG014730
TraesCS2A02G121000	TraesCS2A02G121000.1	TRIDC2AG014730
TraesCS2A02G121000	TraesCS2A02G121000.1	TRIDC2AG014730
TraesCS2A02G121000	TraesCS2A02G121000.1	TRIDC2AG014730
TraesCS2A02G121000	TraesCS2A02G121000.1	TRIDC2AG014730
TraesCS2A02G121000	TraesCS2A02G121000.1	TRIDC2AG014730
TraesCS2A02G121000	TraesCS2A02G121000.1	TRIDC2AG014730
TraesCS2A02G121000	TraesCS2A02G121000.1	TRIDC2AG014730
TraesCS2A02G121000	TraesCS2A02G121000.1	TRIDC2AG014730
TraesCS2A02G121000	TraesCS2A02G121000.1	TRIDC2AG014730
TraesCS2A02G121000	TraesCS2A02G121000.1	TRIDC2AG014730
TraesCS2A02G121000	TraesCS2A02G121000.1	TRIDC2AG014730
TraesCS2A02G121000	TraesCS2A02G121000.1	TRIDC2BG017770
TraesCS2A02G121000	TraesCS2A02G121000.1	TRIDC2BG017770
TraesCS2A02G121000	TraesCS2A02G121000.1	TRIDC2BG017770
TraesCS2A02G121000	TraesCS2A02G121000.1	TRIDC2BG017770
TraesCS2A02G121000	TraesCS2A02G121000.1	TRIDC2BG017770
TraesCS2A02G121000	TraesCS2A02G121000.1	TRIDC2BG017770
TraesCS2A02G121000	TraesCS2A02G121000.1	TRIDC2BG017770
TraesCS2A02G121000	TraesCS2A02G121000.1	TRIDC2BG017770
TraesCS2A02G121000	TraesCS2A02G121000.1	TRIDC2BG017770
TraesCS2A02G121000	TraesCS2A02G121000.1	TRIDC2BG017770
TraesCS2A02G121000	TraesCS2A02G121000.1	TRIDC2BG017770
TraesCS2A02G121000	TraesCS2A02G121000.1	TRIDC2BG017770
TraesCS2A02G121000	TraesCS2A02G121000.1	TRIDC2BG017770
TraesCS2A02G121000	TraesCS2A02G121000.1	TRIDC2BG017770
TraesCS2A02G121000	TraesCS2A02G121000.1	TRIDC2BG017770
TraesCS2A02G121000	TraesCS2A02G121000.1	TRIDC2BG017770
TraesCS2A02G121000	TraesCS2A02G121000.1	TRIDC2BG017770
TraesCS2A02G121000	TraesCS2A02G121000.1	TRIDC2BG017770
TraesCS2A02G121000	TraesCS2A02G121000.1	TRIDC2BG017770
TraesCS2A02G121000	TraesCS2A02G121000.1	TRIDC2BG017770
TraesCS2A02G121000	TraesCS2A02G121000.1	TRIDC2BG017770
TraesCS2A02G121000	TraesCS2A02G121000.1	TRIDC2BG017770
TraesCS2A02G121000	TraesCS2A02G121000.1	TRIDC2AG014730
TraesCS2A02G121000	TraesCS2A02G121000.1	TRIDC2AG014730
TraesCS2A02G121000	TraesCS2A02G121000.1	TRIDC2AG014730
TraesCS2A02G121000	TraesCS2A02G121000.1	TRIDC2AG014730
TraesCS2A02G121000	TraesCS2A02G121000.1	TRIDC2AG014730
TraesCS2A02G121000	TraesCS2A02G121000.1	TRIDC2AG014730
TraesCS2A02G121000	TraesCS2A02G121000.1	TRIDC2AG014730
TraesCS2A02G121000	TraesCS2A02G121000.1	TRIDC2AG014730
TraesCS2A02G121000	TraesCS2A02G121000.1	TRIDC2AG014730
TraesCS2A02G121000	TraesCS2A02G121000.1	TRIDC2AG014730
TraesCS2A02G121000	TraesCS2A02G121000.1	TRIDC2AG014730
TraesCS2A02G121000	TraesCS2A02G121000.1	TRIDC2AG014730
TraesCS2A02G121000	TraesCS2A02G121000.1	TRIDC2AG014730
TraesCS2A02G121000	TraesCS2A02G121000.1	TRIDC2AG014730
TraesCS2A02G121000	TraesCS2A02G121000.1	TRIDC2AG014730
TraesCS2A02G121000	TraesCS2A02G121000.1	TRIDC2AG014730
TraesCS2A02G121000	TraesCS2A02G121000.1	TRIDC2AG014730
TraesCS2A02G121000	TraesCS2A02G121000.1	TRIDC2AG014730
TraesCS2A02G121000	TraesCS2A02G121000.1	TRIDC2AG014730
TraesCS2A02G121000	TraesCS2A02G121000.1	TRIDC2AG014730
TraesCS2A02G121000	TraesCS2A02G121000.1	TRIDC2AG014730
TraesCS2A02G121000	TraesCS2A02G121000.1	TRIDC2AG014730
TraesCS2A02G121000	TraesCS2A02G121000.1	TRIDC2BG017770
TraesCS2A02G121000	TraesCS2A02G121000.1	TRIDC2BG017770
TraesCS2A02G121000	TraesCS2A02G121000.1	TRIDC2BG017770
TraesCS2A02G121000	TraesCS2A02G121000.1	TRIDC2BG017770
TraesCS2A02G121000	TraesCS2A02G121000.1	TRIDC2BG017770
TraesCS2A02G121000	TraesCS2A02G121000.1	TRIDC2BG017770
TraesCS2A02G121000	TraesCS2A02G121000.1	TRIDC2BG017770
TraesCS2A02G121000	TraesCS2A02G121000.1	TRIDC2BG017770
TraesCS2A02G121000	TraesCS2A02G121000.1	TRIDC2BG017770
TraesCS2A02G121000	TraesCS2A02G121000.1	TRIDC2BG017770
TraesCS2A02G121000	TraesCS2A02G121000.1	TRIDC2BG017770
TraesCS2A02G121000	TraesCS2A02G121000.1	TRIDC2BG017770
TraesCS2A02G121000	TraesCS2A02G121000.1	TRIDC2BG017770
TraesCS2A02G121000	TraesCS2A02G121000.1	TRIDC2BG017770
TraesCS2A02G121000	TraesCS2A02G121000.1	TRIDC2BG017770
TraesCS2A02G121000	TraesCS2A02G121000.1	TRIDC2BG017770
TraesCS2A02G121000	TraesCS2A02G121000.1	TRIDC2BG017770
TraesCS2A02G121000	TraesCS2A02G121000.1	TRIDC2BG017770
TraesCS2A02G121000	TraesCS2A02G121000.1	TRIDC2BG017770
TraesCS2A02G121000	TraesCS2A02G121000.1	TRIDC2BG017770
TraesCS2A02G121000	TraesCS2A02G121000.1	TRIDC2BG017770
TraesCS2A02G121000	TraesCS2A02G121000.1	TRIDC2BG017770
TraesCS2A02G121000	TraesCS2A02G121000.1	TRIDC2AG014730
TraesCS2A02G121000	TraesCS2A02G121000.1	TRIDC2AG014730
TraesCS2A02G121000	TraesCS2A02G121000.1	TRIDC2AG014730
TraesCS2A02G121000	TraesCS2A02G121000.1	TRIDC2AG014730
TraesCS2A02G121000	TraesCS2A02G121000.1	TRIDC2AG014730
TraesCS2A02G121000	TraesCS2A02G121000.1	TRIDC2AG014730
TraesCS2A02G121000	TraesCS2A02G121000.1	TRIDC2AG014730
TraesCS2A02G121000	TraesCS2A02G121000.1	TRIDC2AG014730
TraesCS2A02G121000	TraesCS2A02G121000.1	TRIDC2AG014730
TraesCS2A02G121000	TraesCS2A02G121000.1	TRIDC2AG014730
TraesCS2A02G121000	TraesCS2A02G121000.1	TRIDC2AG014730
TraesCS2A02G121000	TraesCS2A02G121000.1	TRIDC2AG014730
TraesCS2A02G121000	TraesCS2A02G121000.1	TRIDC2AG014730
TraesCS2A02G121000	TraesCS2A02G121000.1	TRIDC2AG014730
TraesCS2A02G121000	TraesCS2A02G121000.1	TRIDC2AG014730
TraesCS2A02G121000	TraesCS2A02G121000.1	TRIDC2AG014730
TraesCS2A02G121000	TraesCS2A02G121000.1	TRIDC2AG014730
TraesCS2A02G121000	TraesCS2A02G121000.1	TRIDC2AG014730
TraesCS2A02G121000	TraesCS2A02G121000.1	TRIDC2AG014730
TraesCS2A02G121000	TraesCS2A02G121000.1	TRIDC2AG014730
TraesCS2A02G121000	TraesCS2A02G121000.1	TRIDC2AG014730
TraesCS2A02G121000	TraesCS2A02G121000.1	TRIDC2AG014730
TraesCS2A02G121000	TraesCS2A02G121000.1	TRIDC2BG017770
TraesCS2A02G121000	TraesCS2A02G121000.1	TRIDC2BG017770
TraesCS2A02G121000	TraesCS2A02G121000.1	TRIDC2BG017770
TraesCS2A02G121000	TraesCS2A02G121000.1	TRIDC2BG017770
TraesCS2A02G121000	TraesCS2A02G121000.1	TRIDC2BG017770
TraesCS2A02G121000	TraesCS2A02G121000.1	TRIDC2BG017770
TraesCS2A02G121000	TraesCS2A02G121000.1	TRIDC2BG017770
TraesCS2A02G121000	TraesCS2A02G121000.1	TRIDC2BG017770
TraesCS2A02G121000	TraesCS2A02G121000.1	TRIDC2BG017770
TraesCS2A02G121000	TraesCS2A02G121000.1	TRIDC2BG017770
TraesCS2A02G121000	TraesCS2A02G121000.1	TRIDC2BG017770
TraesCS2A02G121000	TraesCS2A02G121000.1	TRIDC2BG017770
TraesCS2A02G121000	TraesCS2A02G121000.1	TRIDC2BG017770
TraesCS2A02G121000	TraesCS2A02G121000.1	TRIDC2BG017770
TraesCS2A02G121000	TraesCS2A02G121000.1	TRIDC2BG017770
TraesCS2A02G121000	TraesCS2A02G121000.1	TRIDC2BG017770
TraesCS2A02G121000	TraesCS2A02G121000.1	TRIDC2BG017770
TraesCS2A02G121000	TraesCS2A02G121000.1	TRIDC2BG017770
TraesCS2A02G121000	TraesCS2A02G121000.1	TRIDC2BG017770
TraesCS2A02G121000	TraesCS2A02G121000.1	TRIDC2BG017770
TraesCS2A02G121000	TraesCS2A02G121000.1	TRIDC2BG017770
TraesCS2A02G121000	TraesCS2A02G121000.1	TRIDC2BG017770
TraesCS2A02G133600	TraesCS2A02G133600.1	TRIDC2AG016400
TraesCS2A02G133600	TraesCS2A02G133600.1	TRIDC2AG016400
TraesCS2A02G133600	TraesCS2A02G133600.1	TRIDC2AG016400
TraesCS2A02G133600	TraesCS2A02G133600.1	TRIDC2AG016400
TraesCS2A02G133600	TraesCS2A02G133600.1	TRIDC2AG016400
TraesCS2A02G133600	TraesCS2A02G133600.1	TRIDC2AG016400
TraesCS2A02G133600	TraesCS2A02G133600.1	TRIDC2AG016400
TraesCS2A02G133600	TraesCS2A02G133600.1	TRIDC2AG016400
TraesCS2A02G133600	TraesCS2A02G133600.1	TRIDC2AG016400
TraesCS2A02G133600	TraesCS2A02G133600.1	TRIDC2AG016400
TraesCS2A02G133600	TraesCS2A02G133600.1	TRIDC2AG016400
TraesCS2A02G133600	TraesCS2A02G133600.1	TRIDC2AG016400
TraesCS2A02G133600	TraesCS2A02G133600.1	TRIDC2AG016400
TraesCS2A02G133600	TraesCS2A02G133600.1	TRIDC2AG016400
TraesCS2A02G133600	TraesCS2A02G133600.1	TRIDC2AG016400
TraesCS2A02G133600	TraesCS2A02G133600.1	TRIDC2AG016400
TraesCS2A02G133600	TraesCS2A02G133600.1	TRIDC2AG016400
TraesCS2A02G133600	TraesCS2A02G133600.1	TRIDC2AG016400
TraesCS2A02G133600	TraesCS2A02G133600.1	TRIDC2AG016400
TraesCS2A02G133600	TraesCS2A02G133600.1	TRIDC2AG016400
TraesCS2A02G133600	TraesCS2A02G133600.1	TRIDC2AG016400
TraesCS2A02G133600	TraesCS2A02G133600.1	TRIDC2AG016400
TraesCS2B02G141900	TraesCS2B02G141900.1	TRIDC2BG017770
TraesCS2B02G141900	TraesCS2B02G141900.1	TRIDC2BG017770
TraesCS2B02G141900	TraesCS2B02G141900.1	TRIDC2BG017770
TraesCS2B02G141900	TraesCS2B02G141900.1	TRIDC2BG017770
TraesCS2B02G141900	TraesCS2B02G141900.1	TRIDC2BG017770
TraesCS2B02G141900	TraesCS2B02G141900.1	TRIDC2BG017770
TraesCS2B02G141900	TraesCS2B02G141900.1	TRIDC2BG017770
TraesCS2B02G141900	TraesCS2B02G141900.1	TRIDC2BG017770
TraesCS2B02G141900	TraesCS2B02G141900.1	TRIDC2BG017770
TraesCS2B02G141900	TraesCS2B02G141900.1	TRIDC2BG017770
TraesCS2B02G141900	TraesCS2B02G141900.1	TRIDC2BG017770
TraesCS2B02G141900	TraesCS2B02G141900.1	TRIDC2BG017770
TraesCS2B02G141900	TraesCS2B02G141900.1	TRIDC2BG017770
TraesCS2B02G141900	TraesCS2B02G141900.1	TRIDC2BG017770
TraesCS2B02G141900	TraesCS2B02G141900.1	TRIDC2BG017770
TraesCS2B02G141900	TraesCS2B02G141900.1	TRIDC2BG017770
TraesCS2B02G141900	TraesCS2B02G141900.1	TRIDC2AG014730
TraesCS2B02G141900	TraesCS2B02G141900.1	TRIDC2AG014730
TraesCS2B02G141900	TraesCS2B02G141900.1	TRIDC2AG014730
TraesCS2B02G141900	TraesCS2B02G141900.1	TRIDC2AG014730
TraesCS2B02G141900	TraesCS2B02G141900.1	TRIDC2AG014730
TraesCS2B02G141900	TraesCS2B02G141900.1	TRIDC2AG014730
TraesCS2B02G141900	TraesCS2B02G141900.1	TRIDC2AG014730
TraesCS2B02G141900	TraesCS2B02G141900.1	TRIDC2AG014730
TraesCS2B02G141900	TraesCS2B02G141900.1	TRIDC2AG014730
TraesCS2B02G141900	TraesCS2B02G141900.1	TRIDC2AG014730
TraesCS2B02G141900	TraesCS2B02G141900.1	TRIDC2AG014730
TraesCS2B02G141900	TraesCS2B02G141900.1	TRIDC2AG014730
TraesCS2B02G141900	TraesCS2B02G141900.1	TRIDC2AG014730
TraesCS2B02G141900	TraesCS2B02G141900.1	TRIDC2AG014730
TraesCS2B02G141900	TraesCS2B02G141900.1	TRIDC2AG014730
TraesCS2B02G141900	TraesCS2B02G141900.1	TRIDC2AG014730
TraesCS2B02G141900	TraesCS2B02G141900.1	TRIDC2BG017770
TraesCS2B02G141900	TraesCS2B02G141900.1	TRIDC2BG017770
TraesCS2B02G141900	TraesCS2B02G141900.1	TRIDC2BG017770
TraesCS2B02G141900	TraesCS2B02G141900.1	TRIDC2BG017770
TraesCS2B02G141900	TraesCS2B02G141900.1	TRIDC2BG017770
TraesCS2B02G141900	TraesCS2B02G141900.1	TRIDC2BG017770
TraesCS2B02G141900	TraesCS2B02G141900.1	TRIDC2BG017770
TraesCS2B02G141900	TraesCS2B02G141900.1	TRIDC2BG017770
TraesCS2B02G141900	TraesCS2B02G141900.1	TRIDC2BG017770
TraesCS2B02G141900	TraesCS2B02G141900.1	TRIDC2BG017770
TraesCS2B02G141900	TraesCS2B02G141900.1	TRIDC2BG017770
TraesCS2B02G141900	TraesCS2B02G141900.1	TRIDC2BG017770
TraesCS2B02G141900	TraesCS2B02G141900.1	TRIDC2BG017770
TraesCS2B02G141900	TraesCS2B02G141900.1	TRIDC2BG017770
TraesCS2B02G141900	TraesCS2B02G141900.1	TRIDC2BG017770
TraesCS2B02G141900	TraesCS2B02G141900.1	TRIDC2BG017770
TraesCS2B02G141900	TraesCS2B02G141900.1	TRIDC2AG014730
TraesCS2B02G141900	TraesCS2B02G141900.1	TRIDC2AG014730
TraesCS2B02G141900	TraesCS2B02G141900.1	TRIDC2AG014730
TraesCS2B02G141900	TraesCS2B02G141900.1	TRIDC2AG014730
TraesCS2B02G141900	TraesCS2B02G141900.1	TRIDC2AG014730
TraesCS2B02G141900	TraesCS2B02G141900.1	TRIDC2AG014730
TraesCS2B02G141900	TraesCS2B02G141900.1	TRIDC2AG014730
TraesCS2B02G141900	TraesCS2B02G141900.1	TRIDC2AG014730
TraesCS2B02G141900	TraesCS2B02G141900.1	TRIDC2AG014730
TraesCS2B02G141900	TraesCS2B02G141900.1	TRIDC2AG014730
TraesCS2B02G141900	TraesCS2B02G141900.1	TRIDC2AG014730
TraesCS2B02G141900	TraesCS2B02G141900.1	TRIDC2AG014730
TraesCS2B02G141900	TraesCS2B02G141900.1	TRIDC2AG014730
TraesCS2B02G141900	TraesCS2B02G141900.1	TRIDC2AG014730
TraesCS2B02G141900	TraesCS2B02G141900.1	TRIDC2AG014730
TraesCS2B02G141900	TraesCS2B02G141900.1	TRIDC2AG014730
TraesCS2B02G141900	TraesCS2B02G141900.1	TRIDC2BG017770
TraesCS2B02G141900	TraesCS2B02G141900.1	TRIDC2BG017770
TraesCS2B02G141900	TraesCS2B02G141900.1	TRIDC2BG017770
TraesCS2B02G141900	TraesCS2B02G141900.1	TRIDC2BG017770
TraesCS2B02G141900	TraesCS2B02G141900.1	TRIDC2BG017770
TraesCS2B02G141900	TraesCS2B02G141900.1	TRIDC2BG017770
TraesCS2B02G141900	TraesCS2B02G141900.1	TRIDC2BG017770
TraesCS2B02G141900	TraesCS2B02G141900.1	TRIDC2BG017770
TraesCS2B02G141900	TraesCS2B02G141900.1	TRIDC2BG017770
TraesCS2B02G141900	TraesCS2B02G141900.1	TRIDC2BG017770
TraesCS2B02G141900	TraesCS2B02G141900.1	TRIDC2BG017770
TraesCS2B02G141900	TraesCS2B02G141900.1	TRIDC2BG017770
TraesCS2B02G141900	TraesCS2B02G141900.1	TRIDC2BG017770
TraesCS2B02G141900	TraesCS2B02G141900.1	TRIDC2BG017770
TraesCS2B02G141900	TraesCS2B02G141900.1	TRIDC2BG017770
TraesCS2B02G141900	TraesCS2B02G141900.1	TRIDC2BG017770
TraesCS2B02G141900	TraesCS2B02G141900.1	TRIDC2AG014730
TraesCS2B02G141900	TraesCS2B02G141900.1	TRIDC2AG014730
TraesCS2B02G141900	TraesCS2B02G141900.1	TRIDC2AG014730
TraesCS2B02G141900	TraesCS2B02G141900.1	TRIDC2AG014730
TraesCS2B02G141900	TraesCS2B02G141900.1	TRIDC2AG014730
TraesCS2B02G141900	TraesCS2B02G141900.1	TRIDC2AG014730
TraesCS2B02G141900	TraesCS2B02G141900.1	TRIDC2AG014730
TraesCS2B02G141900	TraesCS2B02G141900.1	TRIDC2AG014730
TraesCS2B02G141900	TraesCS2B02G141900.1	TRIDC2AG014730
TraesCS2B02G141900	TraesCS2B02G141900.1	TRIDC2AG014730
TraesCS2B02G141900	TraesCS2B02G141900.1	TRIDC2AG014730
TraesCS2B02G141900	TraesCS2B02G141900.1	TRIDC2AG014730
TraesCS2B02G141900	TraesCS2B02G141900.1	TRIDC2AG014730
TraesCS2B02G141900	TraesCS2B02G141900.1	TRIDC2AG014730
TraesCS2B02G141900	TraesCS2B02G141900.1	TRIDC2AG014730
TraesCS2B02G141900	TraesCS2B02G141900.1	TRIDC2AG014730
TraesCS2D02G123000	TraesCS2D02G123000.1	TRIDC2AG014730
TraesCS2D02G123000	TraesCS2D02G123000.1	TRIDC2AG014730
TraesCS2D02G123000	TraesCS2D02G123000.1	TRIDC2AG014730
TraesCS2D02G123000	TraesCS2D02G123000.1	TRIDC2AG014730
TraesCS2D02G123000	TraesCS2D02G123000.1	TRIDC2AG014730
TraesCS2D02G123000	TraesCS2D02G123000.1	TRIDC2AG014730
TraesCS2D02G123000	TraesCS2D02G123000.1	TRIDC2AG014730
TraesCS2D02G123000	TraesCS2D02G123000.1	TRIDC2AG014730
TraesCS2D02G123000	TraesCS2D02G123000.1	TRIDC2AG014730
TraesCS2D02G123000	TraesCS2D02G123000.1	TRIDC2AG014730
TraesCS2D02G123000	TraesCS2D02G123000.1	TRIDC2AG014730
TraesCS2D02G123000	TraesCS2D02G123000.1	TRIDC2AG014730
TraesCS2D02G123000	TraesCS2D02G123000.1	TRIDC2AG014730
TraesCS2D02G123000	TraesCS2D02G123000.1	TRIDC2AG014730
TraesCS2D02G123000	TraesCS2D02G123000.1	TRIDC2AG014730
TraesCS2D02G123000	TraesCS2D02G123000.1	TRIDC2AG014730
TraesCS2D02G123000	TraesCS2D02G123000.1	TRIDC2BG017770
TraesCS2D02G123000	TraesCS2D02G123000.1	TRIDC2BG017770
TraesCS2D02G123000	TraesCS2D02G123000.1	TRIDC2BG017770
TraesCS2D02G123000	TraesCS2D02G123000.1	TRIDC2BG017770
TraesCS2D02G123000	TraesCS2D02G123000.1	TRIDC2BG017770
TraesCS2D02G123000	TraesCS2D02G123000.1	TRIDC2BG017770
TraesCS2D02G123000	TraesCS2D02G123000.1	TRIDC2BG017770
TraesCS2D02G123000	TraesCS2D02G123000.1	TRIDC2BG017770
TraesCS2D02G123000	TraesCS2D02G123000.1	TRIDC2BG017770
TraesCS2D02G123000	TraesCS2D02G123000.1	TRIDC2BG017770
TraesCS2D02G123000	TraesCS2D02G123000.1	TRIDC2BG017770
TraesCS2D02G123000	TraesCS2D02G123000.1	TRIDC2BG017770
TraesCS2D02G123000	TraesCS2D02G123000.1	TRIDC2BG017770
TraesCS2D02G123000	TraesCS2D02G123000.1	TRIDC2BG017770
TraesCS2D02G123000	TraesCS2D02G123000.1	TRIDC2BG017770
TraesCS2D02G123000	TraesCS2D02G123000.1	TRIDC2BG017770
TraesCS2D02G123000	TraesCS2D02G123000.1	TRIDC2AG014730
TraesCS2D02G123000	TraesCS2D02G123000.1	TRIDC2AG014730
TraesCS2D02G123000	TraesCS2D02G123000.1	TRIDC2AG014730
TraesCS2D02G123000	TraesCS2D02G123000.1	TRIDC2AG014730
TraesCS2D02G123000	TraesCS2D02G123000.1	TRIDC2AG014730
TraesCS2D02G123000	TraesCS2D02G123000.1	TRIDC2AG014730
TraesCS2D02G123000	TraesCS2D02G123000.1	TRIDC2AG014730
TraesCS2D02G123000	TraesCS2D02G123000.1	TRIDC2AG014730
TraesCS2D02G123000	TraesCS2D02G123000.1	TRIDC2AG014730
TraesCS2D02G123000	TraesCS2D02G123000.1	TRIDC2AG014730
TraesCS2D02G123000	TraesCS2D02G123000.1	TRIDC2AG014730
TraesCS2D02G123000	TraesCS2D02G123000.1	TRIDC2AG014730
TraesCS2D02G123000	TraesCS2D02G123000.1	TRIDC2AG014730
TraesCS2D02G123000	TraesCS2D02G123000.1	TRIDC2AG014730
TraesCS2D02G123000	TraesCS2D02G123000.1	TRIDC2AG014730
TraesCS2D02G123000	TraesCS2D02G123000.1	TRIDC2AG014730
TraesCS2D02G123000	TraesCS2D02G123000.1	TRIDC2BG017770
TraesCS2D02G123000	TraesCS2D02G123000.1	TRIDC2BG017770
TraesCS2D02G123000	TraesCS2D02G123000.1	TRIDC2BG017770
TraesCS2D02G123000	TraesCS2D02G123000.1	TRIDC2BG017770
TraesCS2D02G123000	TraesCS2D02G123000.1	TRIDC2BG017770
TraesCS2D02G123000	TraesCS2D02G123000.1	TRIDC2BG017770
TraesCS2D02G123000	TraesCS2D02G123000.1	TRIDC2BG017770
TraesCS2D02G123000	TraesCS2D02G123000.1	TRIDC2BG017770
TraesCS2D02G123000	TraesCS2D02G123000.1	TRIDC2BG017770
TraesCS2D02G123000	TraesCS2D02G123000.1	TRIDC2BG017770
TraesCS2D02G123000	TraesCS2D02G123000.1	TRIDC2BG017770
TraesCS2D02G123000	TraesCS2D02G123000.1	TRIDC2BG017770
TraesCS2D02G123000	TraesCS2D02G123000.1	TRIDC2BG017770
TraesCS2D02G123000	TraesCS2D02G123000.1	TRIDC2BG017770
TraesCS2D02G123000	TraesCS2D02G123000.1	TRIDC2BG017770
TraesCS2D02G123000	TraesCS2D02G123000.1	TRIDC2BG017770
TraesCS2D02G123000	TraesCS2D02G123000.1	TRIDC2AG014730
TraesCS2D02G123000	TraesCS2D02G123000.1	TRIDC2AG014730
TraesCS2D02G123000	TraesCS2D02G123000.1	TRIDC2AG014730
TraesCS2D02G123000	TraesCS2D02G123000.1	TRIDC2AG014730
TraesCS2D02G123000	TraesCS2D02G123000.1	TRIDC2AG014730
TraesCS2D02G123000	TraesCS2D02G123000.1	TRIDC2AG014730
TraesCS2D02G123000	TraesCS2D02G123000.1	TRIDC2AG014730
TraesCS2D02G123000	TraesCS2D02G123000.1	TRIDC2AG014730
TraesCS2D02G123000	TraesCS2D02G123000.1	TRIDC2AG014730
TraesCS2D02G123000	TraesCS2D02G123000.1	TRIDC2AG014730
TraesCS2D02G123000	TraesCS2D02G123000.1	TRIDC2AG014730
TraesCS2D02G123000	TraesCS2D02G123000.1	TRIDC2AG014730
TraesCS2D02G123000	TraesCS2D02G123000.1	TRIDC2AG014730
TraesCS2D02G123000	TraesCS2D02G123000.1	TRIDC2AG014730
TraesCS2D02G123000	TraesCS2D02G123000.1	TRIDC2AG014730
TraesCS2D02G123000	TraesCS2D02G123000.1	TRIDC2AG014730
TraesCS2D02G123000	TraesCS2D02G123000.1	TRIDC2BG017770
TraesCS2D02G123000	TraesCS2D02G123000.1	TRIDC2BG017770
TraesCS2D02G123000	TraesCS2D02G123000.1	TRIDC2BG017770
TraesCS2D02G123000	TraesCS2D02G123000.1	TRIDC2BG017770
TraesCS2D02G123000	TraesCS2D02G123000.1	TRIDC2BG017770
TraesCS2D02G123000	TraesCS2D02G123000.1	TRIDC2BG017770
TraesCS2D02G123000	TraesCS2D02G123000.1	TRIDC2BG017770
TraesCS2D02G123000	TraesCS2D02G123000.1	TRIDC2BG017770
TraesCS2D02G123000	TraesCS2D02G123000.1	TRIDC2BG017770
TraesCS2D02G123000	TraesCS2D02G123000.1	TRIDC2BG017770
TraesCS2D02G123000	TraesCS2D02G123000.1	TRIDC2BG017770
TraesCS2D02G123000	TraesCS2D02G123000.1	TRIDC2BG017770
TraesCS2D02G123000	TraesCS2D02G123000.1	TRIDC2BG017770
TraesCS2D02G123000	TraesCS2D02G123000.1	TRIDC2BG017770
TraesCS2D02G123000	TraesCS2D02G123000.1	TRIDC2BG017770
TraesCS2D02G123000	TraesCS2D02G123000.1	TRIDC2BG017770
TraesCS2D02G135600	TraesCS2D02G135600.1	TRIDC2AG016400
TraesCS2D02G135600	TraesCS2D02G135600.1	TRIDC2AG016400
TraesCS2D02G135600	TraesCS2D02G135600.1	TRIDC2AG016400
TraesCS2D02G135600	TraesCS2D02G135600.1	TRIDC2AG016400
TraesCS2D02G135600	TraesCS2D02G135600.1	TRIDC2AG016400
TraesCS2D02G135600	TraesCS2D02G135600.1	TRIDC2AG016400
TraesCS2D02G135600	TraesCS2D02G135600.1	TRIDC2AG016400
TraesCS2D02G135600	TraesCS2D02G135600.1	TRIDC2AG016400
TraesCS2D02G135600	TraesCS2D02G135600.1	TRIDC2AG016400
TraesCS2D02G135600	TraesCS2D02G135600.1	TRIDC2AG016400
TraesCS2D02G135600	TraesCS2D02G135600.1	TRIDC2AG016400
TraesCS2D02G135600	TraesCS2D02G135600.1	TRIDC2AG016400
TraesCS2D02G135600	TraesCS2D02G135600.1	TRIDC2AG016400
TraesCS2D02G135600	TraesCS2D02G135600.1	TRIDC2AG016400
TraesCS2D02G135600	TraesCS2D02G135600.1	TRIDC2AG016400
TraesCS2D02G135600	TraesCS2D02G135600.1	TRIDC2AG016400
TraesCS3A02G023200	TraesCS3A02G023200.2	TRIDC3AG000830
TraesCS3A02G023200	TraesCS3A02G023200.2	TRIDC3AG000830
TraesCS3A02G023200	TraesCS3A02G023200.2	TRIDC3AG000830
TraesCS3A02G023200	TraesCS3A02G023200.2	TRIDC3AG000830
TraesCS3A02G023200	TraesCS3A02G023200.2	TRIDC3AG000830
TraesCS3A02G023200	TraesCS3A02G023200.2	TRIDC3AG000830
TraesCS3A02G023200	TraesCS3A02G023200.2	TRIDC3AG000830
TraesCS3A02G023200	TraesCS3A02G023200.2	TRIDC3AG000830
TraesCS3A02G023200	TraesCS3A02G023200.2	TRIDC3AG000830
TraesCS3A02G023200	TraesCS3A02G023200.2	TRIDC3AG000830
TraesCS3A02G023200	TraesCS3A02G023200.2	TRIDC3AG000830
TraesCS3A02G023200	TraesCS3A02G023200.2	TRIDC3AG000830
TraesCS3A02G023200	TraesCS3A02G023200.2	TRIDC3AG000830
TraesCS3A02G023200	TraesCS3A02G023200.2	TRIDC3AG000830
TraesCS3A02G023200	TraesCS3A02G023200.2	TRIDC3AG000830
TraesCS3A02G023200	TraesCS3A02G023200.2	TRIDC3AG000830
TraesCS3A02G023200	TraesCS3A02G023200.2	TRIDC3AG000830
TraesCS3A02G023200	TraesCS3A02G023200.2	TRIDC3AG000830
TraesCS3A02G023200	TraesCS3A02G023200.2	TRIDC3AG000830
TraesCS3A02G023200	TraesCS3A02G023200.2	TRIDC3AG000830
TraesCS3A02G023200	TraesCS3A02G023200.2	TRIDC3AG000830
TraesCS3A02G023200	TraesCS3A02G023200.2	TRIDC3AG000830
TraesCS3A02G023200	TraesCS3A02G023200.2	TRIDC3BG003650
TraesCS3A02G023200	TraesCS3A02G023200.2	TRIDC3BG003650
TraesCS3A02G023200	TraesCS3A02G023200.2	TRIDC3BG003650
TraesCS3A02G023200	TraesCS3A02G023200.2	TRIDC3BG003650
TraesCS3A02G023200	TraesCS3A02G023200.2	TRIDC3BG003650
TraesCS3A02G023200	TraesCS3A02G023200.2	TRIDC3BG003650
TraesCS3A02G023200	TraesCS3A02G023200.2	TRIDC3BG003650
TraesCS3A02G023200	TraesCS3A02G023200.2	TRIDC3BG003650
TraesCS3A02G023200	TraesCS3A02G023200.2	TRIDC3BG003650
TraesCS3A02G023200	TraesCS3A02G023200.2	TRIDC3BG003650
TraesCS3A02G023200	TraesCS3A02G023200.2	TRIDC3BG003650
TraesCS3A02G023200	TraesCS3A02G023200.2	TRIDC3BG003650
TraesCS3A02G023200	TraesCS3A02G023200.2	TRIDC3BG003650
TraesCS3A02G023200	TraesCS3A02G023200.2	TRIDC3BG003650
TraesCS3A02G023200	TraesCS3A02G023200.2	TRIDC3BG003650
TraesCS3A02G023200	TraesCS3A02G023200.2	TRIDC3BG003650
TraesCS3A02G023200	TraesCS3A02G023200.2	TRIDC3BG003650
TraesCS3A02G023200	TraesCS3A02G023200.2	TRIDC3BG003650
TraesCS3A02G023200	TraesCS3A02G023200.2	TRIDC3BG003650
TraesCS3A02G023200	TraesCS3A02G023200.2	TRIDC3BG003650
TraesCS3A02G023200	TraesCS3A02G023200.2	TRIDC3BG003650
TraesCS3A02G023200	TraesCS3A02G023200.2	TRIDC3BG003650
TraesCS3A02G023200	TraesCS3A02G023200.2	TRIDC3AG000830
TraesCS3A02G023200	TraesCS3A02G023200.2	TRIDC3AG000830
TraesCS3A02G023200	TraesCS3A02G023200.2	TRIDC3AG000830
TraesCS3A02G023200	TraesCS3A02G023200.2	TRIDC3AG000830
TraesCS3A02G023200	TraesCS3A02G023200.2	TRIDC3AG000830
TraesCS3A02G023200	TraesCS3A02G023200.2	TRIDC3AG000830
TraesCS3A02G023200	TraesCS3A02G023200.2	TRIDC3AG000830
TraesCS3A02G023200	TraesCS3A02G023200.2	TRIDC3AG000830
TraesCS3A02G023200	TraesCS3A02G023200.2	TRIDC3AG000830
TraesCS3A02G023200	TraesCS3A02G023200.2	TRIDC3AG000830
TraesCS3A02G023200	TraesCS3A02G023200.2	TRIDC3AG000830
TraesCS3A02G023200	TraesCS3A02G023200.2	TRIDC3AG000830
TraesCS3A02G023200	TraesCS3A02G023200.2	TRIDC3AG000830
TraesCS3A02G023200	TraesCS3A02G023200.2	TRIDC3AG000830
TraesCS3A02G023200	TraesCS3A02G023200.2	TRIDC3AG000830
TraesCS3A02G023200	TraesCS3A02G023200.2	TRIDC3AG000830
TraesCS3A02G023200	TraesCS3A02G023200.2	TRIDC3AG000830
TraesCS3A02G023200	TraesCS3A02G023200.2	TRIDC3AG000830
TraesCS3A02G023200	TraesCS3A02G023200.2	TRIDC3AG000830
TraesCS3A02G023200	TraesCS3A02G023200.2	TRIDC3AG000830
TraesCS3A02G023200	TraesCS3A02G023200.2	TRIDC3AG000830
TraesCS3A02G023200	TraesCS3A02G023200.2	TRIDC3AG000830
TraesCS3A02G023200	TraesCS3A02G023200.2	TRIDC3BG003650
TraesCS3A02G023200	TraesCS3A02G023200.2	TRIDC3BG003650
TraesCS3A02G023200	TraesCS3A02G023200.2	TRIDC3BG003650
TraesCS3A02G023200	TraesCS3A02G023200.2	TRIDC3BG003650
TraesCS3A02G023200	TraesCS3A02G023200.2	TRIDC3BG003650
TraesCS3A02G023200	TraesCS3A02G023200.2	TRIDC3BG003650
TraesCS3A02G023200	TraesCS3A02G023200.2	TRIDC3BG003650
TraesCS3A02G023200	TraesCS3A02G023200.2	TRIDC3BG003650
TraesCS3A02G023200	TraesCS3A02G023200.2	TRIDC3BG003650
TraesCS3A02G023200	TraesCS3A02G023200.2	TRIDC3BG003650
TraesCS3A02G023200	TraesCS3A02G023200.2	TRIDC3BG003650
TraesCS3A02G023200	TraesCS3A02G023200.2	TRIDC3BG003650
TraesCS3A02G023200	TraesCS3A02G023200.2	TRIDC3BG003650
TraesCS3A02G023200	TraesCS3A02G023200.2	TRIDC3BG003650
TraesCS3A02G023200	TraesCS3A02G023200.2	TRIDC3BG003650
TraesCS3A02G023200	TraesCS3A02G023200.2	TRIDC3BG003650
TraesCS3A02G023200	TraesCS3A02G023200.2	TRIDC3BG003650
TraesCS3A02G023200	TraesCS3A02G023200.2	TRIDC3BG003650
TraesCS3A02G023200	TraesCS3A02G023200.2	TRIDC3BG003650
TraesCS3A02G023200	TraesCS3A02G023200.2	TRIDC3BG003650
TraesCS3A02G023200	TraesCS3A02G023200.2	TRIDC3BG003650
TraesCS3A02G023200	TraesCS3A02G023200.2	TRIDC3BG003650
TraesCS3B02G021600	TraesCS3B02G021600.2	TRIDC3BG003650
TraesCS3B02G021600	TraesCS3B02G021600.2	TRIDC3BG003650
TraesCS3B02G021600	TraesCS3B02G021600.2	TRIDC3BG003650
TraesCS3B02G021600	TraesCS3B02G021600.2	TRIDC3BG003650
TraesCS3B02G021600	TraesCS3B02G021600.2	TRIDC3BG003650
TraesCS3B02G021600	TraesCS3B02G021600.2	TRIDC3BG003650
TraesCS3B02G021600	TraesCS3B02G021600.2	TRIDC3BG003650
TraesCS3B02G021600	TraesCS3B02G021600.2	TRIDC3BG003650
TraesCS3B02G021600	TraesCS3B02G021600.2	TRIDC3BG003650
TraesCS3B02G021600	TraesCS3B02G021600.2	TRIDC3BG003650
TraesCS3B02G021600	TraesCS3B02G021600.2	TRIDC3BG003650
TraesCS3B02G021600	TraesCS3B02G021600.2	TRIDC3BG003650
TraesCS3B02G021600	TraesCS3B02G021600.2	TRIDC3BG003650
TraesCS3B02G021600	TraesCS3B02G021600.2	TRIDC3BG003650
TraesCS3B02G021600	TraesCS3B02G021600.2	TRIDC3BG003650
TraesCS3B02G021600	TraesCS3B02G021600.2	TRIDC3BG003650
TraesCS3B02G021600	TraesCS3B02G021600.2	TRIDC3AG000830
TraesCS3B02G021600	TraesCS3B02G021600.2	TRIDC3AG000830
TraesCS3B02G021600	TraesCS3B02G021600.2	TRIDC3AG000830
TraesCS3B02G021600	TraesCS3B02G021600.2	TRIDC3AG000830
TraesCS3B02G021600	TraesCS3B02G021600.2	TRIDC3AG000830
TraesCS3B02G021600	TraesCS3B02G021600.2	TRIDC3AG000830
TraesCS3B02G021600	TraesCS3B02G021600.2	TRIDC3AG000830
TraesCS3B02G021600	TraesCS3B02G021600.2	TRIDC3AG000830
TraesCS3B02G021600	TraesCS3B02G021600.2	TRIDC3AG000830
TraesCS3B02G021600	TraesCS3B02G021600.2	TRIDC3AG000830
TraesCS3B02G021600	TraesCS3B02G021600.2	TRIDC3AG000830
TraesCS3B02G021600	TraesCS3B02G021600.2	TRIDC3AG000830
TraesCS3B02G021600	TraesCS3B02G021600.2	TRIDC3AG000830
TraesCS3B02G021600	TraesCS3B02G021600.2	TRIDC3AG000830
TraesCS3B02G021600	TraesCS3B02G021600.2	TRIDC3AG000830
TraesCS3B02G021600	TraesCS3B02G021600.2	TRIDC3AG000830
TraesCS3B02G021600	TraesCS3B02G021600.2	TRIDC3BG003650
TraesCS3B02G021600	TraesCS3B02G021600.2	TRIDC3BG003650
TraesCS3B02G021600	TraesCS3B02G021600.2	TRIDC3BG003650
TraesCS3B02G021600	TraesCS3B02G021600.2	TRIDC3BG003650
TraesCS3B02G021600	TraesCS3B02G021600.2	TRIDC3BG003650
TraesCS3B02G021600	TraesCS3B02G021600.2	TRIDC3BG003650
TraesCS3B02G021600	TraesCS3B02G021600.2	TRIDC3BG003650
TraesCS3B02G021600	TraesCS3B02G021600.2	TRIDC3BG003650
TraesCS3B02G021600	TraesCS3B02G021600.2	TRIDC3BG003650
TraesCS3B02G021600	TraesCS3B02G021600.2	TRIDC3BG003650
TraesCS3B02G021600	TraesCS3B02G021600.2	TRIDC3BG003650
TraesCS3B02G021600	TraesCS3B02G021600.2	TRIDC3BG003650
TraesCS3B02G021600	TraesCS3B02G021600.2	TRIDC3BG003650
TraesCS3B02G021600	TraesCS3B02G021600.2	TRIDC3BG003650
TraesCS3B02G021600	TraesCS3B02G021600.2	TRIDC3BG003650
TraesCS3B02G021600	TraesCS3B02G021600.2	TRIDC3BG003650
TraesCS3B02G021600	TraesCS3B02G021600.2	TRIDC3AG000830
TraesCS3B02G021600	TraesCS3B02G021600.2	TRIDC3AG000830
TraesCS3B02G021600	TraesCS3B02G021600.2	TRIDC3AG000830
TraesCS3B02G021600	TraesCS3B02G021600.2	TRIDC3AG000830
TraesCS3B02G021600	TraesCS3B02G021600.2	TRIDC3AG000830
TraesCS3B02G021600	TraesCS3B02G021600.2	TRIDC3AG000830
TraesCS3B02G021600	TraesCS3B02G021600.2	TRIDC3AG000830
TraesCS3B02G021600	TraesCS3B02G021600.2	TRIDC3AG000830
TraesCS3B02G021600	TraesCS3B02G021600.2	TRIDC3AG000830
TraesCS3B02G021600	TraesCS3B02G021600.2	TRIDC3AG000830
TraesCS3B02G021600	TraesCS3B02G021600.2	TRIDC3AG000830
TraesCS3B02G021600	TraesCS3B02G021600.2	TRIDC3AG000830
TraesCS3B02G021600	TraesCS3B02G021600.2	TRIDC3AG000830
TraesCS3B02G021600	TraesCS3B02G021600.2	TRIDC3AG000830
TraesCS3B02G021600	TraesCS3B02G021600.2	TRIDC3AG000830
TraesCS3B02G021600	TraesCS3B02G021600.2	TRIDC3AG000830
TraesCS3D02G022900	TraesCS3D02G022900.1	TRIDC3AG000830
TraesCS3D02G022900	TraesCS3D02G022900.1	TRIDC3AG000830
TraesCS3D02G022900	TraesCS3D02G022900.1	TRIDC3AG000830
TraesCS3D02G022900	TraesCS3D02G022900.1	TRIDC3AG000830
TraesCS3D02G022900	TraesCS3D02G022900.1	TRIDC3AG000830
TraesCS3D02G022900	TraesCS3D02G022900.1	TRIDC3AG000830
TraesCS3D02G022900	TraesCS3D02G022900.1	TRIDC3AG000830
TraesCS3D02G022900	TraesCS3D02G022900.1	TRIDC3AG000830
TraesCS3D02G022900	TraesCS3D02G022900.1	TRIDC3AG000830
TraesCS3D02G022900	TraesCS3D02G022900.1	TRIDC3AG000830
TraesCS3D02G022900	TraesCS3D02G022900.1	TRIDC3AG000830
TraesCS3D02G022900	TraesCS3D02G022900.1	TRIDC3AG000830
TraesCS3D02G022900	TraesCS3D02G022900.1	TRIDC3AG000830
TraesCS3D02G022900	TraesCS3D02G022900.1	TRIDC3AG000830
TraesCS3D02G022900	TraesCS3D02G022900.1	TRIDC3AG000830
TraesCS3D02G022900	TraesCS3D02G022900.1	TRIDC3AG000830
TraesCS3D02G022900	TraesCS3D02G022900.1	TRIDC3BG003650
TraesCS3D02G022900	TraesCS3D02G022900.1	TRIDC3BG003650
TraesCS3D02G022900	TraesCS3D02G022900.1	TRIDC3BG003650
TraesCS3D02G022900	TraesCS3D02G022900.1	TRIDC3BG003650
TraesCS3D02G022900	TraesCS3D02G022900.1	TRIDC3BG003650
TraesCS3D02G022900	TraesCS3D02G022900.1	TRIDC3BG003650
TraesCS3D02G022900	TraesCS3D02G022900.1	TRIDC3BG003650
TraesCS3D02G022900	TraesCS3D02G022900.1	TRIDC3BG003650
TraesCS3D02G022900	TraesCS3D02G022900.1	TRIDC3BG003650
TraesCS3D02G022900	TraesCS3D02G022900.1	TRIDC3BG003650
TraesCS3D02G022900	TraesCS3D02G022900.1	TRIDC3BG003650
TraesCS3D02G022900	TraesCS3D02G022900.1	TRIDC3BG003650
TraesCS3D02G022900	TraesCS3D02G022900.1	TRIDC3BG003650
TraesCS3D02G022900	TraesCS3D02G022900.1	TRIDC3BG003650
TraesCS3D02G022900	TraesCS3D02G022900.1	TRIDC3BG003650
TraesCS3D02G022900	TraesCS3D02G022900.1	TRIDC3BG003650
TraesCS3D02G022900	TraesCS3D02G022900.1	TRIDC3AG000830
TraesCS3D02G022900	TraesCS3D02G022900.1	TRIDC3AG000830
TraesCS3D02G022900	TraesCS3D02G022900.1	TRIDC3AG000830
TraesCS3D02G022900	TraesCS3D02G022900.1	TRIDC3AG000830
TraesCS3D02G022900	TraesCS3D02G022900.1	TRIDC3AG000830
TraesCS3D02G022900	TraesCS3D02G022900.1	TRIDC3AG000830
TraesCS3D02G022900	TraesCS3D02G022900.1	TRIDC3AG000830
TraesCS3D02G022900	TraesCS3D02G022900.1	TRIDC3AG000830
TraesCS3D02G022900	TraesCS3D02G022900.1	TRIDC3AG000830
TraesCS3D02G022900	TraesCS3D02G022900.1	TRIDC3AG000830
TraesCS3D02G022900	TraesCS3D02G022900.1	TRIDC3AG000830
TraesCS3D02G022900	TraesCS3D02G022900.1	TRIDC3AG000830
TraesCS3D02G022900	TraesCS3D02G022900.1	TRIDC3AG000830
TraesCS3D02G022900	TraesCS3D02G022900.1	TRIDC3AG000830
TraesCS3D02G022900	TraesCS3D02G022900.1	TRIDC3AG000830
TraesCS3D02G022900	TraesCS3D02G022900.1	TRIDC3AG000830
TraesCS3D02G022900	TraesCS3D02G022900.1	TRIDC3BG003650
TraesCS3D02G022900	TraesCS3D02G022900.1	TRIDC3BG003650
TraesCS3D02G022900	TraesCS3D02G022900.1	TRIDC3BG003650
TraesCS3D02G022900	TraesCS3D02G022900.1	TRIDC3BG003650
TraesCS3D02G022900	TraesCS3D02G022900.1	TRIDC3BG003650
TraesCS3D02G022900	TraesCS3D02G022900.1	TRIDC3BG003650
TraesCS3D02G022900	TraesCS3D02G022900.1	TRIDC3BG003650
TraesCS3D02G022900	TraesCS3D02G022900.1	TRIDC3BG003650
TraesCS3D02G022900	TraesCS3D02G022900.1	TRIDC3BG003650
TraesCS3D02G022900	TraesCS3D02G022900.1	TRIDC3BG003650
TraesCS3D02G022900	TraesCS3D02G022900.1	TRIDC3BG003650
TraesCS3D02G022900	TraesCS3D02G022900.1	TRIDC3BG003650
TraesCS3D02G022900	TraesCS3D02G022900.1	TRIDC3BG003650
TraesCS3D02G022900	TraesCS3D02G022900.1	TRIDC3BG003650
TraesCS3D02G022900	TraesCS3D02G022900.1	TRIDC3BG003650
TraesCS3D02G022900	TraesCS3D02G022900.1	TRIDC3BG003650
TraesCS4A02G145300	TraesCS4A02G145300.1	TRIDC4AG021830
TraesCS4A02G145300	TraesCS4A02G145300.1	TRIDC4AG021830
TraesCS4A02G145300	TraesCS4A02G145300.1	TRIDC4AG021830
TraesCS4A02G145300	TraesCS4A02G145300.1	TRIDC4AG021830
TraesCS4A02G145300	TraesCS4A02G145300.1	TRIDC4AG021830
TraesCS4A02G145300	TraesCS4A02G145300.1	TRIDC4AG021830
TraesCS4A02G145300	TraesCS4A02G145300.1	TRIDC4AG021830
TraesCS4A02G145300	TraesCS4A02G145300.1	TRIDC4AG021830
TraesCS4A02G145300	TraesCS4A02G145300.1	TRIDC4AG021830
TraesCS4A02G145300	TraesCS4A02G145300.1	TRIDC4AG021830
TraesCS4A02G145300	TraesCS4A02G145300.1	TRIDC4AG021830
TraesCS4A02G145300	TraesCS4A02G145300.1	TRIDC4AG021830
TraesCS4A02G145300	TraesCS4A02G145300.1	TRIDC4AG021830
TraesCS4A02G145300	TraesCS4A02G145300.1	TRIDC4AG021830
TraesCS4A02G145300	TraesCS4A02G145300.1	TRIDC4AG021830
TraesCS4A02G145300	TraesCS4A02G145300.1	TRIDC4AG021830
TraesCS4A02G145300	TraesCS4A02G145300.1	TRIDC4AG021830
TraesCS4A02G145300	TraesCS4A02G145300.1	TRIDC4AG021830
TraesCS4A02G145300	TraesCS4A02G145300.1	TRIDC4AG021830
TraesCS4A02G145300	TraesCS4A02G145300.1	TRIDC4AG021830
TraesCS4A02G145300	TraesCS4A02G145300.1	TRIDC4AG021830
TraesCS4A02G145300	TraesCS4A02G145300.1	TRIDC4AG021830
TraesCS4A02G145300	TraesCS4A02G145300.1	TRIDC4BG019620
TraesCS4A02G145300	TraesCS4A02G145300.1	TRIDC4BG019620
TraesCS4A02G145300	TraesCS4A02G145300.1	TRIDC4BG019620
TraesCS4A02G145300	TraesCS4A02G145300.1	TRIDC4BG019620
TraesCS4A02G145300	TraesCS4A02G145300.1	TRIDC4BG019620
TraesCS4A02G145300	TraesCS4A02G145300.1	TRIDC4BG019620
TraesCS4A02G145300	TraesCS4A02G145300.1	TRIDC4BG019620
TraesCS4A02G145300	TraesCS4A02G145300.1	TRIDC4BG019620
TraesCS4A02G145300	TraesCS4A02G145300.1	TRIDC4BG019620
TraesCS4A02G145300	TraesCS4A02G145300.1	TRIDC4BG019620
TraesCS4A02G145300	TraesCS4A02G145300.1	TRIDC4BG019620
TraesCS4A02G145300	TraesCS4A02G145300.1	TRIDC4BG019620
TraesCS4A02G145300	TraesCS4A02G145300.1	TRIDC4BG019620
TraesCS4A02G145300	TraesCS4A02G145300.1	TRIDC4BG019620
TraesCS4A02G145300	TraesCS4A02G145300.1	TRIDC4BG019620
TraesCS4A02G145300	TraesCS4A02G145300.1	TRIDC4BG019620
TraesCS4A02G145300	TraesCS4A02G145300.1	TRIDC4BG019620
TraesCS4A02G145300	TraesCS4A02G145300.1	TRIDC4BG019620
TraesCS4A02G145300	TraesCS4A02G145300.1	TRIDC4BG019620
TraesCS4A02G145300	TraesCS4A02G145300.1	TRIDC4BG019620
TraesCS4A02G145300	TraesCS4A02G145300.1	TRIDC4BG019620
TraesCS4A02G145300	TraesCS4A02G145300.1	TRIDC4BG019620
TraesCS4A02G145300	TraesCS4A02G145300.1	TRIDC4AG021830
TraesCS4A02G145300	TraesCS4A02G145300.1	TRIDC4AG021830
TraesCS4A02G145300	TraesCS4A02G145300.1	TRIDC4AG021830
TraesCS4A02G145300	TraesCS4A02G145300.1	TRIDC4AG021830
TraesCS4A02G145300	TraesCS4A02G145300.1	TRIDC4AG021830
TraesCS4A02G145300	TraesCS4A02G145300.1	TRIDC4AG021830
TraesCS4A02G145300	TraesCS4A02G145300.1	TRIDC4AG021830
TraesCS4A02G145300	TraesCS4A02G145300.1	TRIDC4AG021830
TraesCS4A02G145300	TraesCS4A02G145300.1	TRIDC4AG021830
TraesCS4A02G145300	TraesCS4A02G145300.1	TRIDC4AG021830
TraesCS4A02G145300	TraesCS4A02G145300.1	TRIDC4AG021830
TraesCS4A02G145300	TraesCS4A02G145300.1	TRIDC4AG021830
TraesCS4A02G145300	TraesCS4A02G145300.1	TRIDC4AG021830
TraesCS4A02G145300	TraesCS4A02G145300.1	TRIDC4AG021830
TraesCS4A02G145300	TraesCS4A02G145300.1	TRIDC4AG021830
TraesCS4A02G145300	TraesCS4A02G145300.1	TRIDC4AG021830
TraesCS4A02G145300	TraesCS4A02G145300.1	TRIDC4AG021830
TraesCS4A02G145300	TraesCS4A02G145300.1	TRIDC4AG021830
TraesCS4A02G145300	TraesCS4A02G145300.1	TRIDC4AG021830
TraesCS4A02G145300	TraesCS4A02G145300.1	TRIDC4AG021830
TraesCS4A02G145300	TraesCS4A02G145300.1	TRIDC4AG021830
TraesCS4A02G145300	TraesCS4A02G145300.1	TRIDC4AG021830
TraesCS4A02G145300	TraesCS4A02G145300.1	TRIDC4BG019620
TraesCS4A02G145300	TraesCS4A02G145300.1	TRIDC4BG019620
TraesCS4A02G145300	TraesCS4A02G145300.1	TRIDC4BG019620
TraesCS4A02G145300	TraesCS4A02G145300.1	TRIDC4BG019620
TraesCS4A02G145300	TraesCS4A02G145300.1	TRIDC4BG019620
TraesCS4A02G145300	TraesCS4A02G145300.1	TRIDC4BG019620
TraesCS4A02G145300	TraesCS4A02G145300.1	TRIDC4BG019620
TraesCS4A02G145300	TraesCS4A02G145300.1	TRIDC4BG019620
TraesCS4A02G145300	TraesCS4A02G145300.1	TRIDC4BG019620
TraesCS4A02G145300	TraesCS4A02G145300.1	TRIDC4BG019620
TraesCS4A02G145300	TraesCS4A02G145300.1	TRIDC4BG019620
TraesCS4A02G145300	TraesCS4A02G145300.1	TRIDC4BG019620
TraesCS4A02G145300	TraesCS4A02G145300.1	TRIDC4BG019620
TraesCS4A02G145300	TraesCS4A02G145300.1	TRIDC4BG019620
TraesCS4A02G145300	TraesCS4A02G145300.1	TRIDC4BG019620
TraesCS4A02G145300	TraesCS4A02G145300.1	TRIDC4BG019620
TraesCS4A02G145300	TraesCS4A02G145300.1	TRIDC4BG019620
TraesCS4A02G145300	TraesCS4A02G145300.1	TRIDC4BG019620
TraesCS4A02G145300	TraesCS4A02G145300.1	TRIDC4BG019620
TraesCS4A02G145300	TraesCS4A02G145300.1	TRIDC4BG019620
TraesCS4A02G145300	TraesCS4A02G145300.1	TRIDC4BG019620
TraesCS4A02G145300	TraesCS4A02G145300.1	TRIDC4BG019620
TraesCS4A02G145300	TraesCS4A02G145300.1	TRIDC4AG021830
TraesCS4A02G145300	TraesCS4A02G145300.1	TRIDC4AG021830
TraesCS4A02G145300	TraesCS4A02G145300.1	TRIDC4AG021830
TraesCS4A02G145300	TraesCS4A02G145300.1	TRIDC4AG021830
TraesCS4A02G145300	TraesCS4A02G145300.1	TRIDC4AG021830
TraesCS4A02G145300	TraesCS4A02G145300.1	TRIDC4AG021830
TraesCS4A02G145300	TraesCS4A02G145300.1	TRIDC4AG021830
TraesCS4A02G145300	TraesCS4A02G145300.1	TRIDC4AG021830
TraesCS4A02G145300	TraesCS4A02G145300.1	TRIDC4AG021830
TraesCS4A02G145300	TraesCS4A02G145300.1	TRIDC4AG021830
TraesCS4A02G145300	TraesCS4A02G145300.1	TRIDC4AG021830
TraesCS4A02G145300	TraesCS4A02G145300.1	TRIDC4AG021830
TraesCS4A02G145300	TraesCS4A02G145300.1	TRIDC4AG021830
TraesCS4A02G145300	TraesCS4A02G145300.1	TRIDC4AG021830
TraesCS4A02G145300	TraesCS4A02G145300.1	TRIDC4AG021830
TraesCS4A02G145300	TraesCS4A02G145300.1	TRIDC4AG021830
TraesCS4A02G145300	TraesCS4A02G145300.1	TRIDC4AG021830
TraesCS4A02G145300	TraesCS4A02G145300.1	TRIDC4AG021830
TraesCS4A02G145300	TraesCS4A02G145300.1	TRIDC4AG021830
TraesCS4A02G145300	TraesCS4A02G145300.1	TRIDC4AG021830
TraesCS4A02G145300	TraesCS4A02G145300.1	TRIDC4AG021830
TraesCS4A02G145300	TraesCS4A02G145300.1	TRIDC4AG021830
TraesCS4A02G145300	TraesCS4A02G145300.1	TRIDC4BG019620
TraesCS4A02G145300	TraesCS4A02G145300.1	TRIDC4BG019620
TraesCS4A02G145300	TraesCS4A02G145300.1	TRIDC4BG019620
TraesCS4A02G145300	TraesCS4A02G145300.1	TRIDC4BG019620
TraesCS4A02G145300	TraesCS4A02G145300.1	TRIDC4BG019620
TraesCS4A02G145300	TraesCS4A02G145300.1	TRIDC4BG019620
TraesCS4A02G145300	TraesCS4A02G145300.1	TRIDC4BG019620
TraesCS4A02G145300	TraesCS4A02G145300.1	TRIDC4BG019620
TraesCS4A02G145300	TraesCS4A02G145300.1	TRIDC4BG019620
TraesCS4A02G145300	TraesCS4A02G145300.1	TRIDC4BG019620
TraesCS4A02G145300	TraesCS4A02G145300.1	TRIDC4BG019620
TraesCS4A02G145300	TraesCS4A02G145300.1	TRIDC4BG019620
TraesCS4A02G145300	TraesCS4A02G145300.1	TRIDC4BG019620
TraesCS4A02G145300	TraesCS4A02G145300.1	TRIDC4BG019620
TraesCS4A02G145300	TraesCS4A02G145300.1	TRIDC4BG019620
TraesCS4A02G145300	TraesCS4A02G145300.1	TRIDC4BG019620
TraesCS4A02G145300	TraesCS4A02G145300.1	TRIDC4BG019620
TraesCS4A02G145300	TraesCS4A02G145300.1	TRIDC4BG019620
TraesCS4A02G145300	TraesCS4A02G145300.1	TRIDC4BG019620
TraesCS4A02G145300	TraesCS4A02G145300.1	TRIDC4BG019620
TraesCS4A02G145300	TraesCS4A02G145300.1	TRIDC4BG019620
TraesCS4A02G145300	TraesCS4A02G145300.1	TRIDC4BG019620
TraesCS4A02G145300	TraesCS4A02G145300.1	TRIDC4AG021830
TraesCS4A02G145300	TraesCS4A02G145300.1	TRIDC4AG021830
TraesCS4A02G145300	TraesCS4A02G145300.1	TRIDC4AG021830
TraesCS4A02G145300	TraesCS4A02G145300.1	TRIDC4AG021830
TraesCS4A02G145300	TraesCS4A02G145300.1	TRIDC4AG021830
TraesCS4A02G145300	TraesCS4A02G145300.1	TRIDC4AG021830
TraesCS4A02G145300	TraesCS4A02G145300.1	TRIDC4AG021830
TraesCS4A02G145300	TraesCS4A02G145300.1	TRIDC4AG021830
TraesCS4A02G145300	TraesCS4A02G145300.1	TRIDC4AG021830
TraesCS4A02G145300	TraesCS4A02G145300.1	TRIDC4AG021830
TraesCS4A02G145300	TraesCS4A02G145300.1	TRIDC4AG021830
TraesCS4A02G145300	TraesCS4A02G145300.1	TRIDC4AG021830
TraesCS4A02G145300	TraesCS4A02G145300.1	TRIDC4AG021830
TraesCS4A02G145300	TraesCS4A02G145300.1	TRIDC4AG021830
TraesCS4A02G145300	TraesCS4A02G145300.1	TRIDC4AG021830
TraesCS4A02G145300	TraesCS4A02G145300.1	TRIDC4AG021830
TraesCS4A02G145300	TraesCS4A02G145300.1	TRIDC4AG021830
TraesCS4A02G145300	TraesCS4A02G145300.1	TRIDC4AG021830
TraesCS4A02G145300	TraesCS4A02G145300.1	TRIDC4AG021830
TraesCS4A02G145300	TraesCS4A02G145300.1	TRIDC4AG021830
TraesCS4A02G145300	TraesCS4A02G145300.1	TRIDC4AG021830
TraesCS4A02G145300	TraesCS4A02G145300.1	TRIDC4AG021830
TraesCS4A02G145300	TraesCS4A02G145300.1	TRIDC4BG019620
TraesCS4A02G145300	TraesCS4A02G145300.1	TRIDC4BG019620
TraesCS4A02G145300	TraesCS4A02G145300.1	TRIDC4BG019620
TraesCS4A02G145300	TraesCS4A02G145300.1	TRIDC4BG019620
TraesCS4A02G145300	TraesCS4A02G145300.1	TRIDC4BG019620
TraesCS4A02G145300	TraesCS4A02G145300.1	TRIDC4BG019620
TraesCS4A02G145300	TraesCS4A02G145300.1	TRIDC4BG019620
TraesCS4A02G145300	TraesCS4A02G145300.1	TRIDC4BG019620
TraesCS4A02G145300	TraesCS4A02G145300.1	TRIDC4BG019620
TraesCS4A02G145300	TraesCS4A02G145300.1	TRIDC4BG019620
TraesCS4A02G145300	TraesCS4A02G145300.1	TRIDC4BG019620
TraesCS4A02G145300	TraesCS4A02G145300.1	TRIDC4BG019620
TraesCS4A02G145300	TraesCS4A02G145300.1	TRIDC4BG019620
TraesCS4A02G145300	TraesCS4A02G145300.1	TRIDC4BG019620
TraesCS4A02G145300	TraesCS4A02G145300.1	TRIDC4BG019620
TraesCS4A02G145300	TraesCS4A02G145300.1	TRIDC4BG019620
TraesCS4A02G145300	TraesCS4A02G145300.1	TRIDC4BG019620
TraesCS4A02G145300	TraesCS4A02G145300.1	TRIDC4BG019620
TraesCS4A02G145300	TraesCS4A02G145300.1	TRIDC4BG019620
TraesCS4A02G145300	TraesCS4A02G145300.1	TRIDC4BG019620
TraesCS4A02G145300	TraesCS4A02G145300.1	TRIDC4BG019620
TraesCS4A02G145300	TraesCS4A02G145300.1	TRIDC4BG019620
TraesCS4A02G145300	TraesCS4A02G145300.1	TRIDC4AG021830
TraesCS4A02G145300	TraesCS4A02G145300.1	TRIDC4AG021830
TraesCS4A02G145300	TraesCS4A02G145300.1	TRIDC4AG021830
TraesCS4A02G145300	TraesCS4A02G145300.1	TRIDC4AG021830
TraesCS4A02G145300	TraesCS4A02G145300.1	TRIDC4AG021830
TraesCS4A02G145300	TraesCS4A02G145300.1	TRIDC4AG021830
TraesCS4A02G145300	TraesCS4A02G145300.1	TRIDC4AG021830
TraesCS4A02G145300	TraesCS4A02G145300.1	TRIDC4AG021830
TraesCS4A02G145300	TraesCS4A02G145300.1	TRIDC4AG021830
TraesCS4A02G145300	TraesCS4A02G145300.1	TRIDC4AG021830
TraesCS4A02G145300	TraesCS4A02G145300.1	TRIDC4AG021830
TraesCS4A02G145300	TraesCS4A02G145300.1	TRIDC4AG021830
TraesCS4A02G145300	TraesCS4A02G145300.1	TRIDC4AG021830
TraesCS4A02G145300	TraesCS4A02G145300.1	TRIDC4AG021830
TraesCS4A02G145300	TraesCS4A02G145300.1	TRIDC4AG021830
TraesCS4A02G145300	TraesCS4A02G145300.1	TRIDC4AG021830
TraesCS4A02G145300	TraesCS4A02G145300.1	TRIDC4AG021830
TraesCS4A02G145300	TraesCS4A02G145300.1	TRIDC4AG021830
TraesCS4A02G145300	TraesCS4A02G145300.1	TRIDC4AG021830
TraesCS4A02G145300	TraesCS4A02G145300.1	TRIDC4AG021830
TraesCS4A02G145300	TraesCS4A02G145300.1	TRIDC4AG021830
TraesCS4A02G145300	TraesCS4A02G145300.1	TRIDC4AG021830
TraesCS4A02G145300	TraesCS4A02G145300.1	TRIDC4BG019620
TraesCS4A02G145300	TraesCS4A02G145300.1	TRIDC4BG019620
TraesCS4A02G145300	TraesCS4A02G145300.1	TRIDC4BG019620
TraesCS4A02G145300	TraesCS4A02G145300.1	TRIDC4BG019620
TraesCS4A02G145300	TraesCS4A02G145300.1	TRIDC4BG019620
TraesCS4A02G145300	TraesCS4A02G145300.1	TRIDC4BG019620
TraesCS4A02G145300	TraesCS4A02G145300.1	TRIDC4BG019620
TraesCS4A02G145300	TraesCS4A02G145300.1	TRIDC4BG019620
TraesCS4A02G145300	TraesCS4A02G145300.1	TRIDC4BG019620
TraesCS4A02G145300	TraesCS4A02G145300.1	TRIDC4BG019620
TraesCS4A02G145300	TraesCS4A02G145300.1	TRIDC4BG019620
TraesCS4A02G145300	TraesCS4A02G145300.1	TRIDC4BG019620
TraesCS4A02G145300	TraesCS4A02G145300.1	TRIDC4BG019620
TraesCS4A02G145300	TraesCS4A02G145300.1	TRIDC4BG019620
TraesCS4A02G145300	TraesCS4A02G145300.1	TRIDC4BG019620
TraesCS4A02G145300	TraesCS4A02G145300.1	TRIDC4BG019620
TraesCS4A02G145300	TraesCS4A02G145300.1	TRIDC4BG019620
TraesCS4A02G145300	TraesCS4A02G145300.1	TRIDC4BG019620
TraesCS4A02G145300	TraesCS4A02G145300.1	TRIDC4BG019620
TraesCS4A02G145300	TraesCS4A02G145300.1	TRIDC4BG019620
TraesCS4A02G145300	TraesCS4A02G145300.1	TRIDC4BG019620
TraesCS4A02G145300	TraesCS4A02G145300.1	TRIDC4BG019620
TraesCS4A02G145300	TraesCS4A02G145300.1	TRIDC4AG021830
TraesCS4A02G145300	TraesCS4A02G145300.1	TRIDC4AG021830
TraesCS4A02G145300	TraesCS4A02G145300.1	TRIDC4AG021830
TraesCS4A02G145300	TraesCS4A02G145300.1	TRIDC4AG021830
TraesCS4A02G145300	TraesCS4A02G145300.1	TRIDC4AG021830
TraesCS4A02G145300	TraesCS4A02G145300.1	TRIDC4AG021830
TraesCS4A02G145300	TraesCS4A02G145300.1	TRIDC4AG021830
TraesCS4A02G145300	TraesCS4A02G145300.1	TRIDC4AG021830
TraesCS4A02G145300	TraesCS4A02G145300.1	TRIDC4AG021830
TraesCS4A02G145300	TraesCS4A02G145300.1	TRIDC4AG021830
TraesCS4A02G145300	TraesCS4A02G145300.1	TRIDC4AG021830
TraesCS4A02G145300	TraesCS4A02G145300.1	TRIDC4AG021830
TraesCS4A02G145300	TraesCS4A02G145300.1	TRIDC4AG021830
TraesCS4A02G145300	TraesCS4A02G145300.1	TRIDC4AG021830
TraesCS4A02G145300	TraesCS4A02G145300.1	TRIDC4AG021830
TraesCS4A02G145300	TraesCS4A02G145300.1	TRIDC4AG021830
TraesCS4A02G145300	TraesCS4A02G145300.1	TRIDC4AG021830
TraesCS4A02G145300	TraesCS4A02G145300.1	TRIDC4AG021830
TraesCS4A02G145300	TraesCS4A02G145300.1	TRIDC4AG021830
TraesCS4A02G145300	TraesCS4A02G145300.1	TRIDC4AG021830
TraesCS4A02G145300	TraesCS4A02G145300.1	TRIDC4AG021830
TraesCS4A02G145300	TraesCS4A02G145300.1	TRIDC4AG021830
TraesCS4A02G145300	TraesCS4A02G145300.1	TRIDC4BG019620
TraesCS4A02G145300	TraesCS4A02G145300.1	TRIDC4BG019620
TraesCS4A02G145300	TraesCS4A02G145300.1	TRIDC4BG019620
TraesCS4A02G145300	TraesCS4A02G145300.1	TRIDC4BG019620
TraesCS4A02G145300	TraesCS4A02G145300.1	TRIDC4BG019620
TraesCS4A02G145300	TraesCS4A02G145300.1	TRIDC4BG019620
TraesCS4A02G145300	TraesCS4A02G145300.1	TRIDC4BG019620
TraesCS4A02G145300	TraesCS4A02G145300.1	TRIDC4BG019620
TraesCS4A02G145300	TraesCS4A02G145300.1	TRIDC4BG019620
TraesCS4A02G145300	TraesCS4A02G145300.1	TRIDC4BG019620
TraesCS4A02G145300	TraesCS4A02G145300.1	TRIDC4BG019620
TraesCS4A02G145300	TraesCS4A02G145300.1	TRIDC4BG019620
TraesCS4A02G145300	TraesCS4A02G145300.1	TRIDC4BG019620
TraesCS4A02G145300	TraesCS4A02G145300.1	TRIDC4BG019620
TraesCS4A02G145300	TraesCS4A02G145300.1	TRIDC4BG019620
TraesCS4A02G145300	TraesCS4A02G145300.1	TRIDC4BG019620
TraesCS4A02G145300	TraesCS4A02G145300.1	TRIDC4BG019620
TraesCS4A02G145300	TraesCS4A02G145300.1	TRIDC4BG019620
TraesCS4A02G145300	TraesCS4A02G145300.1	TRIDC4BG019620
TraesCS4A02G145300	TraesCS4A02G145300.1	TRIDC4BG019620
TraesCS4A02G145300	TraesCS4A02G145300.1	TRIDC4BG019620
TraesCS4A02G145300	TraesCS4A02G145300.1	TRIDC4BG019620
TraesCS4B02G125700	TraesCS4B02G125700.1	TRIDC4BG019620
TraesCS4B02G125700	TraesCS4B02G125700.1	TRIDC4BG019620
TraesCS4B02G125700	TraesCS4B02G125700.1	TRIDC4BG019620
TraesCS4B02G125700	TraesCS4B02G125700.1	TRIDC4BG019620
TraesCS4B02G125700	TraesCS4B02G125700.1	TRIDC4BG019620
TraesCS4B02G125700	TraesCS4B02G125700.1	TRIDC4BG019620
TraesCS4B02G125700	TraesCS4B02G125700.1	TRIDC4BG019620
TraesCS4B02G125700	TraesCS4B02G125700.1	TRIDC4BG019620
TraesCS4B02G125700	TraesCS4B02G125700.1	TRIDC4BG019620
TraesCS4B02G125700	TraesCS4B02G125700.1	TRIDC4BG019620
TraesCS4B02G125700	TraesCS4B02G125700.1	TRIDC4BG019620
TraesCS4B02G125700	TraesCS4B02G125700.1	TRIDC4BG019620
TraesCS4B02G125700	TraesCS4B02G125700.1	TRIDC4BG019620
TraesCS4B02G125700	TraesCS4B02G125700.1	TRIDC4BG019620
TraesCS4B02G125700	TraesCS4B02G125700.1	TRIDC4BG019620
TraesCS4B02G125700	TraesCS4B02G125700.1	TRIDC4BG019620
TraesCS4B02G125700	TraesCS4B02G125700.1	TRIDC4AG021830
TraesCS4B02G125700	TraesCS4B02G125700.1	TRIDC4AG021830
TraesCS4B02G125700	TraesCS4B02G125700.1	TRIDC4AG021830
TraesCS4B02G125700	TraesCS4B02G125700.1	TRIDC4AG021830
TraesCS4B02G125700	TraesCS4B02G125700.1	TRIDC4AG021830
TraesCS4B02G125700	TraesCS4B02G125700.1	TRIDC4AG021830
TraesCS4B02G125700	TraesCS4B02G125700.1	TRIDC4AG021830
TraesCS4B02G125700	TraesCS4B02G125700.1	TRIDC4AG021830
TraesCS4B02G125700	TraesCS4B02G125700.1	TRIDC4AG021830
TraesCS4B02G125700	TraesCS4B02G125700.1	TRIDC4AG021830
TraesCS4B02G125700	TraesCS4B02G125700.1	TRIDC4AG021830
TraesCS4B02G125700	TraesCS4B02G125700.1	TRIDC4AG021830
TraesCS4B02G125700	TraesCS4B02G125700.1	TRIDC4AG021830
TraesCS4B02G125700	TraesCS4B02G125700.1	TRIDC4AG021830
TraesCS4B02G125700	TraesCS4B02G125700.1	TRIDC4AG021830
TraesCS4B02G125700	TraesCS4B02G125700.1	TRIDC4AG021830
TraesCS4B02G125700	TraesCS4B02G125700.1	TRIDC4BG019620
TraesCS4B02G125700	TraesCS4B02G125700.1	TRIDC4BG019620
TraesCS4B02G125700	TraesCS4B02G125700.1	TRIDC4BG019620
TraesCS4B02G125700	TraesCS4B02G125700.1	TRIDC4BG019620
TraesCS4B02G125700	TraesCS4B02G125700.1	TRIDC4BG019620
TraesCS4B02G125700	TraesCS4B02G125700.1	TRIDC4BG019620
TraesCS4B02G125700	TraesCS4B02G125700.1	TRIDC4BG019620
TraesCS4B02G125700	TraesCS4B02G125700.1	TRIDC4BG019620
TraesCS4B02G125700	TraesCS4B02G125700.1	TRIDC4BG019620
TraesCS4B02G125700	TraesCS4B02G125700.1	TRIDC4BG019620
TraesCS4B02G125700	TraesCS4B02G125700.1	TRIDC4BG019620
TraesCS4B02G125700	TraesCS4B02G125700.1	TRIDC4BG019620
TraesCS4B02G125700	TraesCS4B02G125700.1	TRIDC4BG019620
TraesCS4B02G125700	TraesCS4B02G125700.1	TRIDC4BG019620
TraesCS4B02G125700	TraesCS4B02G125700.1	TRIDC4BG019620
TraesCS4B02G125700	TraesCS4B02G125700.1	TRIDC4BG019620
TraesCS4B02G125700	TraesCS4B02G125700.1	TRIDC4AG021830
TraesCS4B02G125700	TraesCS4B02G125700.1	TRIDC4AG021830
TraesCS4B02G125700	TraesCS4B02G125700.1	TRIDC4AG021830
TraesCS4B02G125700	TraesCS4B02G125700.1	TRIDC4AG021830
TraesCS4B02G125700	TraesCS4B02G125700.1	TRIDC4AG021830
TraesCS4B02G125700	TraesCS4B02G125700.1	TRIDC4AG021830
TraesCS4B02G125700	TraesCS4B02G125700.1	TRIDC4AG021830
TraesCS4B02G125700	TraesCS4B02G125700.1	TRIDC4AG021830
TraesCS4B02G125700	TraesCS4B02G125700.1	TRIDC4AG021830
TraesCS4B02G125700	TraesCS4B02G125700.1	TRIDC4AG021830
TraesCS4B02G125700	TraesCS4B02G125700.1	TRIDC4AG021830
TraesCS4B02G125700	TraesCS4B02G125700.1	TRIDC4AG021830
TraesCS4B02G125700	TraesCS4B02G125700.1	TRIDC4AG021830
TraesCS4B02G125700	TraesCS4B02G125700.1	TRIDC4AG021830
TraesCS4B02G125700	TraesCS4B02G125700.1	TRIDC4AG021830
TraesCS4B02G125700	TraesCS4B02G125700.1	TRIDC4AG021830
TraesCS4B02G125700	TraesCS4B02G125700.1	TRIDC4BG019620
TraesCS4B02G125700	TraesCS4B02G125700.1	TRIDC4BG019620
TraesCS4B02G125700	TraesCS4B02G125700.1	TRIDC4BG019620
TraesCS4B02G125700	TraesCS4B02G125700.1	TRIDC4BG019620
TraesCS4B02G125700	TraesCS4B02G125700.1	TRIDC4BG019620
TraesCS4B02G125700	TraesCS4B02G125700.1	TRIDC4BG019620
TraesCS4B02G125700	TraesCS4B02G125700.1	TRIDC4BG019620
TraesCS4B02G125700	TraesCS4B02G125700.1	TRIDC4BG019620
TraesCS4B02G125700	TraesCS4B02G125700.1	TRIDC4BG019620
TraesCS4B02G125700	TraesCS4B02G125700.1	TRIDC4BG019620
TraesCS4B02G125700	TraesCS4B02G125700.1	TRIDC4BG019620
TraesCS4B02G125700	TraesCS4B02G125700.1	TRIDC4BG019620
TraesCS4B02G125700	TraesCS4B02G125700.1	TRIDC4BG019620
TraesCS4B02G125700	TraesCS4B02G125700.1	TRIDC4BG019620
TraesCS4B02G125700	TraesCS4B02G125700.1	TRIDC4BG019620
TraesCS4B02G125700	TraesCS4B02G125700.1	TRIDC4BG019620
TraesCS4B02G125700	TraesCS4B02G125700.1	TRIDC4AG021830
TraesCS4B02G125700	TraesCS4B02G125700.1	TRIDC4AG021830
TraesCS4B02G125700	TraesCS4B02G125700.1	TRIDC4AG021830
TraesCS4B02G125700	TraesCS4B02G125700.1	TRIDC4AG021830
TraesCS4B02G125700	TraesCS4B02G125700.1	TRIDC4AG021830
TraesCS4B02G125700	TraesCS4B02G125700.1	TRIDC4AG021830
TraesCS4B02G125700	TraesCS4B02G125700.1	TRIDC4AG021830
TraesCS4B02G125700	TraesCS4B02G125700.1	TRIDC4AG021830
TraesCS4B02G125700	TraesCS4B02G125700.1	TRIDC4AG021830
TraesCS4B02G125700	TraesCS4B02G125700.1	TRIDC4AG021830
TraesCS4B02G125700	TraesCS4B02G125700.1	TRIDC4AG021830
TraesCS4B02G125700	TraesCS4B02G125700.1	TRIDC4AG021830
TraesCS4B02G125700	TraesCS4B02G125700.1	TRIDC4AG021830
TraesCS4B02G125700	TraesCS4B02G125700.1	TRIDC4AG021830
TraesCS4B02G125700	TraesCS4B02G125700.1	TRIDC4AG021830
TraesCS4B02G125700	TraesCS4B02G125700.1	TRIDC4AG021830
TraesCS4B02G125700	TraesCS4B02G125700.1	TRIDC4BG019620
TraesCS4B02G125700	TraesCS4B02G125700.1	TRIDC4BG019620
TraesCS4B02G125700	TraesCS4B02G125700.1	TRIDC4BG019620
TraesCS4B02G125700	TraesCS4B02G125700.1	TRIDC4BG019620
TraesCS4B02G125700	TraesCS4B02G125700.1	TRIDC4BG019620
TraesCS4B02G125700	TraesCS4B02G125700.1	TRIDC4BG019620
TraesCS4B02G125700	TraesCS4B02G125700.1	TRIDC4BG019620
TraesCS4B02G125700	TraesCS4B02G125700.1	TRIDC4BG019620
TraesCS4B02G125700	TraesCS4B02G125700.1	TRIDC4BG019620
TraesCS4B02G125700	TraesCS4B02G125700.1	TRIDC4BG019620
TraesCS4B02G125700	TraesCS4B02G125700.1	TRIDC4BG019620
TraesCS4B02G125700	TraesCS4B02G125700.1	TRIDC4BG019620
TraesCS4B02G125700	TraesCS4B02G125700.1	TRIDC4BG019620
TraesCS4B02G125700	TraesCS4B02G125700.1	TRIDC4BG019620
TraesCS4B02G125700	TraesCS4B02G125700.1	TRIDC4BG019620
TraesCS4B02G125700	TraesCS4B02G125700.1	TRIDC4BG019620
TraesCS4B02G125700	TraesCS4B02G125700.1	TRIDC4AG021830
TraesCS4B02G125700	TraesCS4B02G125700.1	TRIDC4AG021830
TraesCS4B02G125700	TraesCS4B02G125700.1	TRIDC4AG021830
TraesCS4B02G125700	TraesCS4B02G125700.1	TRIDC4AG021830
TraesCS4B02G125700	TraesCS4B02G125700.1	TRIDC4AG021830
TraesCS4B02G125700	TraesCS4B02G125700.1	TRIDC4AG021830
TraesCS4B02G125700	TraesCS4B02G125700.1	TRIDC4AG021830
TraesCS4B02G125700	TraesCS4B02G125700.1	TRIDC4AG021830
TraesCS4B02G125700	TraesCS4B02G125700.1	TRIDC4AG021830
TraesCS4B02G125700	TraesCS4B02G125700.1	TRIDC4AG021830
TraesCS4B02G125700	TraesCS4B02G125700.1	TRIDC4AG021830
TraesCS4B02G125700	TraesCS4B02G125700.1	TRIDC4AG021830
TraesCS4B02G125700	TraesCS4B02G125700.1	TRIDC4AG021830
TraesCS4B02G125700	TraesCS4B02G125700.1	TRIDC4AG021830
TraesCS4B02G125700	TraesCS4B02G125700.1	TRIDC4AG021830
TraesCS4B02G125700	TraesCS4B02G125700.1	TRIDC4AG021830
TraesCS4B02G125700	TraesCS4B02G125700.1	TRIDC4BG019620
TraesCS4B02G125700	TraesCS4B02G125700.1	TRIDC4BG019620
TraesCS4B02G125700	TraesCS4B02G125700.1	TRIDC4BG019620
TraesCS4B02G125700	TraesCS4B02G125700.1	TRIDC4BG019620
TraesCS4B02G125700	TraesCS4B02G125700.1	TRIDC4BG019620
TraesCS4B02G125700	TraesCS4B02G125700.1	TRIDC4BG019620
TraesCS4B02G125700	TraesCS4B02G125700.1	TRIDC4BG019620
TraesCS4B02G125700	TraesCS4B02G125700.1	TRIDC4BG019620
TraesCS4B02G125700	TraesCS4B02G125700.1	TRIDC4BG019620
TraesCS4B02G125700	TraesCS4B02G125700.1	TRIDC4BG019620
TraesCS4B02G125700	TraesCS4B02G125700.1	TRIDC4BG019620
TraesCS4B02G125700	TraesCS4B02G125700.1	TRIDC4BG019620
TraesCS4B02G125700	TraesCS4B02G125700.1	TRIDC4BG019620
TraesCS4B02G125700	TraesCS4B02G125700.1	TRIDC4BG019620
TraesCS4B02G125700	TraesCS4B02G125700.1	TRIDC4BG019620
TraesCS4B02G125700	TraesCS4B02G125700.1	TRIDC4BG019620
TraesCS4B02G125700	TraesCS4B02G125700.1	TRIDC4AG021830
TraesCS4B02G125700	TraesCS4B02G125700.1	TRIDC4AG021830
TraesCS4B02G125700	TraesCS4B02G125700.1	TRIDC4AG021830
TraesCS4B02G125700	TraesCS4B02G125700.1	TRIDC4AG021830
TraesCS4B02G125700	TraesCS4B02G125700.1	TRIDC4AG021830
TraesCS4B02G125700	TraesCS4B02G125700.1	TRIDC4AG021830
TraesCS4B02G125700	TraesCS4B02G125700.1	TRIDC4AG021830
TraesCS4B02G125700	TraesCS4B02G125700.1	TRIDC4AG021830
TraesCS4B02G125700	TraesCS4B02G125700.1	TRIDC4AG021830
TraesCS4B02G125700	TraesCS4B02G125700.1	TRIDC4AG021830
TraesCS4B02G125700	TraesCS4B02G125700.1	TRIDC4AG021830
TraesCS4B02G125700	TraesCS4B02G125700.1	TRIDC4AG021830
TraesCS4B02G125700	TraesCS4B02G125700.1	TRIDC4AG021830
TraesCS4B02G125700	TraesCS4B02G125700.1	TRIDC4AG021830
TraesCS4B02G125700	TraesCS4B02G125700.1	TRIDC4AG021830
TraesCS4B02G125700	TraesCS4B02G125700.1	TRIDC4AG021830
TraesCS4B02G125700	TraesCS4B02G125700.1	TRIDC4BG019620
TraesCS4B02G125700	TraesCS4B02G125700.1	TRIDC4BG019620
TraesCS4B02G125700	TraesCS4B02G125700.1	TRIDC4BG019620
TraesCS4B02G125700	TraesCS4B02G125700.1	TRIDC4BG019620
TraesCS4B02G125700	TraesCS4B02G125700.1	TRIDC4BG019620
TraesCS4B02G125700	TraesCS4B02G125700.1	TRIDC4BG019620
TraesCS4B02G125700	TraesCS4B02G125700.1	TRIDC4BG019620
TraesCS4B02G125700	TraesCS4B02G125700.1	TRIDC4BG019620
TraesCS4B02G125700	TraesCS4B02G125700.1	TRIDC4BG019620
TraesCS4B02G125700	TraesCS4B02G125700.1	TRIDC4BG019620
TraesCS4B02G125700	TraesCS4B02G125700.1	TRIDC4BG019620
TraesCS4B02G125700	TraesCS4B02G125700.1	TRIDC4BG019620
TraesCS4B02G125700	TraesCS4B02G125700.1	TRIDC4BG019620
TraesCS4B02G125700	TraesCS4B02G125700.1	TRIDC4BG019620
TraesCS4B02G125700	TraesCS4B02G125700.1	TRIDC4BG019620
TraesCS4B02G125700	TraesCS4B02G125700.1	TRIDC4BG019620
TraesCS4B02G125700	TraesCS4B02G125700.1	TRIDC4AG021830
TraesCS4B02G125700	TraesCS4B02G125700.1	TRIDC4AG021830
TraesCS4B02G125700	TraesCS4B02G125700.1	TRIDC4AG021830
TraesCS4B02G125700	TraesCS4B02G125700.1	TRIDC4AG021830
TraesCS4B02G125700	TraesCS4B02G125700.1	TRIDC4AG021830
TraesCS4B02G125700	TraesCS4B02G125700.1	TRIDC4AG021830
TraesCS4B02G125700	TraesCS4B02G125700.1	TRIDC4AG021830
TraesCS4B02G125700	TraesCS4B02G125700.1	TRIDC4AG021830
TraesCS4B02G125700	TraesCS4B02G125700.1	TRIDC4AG021830
TraesCS4B02G125700	TraesCS4B02G125700.1	TRIDC4AG021830
TraesCS4B02G125700	TraesCS4B02G125700.1	TRIDC4AG021830
TraesCS4B02G125700	TraesCS4B02G125700.1	TRIDC4AG021830
TraesCS4B02G125700	TraesCS4B02G125700.1	TRIDC4AG021830
TraesCS4B02G125700	TraesCS4B02G125700.1	TRIDC4AG021830
TraesCS4B02G125700	TraesCS4B02G125700.1	TRIDC4AG021830
TraesCS4B02G125700	TraesCS4B02G125700.1	TRIDC4AG021830
TraesCS4D02G147600	TraesCS4D02G147600.1	TRIDC4AG021830
TraesCS4D02G147600	TraesCS4D02G147600.1	TRIDC4AG021830
TraesCS4D02G147600	TraesCS4D02G147600.1	TRIDC4AG021830
TraesCS4D02G147600	TraesCS4D02G147600.1	TRIDC4AG021830
TraesCS4D02G147600	TraesCS4D02G147600.1	TRIDC4AG021830
TraesCS4D02G147600	TraesCS4D02G147600.1	TRIDC4AG021830
TraesCS4D02G147600	TraesCS4D02G147600.1	TRIDC4AG021830
TraesCS4D02G147600	TraesCS4D02G147600.1	TRIDC4AG021830
TraesCS4D02G147600	TraesCS4D02G147600.1	TRIDC4AG021830
TraesCS4D02G147600	TraesCS4D02G147600.1	TRIDC4AG021830
TraesCS4D02G147600	TraesCS4D02G147600.1	TRIDC4AG021830
TraesCS4D02G147600	TraesCS4D02G147600.1	TRIDC4AG021830
TraesCS4D02G147600	TraesCS4D02G147600.1	TRIDC4AG021830
TraesCS4D02G147600	TraesCS4D02G147600.1	TRIDC4AG021830
TraesCS4D02G147600	TraesCS4D02G147600.1	TRIDC4AG021830
TraesCS4D02G147600	TraesCS4D02G147600.1	TRIDC4AG021830
TraesCS4D02G147600	TraesCS4D02G147600.1	TRIDC4BG019620
TraesCS4D02G147600	TraesCS4D02G147600.1	TRIDC4BG019620
TraesCS4D02G147600	TraesCS4D02G147600.1	TRIDC4BG019620
TraesCS4D02G147600	TraesCS4D02G147600.1	TRIDC4BG019620
TraesCS4D02G147600	TraesCS4D02G147600.1	TRIDC4BG019620
TraesCS4D02G147600	TraesCS4D02G147600.1	TRIDC4BG019620
TraesCS4D02G147600	TraesCS4D02G147600.1	TRIDC4BG019620
TraesCS4D02G147600	TraesCS4D02G147600.1	TRIDC4BG019620
TraesCS4D02G147600	TraesCS4D02G147600.1	TRIDC4BG019620
TraesCS4D02G147600	TraesCS4D02G147600.1	TRIDC4BG019620
TraesCS4D02G147600	TraesCS4D02G147600.1	TRIDC4BG019620
TraesCS4D02G147600	TraesCS4D02G147600.1	TRIDC4BG019620
TraesCS4D02G147600	TraesCS4D02G147600.1	TRIDC4BG019620
TraesCS4D02G147600	TraesCS4D02G147600.1	TRIDC4BG019620
TraesCS4D02G147600	TraesCS4D02G147600.1	TRIDC4BG019620
TraesCS4D02G147600	TraesCS4D02G147600.1	TRIDC4BG019620
TraesCS4D02G147600	TraesCS4D02G147600.1	TRIDC4AG021830
TraesCS4D02G147600	TraesCS4D02G147600.1	TRIDC4AG021830
TraesCS4D02G147600	TraesCS4D02G147600.1	TRIDC4AG021830
TraesCS4D02G147600	TraesCS4D02G147600.1	TRIDC4AG021830
TraesCS4D02G147600	TraesCS4D02G147600.1	TRIDC4AG021830
TraesCS4D02G147600	TraesCS4D02G147600.1	TRIDC4AG021830
TraesCS4D02G147600	TraesCS4D02G147600.1	TRIDC4AG021830
TraesCS4D02G147600	TraesCS4D02G147600.1	TRIDC4AG021830
TraesCS4D02G147600	TraesCS4D02G147600.1	TRIDC4AG021830
TraesCS4D02G147600	TraesCS4D02G147600.1	TRIDC4AG021830
TraesCS4D02G147600	TraesCS4D02G147600.1	TRIDC4AG021830
TraesCS4D02G147600	TraesCS4D02G147600.1	TRIDC4AG021830
TraesCS4D02G147600	TraesCS4D02G147600.1	TRIDC4AG021830
TraesCS4D02G147600	TraesCS4D02G147600.1	TRIDC4AG021830
TraesCS4D02G147600	TraesCS4D02G147600.1	TRIDC4AG021830
TraesCS4D02G147600	TraesCS4D02G147600.1	TRIDC4AG021830
TraesCS4D02G147600	TraesCS4D02G147600.1	TRIDC4BG019620
TraesCS4D02G147600	TraesCS4D02G147600.1	TRIDC4BG019620
TraesCS4D02G147600	TraesCS4D02G147600.1	TRIDC4BG019620
TraesCS4D02G147600	TraesCS4D02G147600.1	TRIDC4BG019620
TraesCS4D02G147600	TraesCS4D02G147600.1	TRIDC4BG019620
TraesCS4D02G147600	TraesCS4D02G147600.1	TRIDC4BG019620
TraesCS4D02G147600	TraesCS4D02G147600.1	TRIDC4BG019620
TraesCS4D02G147600	TraesCS4D02G147600.1	TRIDC4BG019620
TraesCS4D02G147600	TraesCS4D02G147600.1	TRIDC4BG019620
TraesCS4D02G147600	TraesCS4D02G147600.1	TRIDC4BG019620
TraesCS4D02G147600	TraesCS4D02G147600.1	TRIDC4BG019620
TraesCS4D02G147600	TraesCS4D02G147600.1	TRIDC4BG019620
TraesCS4D02G147600	TraesCS4D02G147600.1	TRIDC4BG019620
TraesCS4D02G147600	TraesCS4D02G147600.1	TRIDC4BG019620
TraesCS4D02G147600	TraesCS4D02G147600.1	TRIDC4BG019620
TraesCS4D02G147600	TraesCS4D02G147600.1	TRIDC4BG019620
TraesCS4D02G147600	TraesCS4D02G147600.1	TRIDC4AG021830
TraesCS4D02G147600	TraesCS4D02G147600.1	TRIDC4AG021830
TraesCS4D02G147600	TraesCS4D02G147600.1	TRIDC4AG021830
TraesCS4D02G147600	TraesCS4D02G147600.1	TRIDC4AG021830
TraesCS4D02G147600	TraesCS4D02G147600.1	TRIDC4AG021830
TraesCS4D02G147600	TraesCS4D02G147600.1	TRIDC4AG021830
TraesCS4D02G147600	TraesCS4D02G147600.1	TRIDC4AG021830
TraesCS4D02G147600	TraesCS4D02G147600.1	TRIDC4AG021830
TraesCS4D02G147600	TraesCS4D02G147600.1	TRIDC4AG021830
TraesCS4D02G147600	TraesCS4D02G147600.1	TRIDC4AG021830
TraesCS4D02G147600	TraesCS4D02G147600.1	TRIDC4AG021830
TraesCS4D02G147600	TraesCS4D02G147600.1	TRIDC4AG021830
TraesCS4D02G147600	TraesCS4D02G147600.1	TRIDC4AG021830
TraesCS4D02G147600	TraesCS4D02G147600.1	TRIDC4AG021830
TraesCS4D02G147600	TraesCS4D02G147600.1	TRIDC4AG021830
TraesCS4D02G147600	TraesCS4D02G147600.1	TRIDC4AG021830
TraesCS4D02G147600	TraesCS4D02G147600.1	TRIDC4BG019620
TraesCS4D02G147600	TraesCS4D02G147600.1	TRIDC4BG019620
TraesCS4D02G147600	TraesCS4D02G147600.1	TRIDC4BG019620
TraesCS4D02G147600	TraesCS4D02G147600.1	TRIDC4BG019620
TraesCS4D02G147600	TraesCS4D02G147600.1	TRIDC4BG019620
TraesCS4D02G147600	TraesCS4D02G147600.1	TRIDC4BG019620
TraesCS4D02G147600	TraesCS4D02G147600.1	TRIDC4BG019620
TraesCS4D02G147600	TraesCS4D02G147600.1	TRIDC4BG019620
TraesCS4D02G147600	TraesCS4D02G147600.1	TRIDC4BG019620
TraesCS4D02G147600	TraesCS4D02G147600.1	TRIDC4BG019620
TraesCS4D02G147600	TraesCS4D02G147600.1	TRIDC4BG019620
TraesCS4D02G147600	TraesCS4D02G147600.1	TRIDC4BG019620
TraesCS4D02G147600	TraesCS4D02G147600.1	TRIDC4BG019620
TraesCS4D02G147600	TraesCS4D02G147600.1	TRIDC4BG019620
TraesCS4D02G147600	TraesCS4D02G147600.1	TRIDC4BG019620
TraesCS4D02G147600	TraesCS4D02G147600.1	TRIDC4BG019620
TraesCS4D02G147600	TraesCS4D02G147600.1	TRIDC4AG021830
TraesCS4D02G147600	TraesCS4D02G147600.1	TRIDC4AG021830
TraesCS4D02G147600	TraesCS4D02G147600.1	TRIDC4AG021830
TraesCS4D02G147600	TraesCS4D02G147600.1	TRIDC4AG021830
TraesCS4D02G147600	TraesCS4D02G147600.1	TRIDC4AG021830
TraesCS4D02G147600	TraesCS4D02G147600.1	TRIDC4AG021830
TraesCS4D02G147600	TraesCS4D02G147600.1	TRIDC4AG021830
TraesCS4D02G147600	TraesCS4D02G147600.1	TRIDC4AG021830
TraesCS4D02G147600	TraesCS4D02G147600.1	TRIDC4AG021830
TraesCS4D02G147600	TraesCS4D02G147600.1	TRIDC4AG021830
TraesCS4D02G147600	TraesCS4D02G147600.1	TRIDC4AG021830
TraesCS4D02G147600	TraesCS4D02G147600.1	TRIDC4AG021830
TraesCS4D02G147600	TraesCS4D02G147600.1	TRIDC4AG021830
TraesCS4D02G147600	TraesCS4D02G147600.1	TRIDC4AG021830
TraesCS4D02G147600	TraesCS4D02G147600.1	TRIDC4AG021830
TraesCS4D02G147600	TraesCS4D02G147600.1	TRIDC4AG021830
TraesCS4D02G147600	TraesCS4D02G147600.1	TRIDC4BG019620
TraesCS4D02G147600	TraesCS4D02G147600.1	TRIDC4BG019620
TraesCS4D02G147600	TraesCS4D02G147600.1	TRIDC4BG019620
TraesCS4D02G147600	TraesCS4D02G147600.1	TRIDC4BG019620
TraesCS4D02G147600	TraesCS4D02G147600.1	TRIDC4BG019620
TraesCS4D02G147600	TraesCS4D02G147600.1	TRIDC4BG019620
TraesCS4D02G147600	TraesCS4D02G147600.1	TRIDC4BG019620
TraesCS4D02G147600	TraesCS4D02G147600.1	TRIDC4BG019620
TraesCS4D02G147600	TraesCS4D02G147600.1	TRIDC4BG019620
TraesCS4D02G147600	TraesCS4D02G147600.1	TRIDC4BG019620
TraesCS4D02G147600	TraesCS4D02G147600.1	TRIDC4BG019620
TraesCS4D02G147600	TraesCS4D02G147600.1	TRIDC4BG019620
TraesCS4D02G147600	TraesCS4D02G147600.1	TRIDC4BG019620
TraesCS4D02G147600	TraesCS4D02G147600.1	TRIDC4BG019620
TraesCS4D02G147600	TraesCS4D02G147600.1	TRIDC4BG019620
TraesCS4D02G147600	TraesCS4D02G147600.1	TRIDC4BG019620
TraesCS4D02G147600	TraesCS4D02G147600.1	TRIDC4AG021830
TraesCS4D02G147600	TraesCS4D02G147600.1	TRIDC4AG021830
TraesCS4D02G147600	TraesCS4D02G147600.1	TRIDC4AG021830
TraesCS4D02G147600	TraesCS4D02G147600.1	TRIDC4AG021830
TraesCS4D02G147600	TraesCS4D02G147600.1	TRIDC4AG021830
TraesCS4D02G147600	TraesCS4D02G147600.1	TRIDC4AG021830
TraesCS4D02G147600	TraesCS4D02G147600.1	TRIDC4AG021830
TraesCS4D02G147600	TraesCS4D02G147600.1	TRIDC4AG021830
TraesCS4D02G147600	TraesCS4D02G147600.1	TRIDC4AG021830
TraesCS4D02G147600	TraesCS4D02G147600.1	TRIDC4AG021830
TraesCS4D02G147600	TraesCS4D02G147600.1	TRIDC4AG021830
TraesCS4D02G147600	TraesCS4D02G147600.1	TRIDC4AG021830
TraesCS4D02G147600	TraesCS4D02G147600.1	TRIDC4AG021830
TraesCS4D02G147600	TraesCS4D02G147600.1	TRIDC4AG021830
TraesCS4D02G147600	TraesCS4D02G147600.1	TRIDC4AG021830
TraesCS4D02G147600	TraesCS4D02G147600.1	TRIDC4AG021830
TraesCS4D02G147600	TraesCS4D02G147600.1	TRIDC4BG019620
TraesCS4D02G147600	TraesCS4D02G147600.1	TRIDC4BG019620
TraesCS4D02G147600	TraesCS4D02G147600.1	TRIDC4BG019620
TraesCS4D02G147600	TraesCS4D02G147600.1	TRIDC4BG019620
TraesCS4D02G147600	TraesCS4D02G147600.1	TRIDC4BG019620
TraesCS4D02G147600	TraesCS4D02G147600.1	TRIDC4BG019620
TraesCS4D02G147600	TraesCS4D02G147600.1	TRIDC4BG019620
TraesCS4D02G147600	TraesCS4D02G147600.1	TRIDC4BG019620
TraesCS4D02G147600	TraesCS4D02G147600.1	TRIDC4BG019620
TraesCS4D02G147600	TraesCS4D02G147600.1	TRIDC4BG019620
TraesCS4D02G147600	TraesCS4D02G147600.1	TRIDC4BG019620
TraesCS4D02G147600	TraesCS4D02G147600.1	TRIDC4BG019620
TraesCS4D02G147600	TraesCS4D02G147600.1	TRIDC4BG019620
TraesCS4D02G147600	TraesCS4D02G147600.1	TRIDC4BG019620
TraesCS4D02G147600	TraesCS4D02G147600.1	TRIDC4BG019620
TraesCS4D02G147600	TraesCS4D02G147600.1	TRIDC4BG019620
TraesCS4D02G147600	TraesCS4D02G147600.1	TRIDC4AG021830
TraesCS4D02G147600	TraesCS4D02G147600.1	TRIDC4AG021830
TraesCS4D02G147600	TraesCS4D02G147600.1	TRIDC4AG021830
TraesCS4D02G147600	TraesCS4D02G147600.1	TRIDC4AG021830
TraesCS4D02G147600	TraesCS4D02G147600.1	TRIDC4AG021830
TraesCS4D02G147600	TraesCS4D02G147600.1	TRIDC4AG021830
TraesCS4D02G147600	TraesCS4D02G147600.1	TRIDC4AG021830
TraesCS4D02G147600	TraesCS4D02G147600.1	TRIDC4AG021830
TraesCS4D02G147600	TraesCS4D02G147600.1	TRIDC4AG021830
TraesCS4D02G147600	TraesCS4D02G147600.1	TRIDC4AG021830
TraesCS4D02G147600	TraesCS4D02G147600.1	TRIDC4AG021830
TraesCS4D02G147600	TraesCS4D02G147600.1	TRIDC4AG021830
TraesCS4D02G147600	TraesCS4D02G147600.1	TRIDC4AG021830
TraesCS4D02G147600	TraesCS4D02G147600.1	TRIDC4AG021830
TraesCS4D02G147600	TraesCS4D02G147600.1	TRIDC4AG021830
TraesCS4D02G147600	TraesCS4D02G147600.1	TRIDC4AG021830
TraesCS4D02G147600	TraesCS4D02G147600.1	TRIDC4BG019620
TraesCS4D02G147600	TraesCS4D02G147600.1	TRIDC4BG019620
TraesCS4D02G147600	TraesCS4D02G147600.1	TRIDC4BG019620
TraesCS4D02G147600	TraesCS4D02G147600.1	TRIDC4BG019620
TraesCS4D02G147600	TraesCS4D02G147600.1	TRIDC4BG019620
TraesCS4D02G147600	TraesCS4D02G147600.1	TRIDC4BG019620
TraesCS4D02G147600	TraesCS4D02G147600.1	TRIDC4BG019620
TraesCS4D02G147600	TraesCS4D02G147600.1	TRIDC4BG019620
TraesCS4D02G147600	TraesCS4D02G147600.1	TRIDC4BG019620
TraesCS4D02G147600	TraesCS4D02G147600.1	TRIDC4BG019620
TraesCS4D02G147600	TraesCS4D02G147600.1	TRIDC4BG019620
TraesCS4D02G147600	TraesCS4D02G147600.1	TRIDC4BG019620
TraesCS4D02G147600	TraesCS4D02G147600.1	TRIDC4BG019620
TraesCS4D02G147600	TraesCS4D02G147600.1	TRIDC4BG019620
TraesCS4D02G147600	TraesCS4D02G147600.1	TRIDC4BG019620
TraesCS4D02G147600	TraesCS4D02G147600.1	TRIDC4BG019620
TraesCS5A02G176100	TraesCS5A02G176100.1	TRIDC5AG028730
TraesCS5A02G176100	TraesCS5A02G176100.1	TRIDC5AG028730
TraesCS5A02G176100	TraesCS5A02G176100.1	TRIDC5AG028730
TraesCS5A02G176100	TraesCS5A02G176100.1	TRIDC5AG028730
TraesCS5A02G176100	TraesCS5A02G176100.1	TRIDC5AG028730
TraesCS5A02G176100	TraesCS5A02G176100.1	TRIDC5AG028730
TraesCS5A02G176100	TraesCS5A02G176100.1	TRIDC5AG028730
TraesCS5A02G176100	TraesCS5A02G176100.1	TRIDC5AG028730
TraesCS5A02G176100	TraesCS5A02G176100.1	TRIDC5AG028730
TraesCS5A02G176100	TraesCS5A02G176100.1	TRIDC5AG028730
TraesCS5A02G176100	TraesCS5A02G176100.1	TRIDC5AG028730
TraesCS5A02G176100	TraesCS5A02G176100.1	TRIDC5AG028730
TraesCS5A02G176100	TraesCS5A02G176100.1	TRIDC5AG028730
TraesCS5A02G176100	TraesCS5A02G176100.1	TRIDC5AG028730
TraesCS5A02G176100	TraesCS5A02G176100.1	TRIDC5AG028730
TraesCS5A02G176100	TraesCS5A02G176100.1	TRIDC5AG028730
TraesCS5A02G176100	TraesCS5A02G176100.1	TRIDC5AG028730
TraesCS5A02G176100	TraesCS5A02G176100.1	TRIDC5AG028730
TraesCS5A02G176100	TraesCS5A02G176100.1	TRIDC5AG028730
TraesCS5A02G176100	TraesCS5A02G176100.1	TRIDC5AG028730
TraesCS5A02G176100	TraesCS5A02G176100.1	TRIDC5AG028730
TraesCS5A02G176100	TraesCS5A02G176100.1	TRIDC5AG028730
TraesCS5A02G176100	TraesCS5A02G176100.1	TRIDC5BG030250
TraesCS5A02G176100	TraesCS5A02G176100.1	TRIDC5BG030250
TraesCS5A02G176100	TraesCS5A02G176100.1	TRIDC5BG030250
TraesCS5A02G176100	TraesCS5A02G176100.1	TRIDC5BG030250
TraesCS5A02G176100	TraesCS5A02G176100.1	TRIDC5BG030250
TraesCS5A02G176100	TraesCS5A02G176100.1	TRIDC5BG030250
TraesCS5A02G176100	TraesCS5A02G176100.1	TRIDC5BG030250
TraesCS5A02G176100	TraesCS5A02G176100.1	TRIDC5BG030250
TraesCS5A02G176100	TraesCS5A02G176100.1	TRIDC5BG030250
TraesCS5A02G176100	TraesCS5A02G176100.1	TRIDC5BG030250
TraesCS5A02G176100	TraesCS5A02G176100.1	TRIDC5BG030250
TraesCS5A02G176100	TraesCS5A02G176100.1	TRIDC5BG030250
TraesCS5A02G176100	TraesCS5A02G176100.1	TRIDC5BG030250
TraesCS5A02G176100	TraesCS5A02G176100.1	TRIDC5BG030250
TraesCS5A02G176100	TraesCS5A02G176100.1	TRIDC5BG030250
TraesCS5A02G176100	TraesCS5A02G176100.1	TRIDC5BG030250
TraesCS5A02G176100	TraesCS5A02G176100.1	TRIDC5BG030250
TraesCS5A02G176100	TraesCS5A02G176100.1	TRIDC5BG030250
TraesCS5A02G176100	TraesCS5A02G176100.1	TRIDC5BG030250
TraesCS5A02G176100	TraesCS5A02G176100.1	TRIDC5BG030250
TraesCS5A02G176100	TraesCS5A02G176100.1	TRIDC5BG030250
TraesCS5A02G176100	TraesCS5A02G176100.1	TRIDC5BG030250
TraesCS5A02G176100	TraesCS5A02G176100.1	TRIDC5AG028730
TraesCS5A02G176100	TraesCS5A02G176100.1	TRIDC5AG028730
TraesCS5A02G176100	TraesCS5A02G176100.1	TRIDC5AG028730
TraesCS5A02G176100	TraesCS5A02G176100.1	TRIDC5AG028730
TraesCS5A02G176100	TraesCS5A02G176100.1	TRIDC5AG028730
TraesCS5A02G176100	TraesCS5A02G176100.1	TRIDC5AG028730
TraesCS5A02G176100	TraesCS5A02G176100.1	TRIDC5AG028730
TraesCS5A02G176100	TraesCS5A02G176100.1	TRIDC5AG028730
TraesCS5A02G176100	TraesCS5A02G176100.1	TRIDC5AG028730
TraesCS5A02G176100	TraesCS5A02G176100.1	TRIDC5AG028730
TraesCS5A02G176100	TraesCS5A02G176100.1	TRIDC5AG028730
TraesCS5A02G176100	TraesCS5A02G176100.1	TRIDC5AG028730
TraesCS5A02G176100	TraesCS5A02G176100.1	TRIDC5AG028730
TraesCS5A02G176100	TraesCS5A02G176100.1	TRIDC5AG028730
TraesCS5A02G176100	TraesCS5A02G176100.1	TRIDC5AG028730
TraesCS5A02G176100	TraesCS5A02G176100.1	TRIDC5AG028730
TraesCS5A02G176100	TraesCS5A02G176100.1	TRIDC5AG028730
TraesCS5A02G176100	TraesCS5A02G176100.1	TRIDC5AG028730
TraesCS5A02G176100	TraesCS5A02G176100.1	TRIDC5AG028730
TraesCS5A02G176100	TraesCS5A02G176100.1	TRIDC5AG028730
TraesCS5A02G176100	TraesCS5A02G176100.1	TRIDC5AG028730
TraesCS5A02G176100	TraesCS5A02G176100.1	TRIDC5AG028730
TraesCS5A02G176100	TraesCS5A02G176100.1	TRIDC5BG030250
TraesCS5A02G176100	TraesCS5A02G176100.1	TRIDC5BG030250
TraesCS5A02G176100	TraesCS5A02G176100.1	TRIDC5BG030250
TraesCS5A02G176100	TraesCS5A02G176100.1	TRIDC5BG030250
TraesCS5A02G176100	TraesCS5A02G176100.1	TRIDC5BG030250
TraesCS5A02G176100	TraesCS5A02G176100.1	TRIDC5BG030250
TraesCS5A02G176100	TraesCS5A02G176100.1	TRIDC5BG030250
TraesCS5A02G176100	TraesCS5A02G176100.1	TRIDC5BG030250
TraesCS5A02G176100	TraesCS5A02G176100.1	TRIDC5BG030250
TraesCS5A02G176100	TraesCS5A02G176100.1	TRIDC5BG030250
TraesCS5A02G176100	TraesCS5A02G176100.1	TRIDC5BG030250
TraesCS5A02G176100	TraesCS5A02G176100.1	TRIDC5BG030250
TraesCS5A02G176100	TraesCS5A02G176100.1	TRIDC5BG030250
TraesCS5A02G176100	TraesCS5A02G176100.1	TRIDC5BG030250
TraesCS5A02G176100	TraesCS5A02G176100.1	TRIDC5BG030250
TraesCS5A02G176100	TraesCS5A02G176100.1	TRIDC5BG030250
TraesCS5A02G176100	TraesCS5A02G176100.1	TRIDC5BG030250
TraesCS5A02G176100	TraesCS5A02G176100.1	TRIDC5BG030250
TraesCS5A02G176100	TraesCS5A02G176100.1	TRIDC5BG030250
TraesCS5A02G176100	TraesCS5A02G176100.1	TRIDC5BG030250
TraesCS5A02G176100	TraesCS5A02G176100.1	TRIDC5BG030250
TraesCS5A02G176100	TraesCS5A02G176100.1	TRIDC5BG030250
TraesCS5A02G260700	TraesCS5A02G260700.1	TRIDC5AG019030
TraesCS5A02G260700	TraesCS5A02G260700.1	TRIDC5AG019030
TraesCS5A02G260700	TraesCS5A02G260700.1	TRIDC5AG019030
TraesCS5A02G260700	TraesCS5A02G260700.1	TRIDC5AG019030
TraesCS5A02G260700	TraesCS5A02G260700.1	TRIDC5AG019030
TraesCS5A02G260700	TraesCS5A02G260700.1	TRIDC5AG019030
TraesCS5A02G260700	TraesCS5A02G260700.1	TRIDC5AG019030
TraesCS5A02G260700	TraesCS5A02G260700.1	TRIDC5AG019030
TraesCS5A02G260700	TraesCS5A02G260700.1	TRIDC5AG019030
TraesCS5A02G260700	TraesCS5A02G260700.1	TRIDC5AG019030
TraesCS5A02G260700	TraesCS5A02G260700.1	TRIDC5AG019030
TraesCS5A02G260700	TraesCS5A02G260700.1	TRIDC5AG019030
TraesCS5A02G260700	TraesCS5A02G260700.1	TRIDC5AG019030
TraesCS5A02G260700	TraesCS5A02G260700.1	TRIDC5AG019030
TraesCS5A02G260700	TraesCS5A02G260700.1	TRIDC5AG019030
TraesCS5A02G260700	TraesCS5A02G260700.1	TRIDC5AG019030
TraesCS5A02G260700	TraesCS5A02G260700.1	TRIDC5AG019030
TraesCS5A02G260700	TraesCS5A02G260700.1	TRIDC5AG019030
TraesCS5A02G260700	TraesCS5A02G260700.1	TRIDC5AG019030
TraesCS5A02G260700	TraesCS5A02G260700.1	TRIDC5AG019030
TraesCS5A02G260700	TraesCS5A02G260700.1	TRIDC5AG019030
TraesCS5A02G260700	TraesCS5A02G260700.1	TRIDC5AG019030
TraesCS5A02G260700	TraesCS5A02G260700.1	TRIDC5BG043020
TraesCS5A02G260700	TraesCS5A02G260700.1	TRIDC5BG043020
TraesCS5A02G260700	TraesCS5A02G260700.1	TRIDC5BG043020
TraesCS5A02G260700	TraesCS5A02G260700.1	TRIDC5BG043020
TraesCS5A02G260700	TraesCS5A02G260700.1	TRIDC5BG043020
TraesCS5A02G260700	TraesCS5A02G260700.1	TRIDC5BG043020
TraesCS5A02G260700	TraesCS5A02G260700.1	TRIDC5BG043020
TraesCS5A02G260700	TraesCS5A02G260700.1	TRIDC5BG043020
TraesCS5A02G260700	TraesCS5A02G260700.1	TRIDC5BG043020
TraesCS5A02G260700	TraesCS5A02G260700.1	TRIDC5BG043020
TraesCS5A02G260700	TraesCS5A02G260700.1	TRIDC5BG043020
TraesCS5A02G260700	TraesCS5A02G260700.1	TRIDC5BG043020
TraesCS5A02G260700	TraesCS5A02G260700.1	TRIDC5BG043020
TraesCS5A02G260700	TraesCS5A02G260700.1	TRIDC5BG043020
TraesCS5A02G260700	TraesCS5A02G260700.1	TRIDC5BG043020
TraesCS5A02G260700	TraesCS5A02G260700.1	TRIDC5BG043020
TraesCS5A02G260700	TraesCS5A02G260700.1	TRIDC5BG043020
TraesCS5A02G260700	TraesCS5A02G260700.1	TRIDC5BG043020
TraesCS5A02G260700	TraesCS5A02G260700.1	TRIDC5BG043020
TraesCS5A02G260700	TraesCS5A02G260700.1	TRIDC5BG043020
TraesCS5A02G260700	TraesCS5A02G260700.1	TRIDC5BG043020
TraesCS5A02G260700	TraesCS5A02G260700.1	TRIDC5BG043020
TraesCS5A02G260700	TraesCS5A02G260700.1	TRIDC5AG019030
TraesCS5A02G260700	TraesCS5A02G260700.1	TRIDC5AG019030
TraesCS5A02G260700	TraesCS5A02G260700.1	TRIDC5AG019030
TraesCS5A02G260700	TraesCS5A02G260700.1	TRIDC5AG019030
TraesCS5A02G260700	TraesCS5A02G260700.1	TRIDC5AG019030
TraesCS5A02G260700	TraesCS5A02G260700.1	TRIDC5AG019030
TraesCS5A02G260700	TraesCS5A02G260700.1	TRIDC5AG019030
TraesCS5A02G260700	TraesCS5A02G260700.1	TRIDC5AG019030
TraesCS5A02G260700	TraesCS5A02G260700.1	TRIDC5AG019030
TraesCS5A02G260700	TraesCS5A02G260700.1	TRIDC5AG019030
TraesCS5A02G260700	TraesCS5A02G260700.1	TRIDC5AG019030
TraesCS5A02G260700	TraesCS5A02G260700.1	TRIDC5AG019030
TraesCS5A02G260700	TraesCS5A02G260700.1	TRIDC5AG019030
TraesCS5A02G260700	TraesCS5A02G260700.1	TRIDC5AG019030
TraesCS5A02G260700	TraesCS5A02G260700.1	TRIDC5AG019030
TraesCS5A02G260700	TraesCS5A02G260700.1	TRIDC5AG019030
TraesCS5A02G260700	TraesCS5A02G260700.1	TRIDC5AG019030
TraesCS5A02G260700	TraesCS5A02G260700.1	TRIDC5AG019030
TraesCS5A02G260700	TraesCS5A02G260700.1	TRIDC5AG019030
TraesCS5A02G260700	TraesCS5A02G260700.1	TRIDC5AG019030
TraesCS5A02G260700	TraesCS5A02G260700.1	TRIDC5AG019030
TraesCS5A02G260700	TraesCS5A02G260700.1	TRIDC5AG019030
TraesCS5A02G260700	TraesCS5A02G260700.1	TRIDC5BG043020
TraesCS5A02G260700	TraesCS5A02G260700.1	TRIDC5BG043020
TraesCS5A02G260700	TraesCS5A02G260700.1	TRIDC5BG043020
TraesCS5A02G260700	TraesCS5A02G260700.1	TRIDC5BG043020
TraesCS5A02G260700	TraesCS5A02G260700.1	TRIDC5BG043020
TraesCS5A02G260700	TraesCS5A02G260700.1	TRIDC5BG043020
TraesCS5A02G260700	TraesCS5A02G260700.1	TRIDC5BG043020
TraesCS5A02G260700	TraesCS5A02G260700.1	TRIDC5BG043020
TraesCS5A02G260700	TraesCS5A02G260700.1	TRIDC5BG043020
TraesCS5A02G260700	TraesCS5A02G260700.1	TRIDC5BG043020
TraesCS5A02G260700	TraesCS5A02G260700.1	TRIDC5BG043020
TraesCS5A02G260700	TraesCS5A02G260700.1	TRIDC5BG043020
TraesCS5A02G260700	TraesCS5A02G260700.1	TRIDC5BG043020
TraesCS5A02G260700	TraesCS5A02G260700.1	TRIDC5BG043020
TraesCS5A02G260700	TraesCS5A02G260700.1	TRIDC5BG043020
TraesCS5A02G260700	TraesCS5A02G260700.1	TRIDC5BG043020
TraesCS5A02G260700	TraesCS5A02G260700.1	TRIDC5BG043020
TraesCS5A02G260700	TraesCS5A02G260700.1	TRIDC5BG043020
TraesCS5A02G260700	TraesCS5A02G260700.1	TRIDC5BG043020
TraesCS5A02G260700	TraesCS5A02G260700.1	TRIDC5BG043020
TraesCS5A02G260700	TraesCS5A02G260700.1	TRIDC5BG043020
TraesCS5A02G260700	TraesCS5A02G260700.1	TRIDC5BG043020
TraesCS5B02G173800	TraesCS5B02G173800.2	TRIDC5BG030250
TraesCS5B02G173800	TraesCS5B02G173800.2	TRIDC5BG030250
TraesCS5B02G173800	TraesCS5B02G173800.2	TRIDC5BG030250
TraesCS5B02G173800	TraesCS5B02G173800.2	TRIDC5BG030250
TraesCS5B02G173800	TraesCS5B02G173800.2	TRIDC5BG030250
TraesCS5B02G173800	TraesCS5B02G173800.2	TRIDC5BG030250
TraesCS5B02G173800	TraesCS5B02G173800.2	TRIDC5BG030250
TraesCS5B02G173800	TraesCS5B02G173800.2	TRIDC5BG030250
TraesCS5B02G173800	TraesCS5B02G173800.2	TRIDC5BG030250
TraesCS5B02G173800	TraesCS5B02G173800.2	TRIDC5BG030250
TraesCS5B02G173800	TraesCS5B02G173800.2	TRIDC5BG030250
TraesCS5B02G173800	TraesCS5B02G173800.2	TRIDC5BG030250
TraesCS5B02G173800	TraesCS5B02G173800.2	TRIDC5BG030250
TraesCS5B02G173800	TraesCS5B02G173800.2	TRIDC5BG030250
TraesCS5B02G173800	TraesCS5B02G173800.2	TRIDC5BG030250
TraesCS5B02G173800	TraesCS5B02G173800.2	TRIDC5BG030250
TraesCS5B02G173800	TraesCS5B02G173800.2	TRIDC5AG028730
TraesCS5B02G173800	TraesCS5B02G173800.2	TRIDC5AG028730
TraesCS5B02G173800	TraesCS5B02G173800.2	TRIDC5AG028730
TraesCS5B02G173800	TraesCS5B02G173800.2	TRIDC5AG028730
TraesCS5B02G173800	TraesCS5B02G173800.2	TRIDC5AG028730
TraesCS5B02G173800	TraesCS5B02G173800.2	TRIDC5AG028730
TraesCS5B02G173800	TraesCS5B02G173800.2	TRIDC5AG028730
TraesCS5B02G173800	TraesCS5B02G173800.2	TRIDC5AG028730
TraesCS5B02G173800	TraesCS5B02G173800.2	TRIDC5AG028730
TraesCS5B02G173800	TraesCS5B02G173800.2	TRIDC5AG028730
TraesCS5B02G173800	TraesCS5B02G173800.2	TRIDC5AG028730
TraesCS5B02G173800	TraesCS5B02G173800.2	TRIDC5AG028730
TraesCS5B02G173800	TraesCS5B02G173800.2	TRIDC5AG028730
TraesCS5B02G173800	TraesCS5B02G173800.2	TRIDC5AG028730
TraesCS5B02G173800	TraesCS5B02G173800.2	TRIDC5AG028730
TraesCS5B02G173800	TraesCS5B02G173800.2	TRIDC5AG028730
TraesCS5B02G173800	TraesCS5B02G173800.2	TRIDC5BG030250
TraesCS5B02G173800	TraesCS5B02G173800.2	TRIDC5BG030250
TraesCS5B02G173800	TraesCS5B02G173800.2	TRIDC5BG030250
TraesCS5B02G173800	TraesCS5B02G173800.2	TRIDC5BG030250
TraesCS5B02G173800	TraesCS5B02G173800.2	TRIDC5BG030250
TraesCS5B02G173800	TraesCS5B02G173800.2	TRIDC5BG030250
TraesCS5B02G173800	TraesCS5B02G173800.2	TRIDC5BG030250
TraesCS5B02G173800	TraesCS5B02G173800.2	TRIDC5BG030250
TraesCS5B02G173800	TraesCS5B02G173800.2	TRIDC5BG030250
TraesCS5B02G173800	TraesCS5B02G173800.2	TRIDC5BG030250
TraesCS5B02G173800	TraesCS5B02G173800.2	TRIDC5BG030250
TraesCS5B02G173800	TraesCS5B02G173800.2	TRIDC5BG030250
TraesCS5B02G173800	TraesCS5B02G173800.2	TRIDC5BG030250
TraesCS5B02G173800	TraesCS5B02G173800.2	TRIDC5BG030250
TraesCS5B02G173800	TraesCS5B02G173800.2	TRIDC5BG030250
TraesCS5B02G173800	TraesCS5B02G173800.2	TRIDC5BG030250
TraesCS5B02G173800	TraesCS5B02G173800.2	TRIDC5AG028730
TraesCS5B02G173800	TraesCS5B02G173800.2	TRIDC5AG028730
TraesCS5B02G173800	TraesCS5B02G173800.2	TRIDC5AG028730
TraesCS5B02G173800	TraesCS5B02G173800.2	TRIDC5AG028730
TraesCS5B02G173800	TraesCS5B02G173800.2	TRIDC5AG028730
TraesCS5B02G173800	TraesCS5B02G173800.2	TRIDC5AG028730
TraesCS5B02G173800	TraesCS5B02G173800.2	TRIDC5AG028730
TraesCS5B02G173800	TraesCS5B02G173800.2	TRIDC5AG028730
TraesCS5B02G173800	TraesCS5B02G173800.2	TRIDC5AG028730
TraesCS5B02G173800	TraesCS5B02G173800.2	TRIDC5AG028730
TraesCS5B02G173800	TraesCS5B02G173800.2	TRIDC5AG028730
TraesCS5B02G173800	TraesCS5B02G173800.2	TRIDC5AG028730
TraesCS5B02G173800	TraesCS5B02G173800.2	TRIDC5AG028730
TraesCS5B02G173800	TraesCS5B02G173800.2	TRIDC5AG028730
TraesCS5B02G173800	TraesCS5B02G173800.2	TRIDC5AG028730
TraesCS5B02G173800	TraesCS5B02G173800.2	TRIDC5AG028730
TraesCS5B02G259100	TraesCS5B02G259100.1	TRIDC5BG043020
TraesCS5B02G259100	TraesCS5B02G259100.1	TRIDC5BG043020
TraesCS5B02G259100	TraesCS5B02G259100.1	TRIDC5BG043020
TraesCS5B02G259100	TraesCS5B02G259100.1	TRIDC5BG043020
TraesCS5B02G259100	TraesCS5B02G259100.1	TRIDC5BG043020
TraesCS5B02G259100	TraesCS5B02G259100.1	TRIDC5BG043020
TraesCS5B02G259100	TraesCS5B02G259100.1	TRIDC5BG043020
TraesCS5B02G259100	TraesCS5B02G259100.1	TRIDC5BG043020
TraesCS5B02G259100	TraesCS5B02G259100.1	TRIDC5BG043020
TraesCS5B02G259100	TraesCS5B02G259100.1	TRIDC5BG043020
TraesCS5B02G259100	TraesCS5B02G259100.1	TRIDC5BG043020
TraesCS5B02G259100	TraesCS5B02G259100.1	TRIDC5BG043020
TraesCS5B02G259100	TraesCS5B02G259100.1	TRIDC5BG043020
TraesCS5B02G259100	TraesCS5B02G259100.1	TRIDC5BG043020
TraesCS5B02G259100	TraesCS5B02G259100.1	TRIDC5BG043020
TraesCS5B02G259100	TraesCS5B02G259100.1	TRIDC5BG043020
TraesCS5B02G259100	TraesCS5B02G259100.1	TRIDC5AG019030
TraesCS5B02G259100	TraesCS5B02G259100.1	TRIDC5AG019030
TraesCS5B02G259100	TraesCS5B02G259100.1	TRIDC5AG019030
TraesCS5B02G259100	TraesCS5B02G259100.1	TRIDC5AG019030
TraesCS5B02G259100	TraesCS5B02G259100.1	TRIDC5AG019030
TraesCS5B02G259100	TraesCS5B02G259100.1	TRIDC5AG019030
TraesCS5B02G259100	TraesCS5B02G259100.1	TRIDC5AG019030
TraesCS5B02G259100	TraesCS5B02G259100.1	TRIDC5AG019030
TraesCS5B02G259100	TraesCS5B02G259100.1	TRIDC5AG019030
TraesCS5B02G259100	TraesCS5B02G259100.1	TRIDC5AG019030
TraesCS5B02G259100	TraesCS5B02G259100.1	TRIDC5AG019030
TraesCS5B02G259100	TraesCS5B02G259100.1	TRIDC5AG019030
TraesCS5B02G259100	TraesCS5B02G259100.1	TRIDC5AG019030
TraesCS5B02G259100	TraesCS5B02G259100.1	TRIDC5AG019030
TraesCS5B02G259100	TraesCS5B02G259100.1	TRIDC5AG019030
TraesCS5B02G259100	TraesCS5B02G259100.1	TRIDC5AG019030
TraesCS5B02G259100	TraesCS5B02G259100.1	TRIDC5BG043020
TraesCS5B02G259100	TraesCS5B02G259100.1	TRIDC5BG043020
TraesCS5B02G259100	TraesCS5B02G259100.1	TRIDC5BG043020
TraesCS5B02G259100	TraesCS5B02G259100.1	TRIDC5BG043020
TraesCS5B02G259100	TraesCS5B02G259100.1	TRIDC5BG043020
TraesCS5B02G259100	TraesCS5B02G259100.1	TRIDC5BG043020
TraesCS5B02G259100	TraesCS5B02G259100.1	TRIDC5BG043020
TraesCS5B02G259100	TraesCS5B02G259100.1	TRIDC5BG043020
TraesCS5B02G259100	TraesCS5B02G259100.1	TRIDC5BG043020
TraesCS5B02G259100	TraesCS5B02G259100.1	TRIDC5BG043020
TraesCS5B02G259100	TraesCS5B02G259100.1	TRIDC5BG043020
TraesCS5B02G259100	TraesCS5B02G259100.1	TRIDC5BG043020
TraesCS5B02G259100	TraesCS5B02G259100.1	TRIDC5BG043020
TraesCS5B02G259100	TraesCS5B02G259100.1	TRIDC5BG043020
TraesCS5B02G259100	TraesCS5B02G259100.1	TRIDC5BG043020
TraesCS5B02G259100	TraesCS5B02G259100.1	TRIDC5BG043020
TraesCS5B02G259100	TraesCS5B02G259100.1	TRIDC5AG019030
TraesCS5B02G259100	TraesCS5B02G259100.1	TRIDC5AG019030
TraesCS5B02G259100	TraesCS5B02G259100.1	TRIDC5AG019030
TraesCS5B02G259100	TraesCS5B02G259100.1	TRIDC5AG019030
TraesCS5B02G259100	TraesCS5B02G259100.1	TRIDC5AG019030
TraesCS5B02G259100	TraesCS5B02G259100.1	TRIDC5AG019030
TraesCS5B02G259100	TraesCS5B02G259100.1	TRIDC5AG019030
TraesCS5B02G259100	TraesCS5B02G259100.1	TRIDC5AG019030
TraesCS5B02G259100	TraesCS5B02G259100.1	TRIDC5AG019030
TraesCS5B02G259100	TraesCS5B02G259100.1	TRIDC5AG019030
TraesCS5B02G259100	TraesCS5B02G259100.1	TRIDC5AG019030
TraesCS5B02G259100	TraesCS5B02G259100.1	TRIDC5AG019030
TraesCS5B02G259100	TraesCS5B02G259100.1	TRIDC5AG019030
TraesCS5B02G259100	TraesCS5B02G259100.1	TRIDC5AG019030
TraesCS5B02G259100	TraesCS5B02G259100.1	TRIDC5AG019030
TraesCS5B02G259100	TraesCS5B02G259100.1	TRIDC5AG019030
TraesCS5D02G180800	TraesCS5D02G180800.1	TRIDC5BG030250
TraesCS5D02G180800	TraesCS5D02G180800.1	TRIDC5BG030250
TraesCS5D02G180800	TraesCS5D02G180800.1	TRIDC5BG030250
TraesCS5D02G180800	TraesCS5D02G180800.1	TRIDC5BG030250
TraesCS5D02G180800	TraesCS5D02G180800.1	TRIDC5BG030250
TraesCS5D02G180800	TraesCS5D02G180800.1	TRIDC5BG030250
TraesCS5D02G180800	TraesCS5D02G180800.1	TRIDC5BG030250
TraesCS5D02G180800	TraesCS5D02G180800.1	TRIDC5BG030250
TraesCS5D02G180800	TraesCS5D02G180800.1	TRIDC5BG030250
TraesCS5D02G180800	TraesCS5D02G180800.1	TRIDC5BG030250
TraesCS5D02G180800	TraesCS5D02G180800.1	TRIDC5BG030250
TraesCS5D02G180800	TraesCS5D02G180800.1	TRIDC5BG030250
TraesCS5D02G180800	TraesCS5D02G180800.1	TRIDC5BG030250
TraesCS5D02G180800	TraesCS5D02G180800.1	TRIDC5BG030250
TraesCS5D02G180800	TraesCS5D02G180800.1	TRIDC5BG030250
TraesCS5D02G180800	TraesCS5D02G180800.1	TRIDC5BG030250
TraesCS5D02G180800	TraesCS5D02G180800.1	TRIDC5AG028730
TraesCS5D02G180800	TraesCS5D02G180800.1	TRIDC5AG028730
TraesCS5D02G180800	TraesCS5D02G180800.1	TRIDC5AG028730
TraesCS5D02G180800	TraesCS5D02G180800.1	TRIDC5AG028730
TraesCS5D02G180800	TraesCS5D02G180800.1	TRIDC5AG028730
TraesCS5D02G180800	TraesCS5D02G180800.1	TRIDC5AG028730
TraesCS5D02G180800	TraesCS5D02G180800.1	TRIDC5AG028730
TraesCS5D02G180800	TraesCS5D02G180800.1	TRIDC5AG028730
TraesCS5D02G180800	TraesCS5D02G180800.1	TRIDC5AG028730
TraesCS5D02G180800	TraesCS5D02G180800.1	TRIDC5AG028730
TraesCS5D02G180800	TraesCS5D02G180800.1	TRIDC5AG028730
TraesCS5D02G180800	TraesCS5D02G180800.1	TRIDC5AG028730
TraesCS5D02G180800	TraesCS5D02G180800.1	TRIDC5AG028730
TraesCS5D02G180800	TraesCS5D02G180800.1	TRIDC5AG028730
TraesCS5D02G180800	TraesCS5D02G180800.1	TRIDC5AG028730
TraesCS5D02G180800	TraesCS5D02G180800.1	TRIDC5AG028730
TraesCS5D02G180800	TraesCS5D02G180800.1	TRIDC5BG030250
TraesCS5D02G180800	TraesCS5D02G180800.1	TRIDC5BG030250
TraesCS5D02G180800	TraesCS5D02G180800.1	TRIDC5BG030250
TraesCS5D02G180800	TraesCS5D02G180800.1	TRIDC5BG030250
TraesCS5D02G180800	TraesCS5D02G180800.1	TRIDC5BG030250
TraesCS5D02G180800	TraesCS5D02G180800.1	TRIDC5BG030250
TraesCS5D02G180800	TraesCS5D02G180800.1	TRIDC5BG030250
TraesCS5D02G180800	TraesCS5D02G180800.1	TRIDC5BG030250
TraesCS5D02G180800	TraesCS5D02G180800.1	TRIDC5BG030250
TraesCS5D02G180800	TraesCS5D02G180800.1	TRIDC5BG030250
TraesCS5D02G180800	TraesCS5D02G180800.1	TRIDC5BG030250
TraesCS5D02G180800	TraesCS5D02G180800.1	TRIDC5BG030250
TraesCS5D02G180800	TraesCS5D02G180800.1	TRIDC5BG030250
TraesCS5D02G180800	TraesCS5D02G180800.1	TRIDC5BG030250
TraesCS5D02G180800	TraesCS5D02G180800.1	TRIDC5BG030250
TraesCS5D02G180800	TraesCS5D02G180800.1	TRIDC5BG030250
TraesCS5D02G180800	TraesCS5D02G180800.1	TRIDC5AG028730
[truncated: 463 more rows]

## Sheet: T urartu
Gene stable ID	Transcript stable ID	Triticum urartu gene stable ID
TraesCS1A02G102300	TraesCS1A02G102300.1	TuG1812S0002119000.01
TraesCS1A02G102300	TraesCS1A02G102300.1	TuG1812S0002119000.01
TraesCS1A02G102300	TraesCS1A02G102300.1	TuG1812S0002119000.01
TraesCS1A02G102300	TraesCS1A02G102300.1	TuG1812S0002119000.01
TraesCS1A02G102300	TraesCS1A02G102300.1	TuG1812S0002119000.01
TraesCS1A02G102300	TraesCS1A02G102300.1	TuG1812S0002119000.01
TraesCS1A02G102300	TraesCS1A02G102300.1	TuG1812S0002119000.01
TraesCS1A02G102300	TraesCS1A02G102300.1	TuG1812S0002119000.01
TraesCS1A02G102300	TraesCS1A02G102300.1	TuG1812S0002119000.01
TraesCS1A02G102300	TraesCS1A02G102300.1	TuG1812S0002119000.01
TraesCS1A02G102300	TraesCS1A02G102300.1	TuG1812S0002119000.01
TraesCS1A02G102300	TraesCS1A02G102300.1	TuG1812S0002119000.01
TraesCS1A02G102300	TraesCS1A02G102300.1	TuG1812S0002119000.01
TraesCS1A02G102300	TraesCS1A02G102300.1	TuG1812S0002119000.01
TraesCS1A02G102300	TraesCS1A02G102300.1	TuG1812S0002119000.01
TraesCS1A02G102300	TraesCS1A02G102300.1	TuG1812S0002119000.01
TraesCS1A02G102300	TraesCS1A02G102300.1	TuG1812S0002119000.01
TraesCS1A02G102300	TraesCS1A02G102300.1	TuG1812S0002119000.01
TraesCS1A02G102300	TraesCS1A02G102300.1	TuG1812S0002119000.01
TraesCS1A02G102300	TraesCS1A02G102300.1	TuG1812S0002119000.01
TraesCS1A02G102300	TraesCS1A02G102300.1	TuG1812S0002119000.01
TraesCS1A02G102300	TraesCS1A02G102300.1	TuG1812S0002119000.01
TraesCS1A02G102300	TraesCS1A02G102300.1	TuG1812S0002119000.01
TraesCS1A02G102300	TraesCS1A02G102300.1	TuG1812S0002119000.01
TraesCS1A02G102300	TraesCS1A02G102300.1	TuG1812S0002119000.01
TraesCS1A02G102300	TraesCS1A02G102300.1	TuG1812S0002119000.01
TraesCS1A02G102300	TraesCS1A02G102300.1	TuG1812S0002119000.01
TraesCS1A02G102300	TraesCS1A02G102300.1	TuG1812S0002119000.01
TraesCS1A02G102300	TraesCS1A02G102300.1	TuG1812S0002119000.01
TraesCS1A02G102300	TraesCS1A02G102300.1	TuG1812S0002119000.01
TraesCS1A02G102300	TraesCS1A02G102300.1	TuG1812S0002119000.01
TraesCS1A02G102300	TraesCS1A02G102300.1	TuG1812S0002119000.01
TraesCS1A02G102300	TraesCS1A02G102300.1	TuG1812S0002119000.01
TraesCS1A02G102300	TraesCS1A02G102300.1	TuG1812S0002119000.01
TraesCS1A02G102300	TraesCS1A02G102300.1	TuG1812S0002119000.01
TraesCS1A02G102300	TraesCS1A02G102300.1	TuG1812S0002119000.01
TraesCS1A02G102300	TraesCS1A02G102300.1	TuG1812S0002119000.01
TraesCS1A02G102300	TraesCS1A02G102300.1	TuG1812S0002119000.01
TraesCS1A02G102300	TraesCS1A02G102300.1	TuG1812S0002119000.01
TraesCS1A02G102300	TraesCS1A02G102300.1	TuG1812S0002119000.01
TraesCS1A02G102300	TraesCS1A02G102300.1	TuG1812S0002119000.01
TraesCS1A02G102300	TraesCS1A02G102300.1	TuG1812S0002119000.01
TraesCS1A02G102300	TraesCS1A02G102300.1	TuG1812S0002119000.01
TraesCS1A02G102300	TraesCS1A02G102300.1	TuG1812S0002119000.01
TraesCS1A02G102300	TraesCS1A02G102300.1	TuG1812S0002119000.01
TraesCS1A02G102300	TraesCS1A02G102300.1	TuG1812S0002119000.01
TraesCS1A02G102300	TraesCS1A02G102300.1	TuG1812S0002119000.01
TraesCS1A02G102300	TraesCS1A02G102300.1	TuG1812S0002119000.01
TraesCS1A02G102300	TraesCS1A02G102300.1	TuG1812S0002119000.01
TraesCS1A02G102300	TraesCS1A02G102300.1	TuG1812S0002119000.01
TraesCS1A02G102300	TraesCS1A02G102300.1	TuG1812S0002119000.01
TraesCS1A02G102300	TraesCS1A02G102300.1	TuG1812S0002119000.01
TraesCS1A02G102300	TraesCS1A02G102300.1	TuG1812S0002119000.01
TraesCS1A02G102300	TraesCS1A02G102300.1	TuG1812S0002119000.01
TraesCS1A02G102300	TraesCS1A02G102300.1	TuG1812S0002119000.01
TraesCS1A02G102300	TraesCS1A02G102300.1	TuG1812S0002119000.01
TraesCS1A02G102300	TraesCS1A02G102300.1	TuG1812S0002119000.01
TraesCS1A02G102300	TraesCS1A02G102300.1	TuG1812S0002119000.01
TraesCS1A02G102300	TraesCS1A02G102300.1	TuG1812S0002119000.01
TraesCS1A02G102300	TraesCS1A02G102300.1	TuG1812S0002119000.01
TraesCS1A02G102300	TraesCS1A02G102300.1	TuG1812S0002119000.01
TraesCS1A02G102300	TraesCS1A02G102300.1	TuG1812S0002119000.01
TraesCS1A02G102300	TraesCS1A02G102300.1	TuG1812S0002119000.01
TraesCS1A02G102300	TraesCS1A02G102300.1	TuG1812S0002119000.01
TraesCS1A02G102300	TraesCS1A02G102300.1	TuG1812S0002119000.01
TraesCS1A02G102300	TraesCS1A02G102300.1	TuG1812S0002119000.01
TraesCS1A02G102300	TraesCS1A02G102300.1	TuG1812S0002119000.01
TraesCS1A02G102300	TraesCS1A02G102300.1	TuG1812S0002119000.01
TraesCS1A02G102300	TraesCS1A02G102300.1	TuG1812S0002119000.01
TraesCS1A02G102300	TraesCS1A02G102300.1	TuG1812S0002119000.01
TraesCS1A02G102300	TraesCS1A02G102300.1	TuG1812S0002119000.01
TraesCS1A02G102300	TraesCS1A02G102300.1	TuG1812S0002119000.01
TraesCS1A02G102300	TraesCS1A02G102300.1	TuG1812S0002119000.01
TraesCS1A02G102300	TraesCS1A02G102300.1	TuG1812S0002119000.01
TraesCS1A02G102300	TraesCS1A02G102300.1	TuG1812S0002119000.01
TraesCS1A02G102300	TraesCS1A02G102300.1	TuG1812S0002119000.01
TraesCS1A02G102300	TraesCS1A02G102300.1	TuG1812S0002119000.01
TraesCS1A02G102300	TraesCS1A02G102300.1	TuG1812S0002119000.01
TraesCS1A02G102300	TraesCS1A02G102300.1	TuG1812S0002119000.01
TraesCS1A02G102300	TraesCS1A02G102300.1	TuG1812S0002119000.01
TraesCS1A02G102300	TraesCS1A02G102300.1	TuG1812S0002119000.01
TraesCS1A02G102300	TraesCS1A02G102300.1	TuG1812S0002119000.01
TraesCS1A02G102300	TraesCS1A02G102300.1	TuG1812S0002119000.01
TraesCS1A02G102300	TraesCS1A02G102300.1	TuG1812S0002119000.01
TraesCS1A02G102300	TraesCS1A02G102300.1	TuG1812S0002119000.01
TraesCS1A02G102300	TraesCS1A02G102300.1	TuG1812S0002119000.01
TraesCS1A02G102300	TraesCS1A02G102300.1	TuG1812S0002119000.01
TraesCS1A02G102300	TraesCS1A02G102300.1	TuG1812S0002119000.01
TraesCS1A02G102300	TraesCS1A02G102300.1	TuG1812S0002119000.01
TraesCS1A02G102300	TraesCS1A02G102300.1	TuG1812S0002119000.01
TraesCS1A02G102300	TraesCS1A02G102300.1	TuG1812S0002119000.01
TraesCS1A02G102300	TraesCS1A02G102300.1	TuG1812S0002119000.01
TraesCS1A02G102300	TraesCS1A02G102300.1	TuG1812S0002119000.01
TraesCS1A02G102300	TraesCS1A02G102300.1	TuG1812S0002119000.01
TraesCS1A02G102300	TraesCS1A02G102300.1	TuG1812S0002119000.01
TraesCS1A02G102300	TraesCS1A02G102300.1	TuG1812S0002119000.01
TraesCS1A02G102300	TraesCS1A02G102300.1	TuG1812S0002119000.01
TraesCS1A02G102300	TraesCS1A02G102300.1	TuG1812S0002119000.01
TraesCS1A02G102300	TraesCS1A02G102300.1	TuG1812S0002119000.01
TraesCS1A02G102300	TraesCS1A02G102300.1	TuG1812S0002119000.01
TraesCS1A02G102300	TraesCS1A02G102300.1	TuG1812S0002119000.01
TraesCS1A02G102300	TraesCS1A02G102300.1	TuG1812S0002119000.01
TraesCS1A02G102300	TraesCS1A02G102300.1	TuG1812S0002119000.01
TraesCS1A02G102300	TraesCS1A02G102300.1	TuG1812S0002119000.01
TraesCS1A02G102300	TraesCS1A02G102300.1	TuG1812S0002119000.01
TraesCS1A02G102300	TraesCS1A02G102300.1	TuG1812S0002119000.01
TraesCS1A02G102300	TraesCS1A02G102300.1	TuG1812S0002119000.01
TraesCS1A02G102300	TraesCS1A02G102300.1	TuG1812S0002119000.01
TraesCS1A02G102300	TraesCS1A02G102300.1	TuG1812S0002119000.01
TraesCS1A02G102300	TraesCS1A02G102300.1	TuG1812S0002119000.01
TraesCS1A02G102300	TraesCS1A02G102300.1	TuG1812S0002119000.01
TraesCS1A02G102300	TraesCS1A02G102300.1	TuG1812S0002119000.01
TraesCS1A02G102300	TraesCS1A02G102300.1	TuG1812S0002119000.01
TraesCS1A02G102300	TraesCS1A02G102300.1	TuG1812S0002119000.01
TraesCS1A02G102300	TraesCS1A02G102300.1	TuG1812S0002119000.01
TraesCS1A02G102300	TraesCS1A02G102300.1	TuG1812S0002119000.01
TraesCS1A02G102300	TraesCS1A02G102300.1	TuG1812S0002119000.01
TraesCS1A02G102300	TraesCS1A02G102300.1	TuG1812S0002119000.01
TraesCS1A02G102300	TraesCS1A02G102300.1	TuG1812S0002119000.01
TraesCS1A02G102300	TraesCS1A02G102300.1	TuG1812S0002119000.01
TraesCS1A02G102300	TraesCS1A02G102300.1	TuG1812S0002119000.01
TraesCS1A02G102300	TraesCS1A02G102300.1	TuG1812S0002119000.01
TraesCS1A02G102300	TraesCS1A02G102300.1	TuG1812S0002119000.01
TraesCS1A02G102300	TraesCS1A02G102300.1	TuG1812S0002119000.01
TraesCS1A02G102300	TraesCS1A02G102300.1	TuG1812S0002119000.01
TraesCS1A02G102300	TraesCS1A02G102300.1	TuG1812S0002119000.01
TraesCS1A02G102300	TraesCS1A02G102300.1	TuG1812S0002119000.01
TraesCS1A02G102300	TraesCS1A02G102300.1	TuG1812S0002119000.01
TraesCS1A02G102300	TraesCS1A02G102300.1	TuG1812S0002119000.01
TraesCS1A02G102300	TraesCS1A02G102300.1	TuG1812S0002119000.01
TraesCS1A02G102300	TraesCS1A02G102300.1	TuG1812S0002119000.01
TraesCS1A02G102300	TraesCS1A02G102300.1	TuG1812S0002119000.01
TraesCS1B02G112700	TraesCS1B02G112700.1	TuG1812S0002119000.01
TraesCS1B02G112700	TraesCS1B02G112700.1	TuG1812S0002119000.01
TraesCS1B02G112700	TraesCS1B02G112700.1	TuG1812S0002119000.01
TraesCS1B02G112700	TraesCS1B02G112700.1	TuG1812S0002119000.01
TraesCS1B02G112700	TraesCS1B02G112700.1	TuG1812S0002119000.01
TraesCS1B02G112700	TraesCS1B02G112700.1	TuG1812S0002119000.01
TraesCS1B02G112700	TraesCS1B02G112700.1	TuG1812S0002119000.01
TraesCS1B02G112700	TraesCS1B02G112700.1	TuG1812S0002119000.01
TraesCS1B02G112700	TraesCS1B02G112700.1	TuG1812S0002119000.01
TraesCS1B02G112700	TraesCS1B02G112700.1	TuG1812S0002119000.01
TraesCS1B02G112700	TraesCS1B02G112700.1	TuG1812S0002119000.01
TraesCS1B02G112700	TraesCS1B02G112700.1	TuG1812S0002119000.01
TraesCS1B02G112700	TraesCS1B02G112700.1	TuG1812S0002119000.01
TraesCS1B02G112700	TraesCS1B02G112700.1	TuG1812S0002119000.01
TraesCS1B02G112700	TraesCS1B02G112700.1	TuG1812S0002119000.01
TraesCS1B02G112700	TraesCS1B02G112700.1	TuG1812S0002119000.01
TraesCS1B02G112700	TraesCS1B02G112700.1	TuG1812S0002119000.01
TraesCS1B02G112700	TraesCS1B02G112700.1	TuG1812S0002119000.01
TraesCS1B02G112700	TraesCS1B02G112700.1	TuG1812S0002119000.01
TraesCS1B02G112700	TraesCS1B02G112700.1	TuG1812S0002119000.01
TraesCS1B02G112700	TraesCS1B02G112700.1	TuG1812S0002119000.01
TraesCS1B02G112700	TraesCS1B02G112700.1	TuG1812S0002119000.01
TraesCS1B02G112700	TraesCS1B02G112700.1	TuG1812S0002119000.01
TraesCS1B02G112700	TraesCS1B02G112700.1	TuG1812S0002119000.01
TraesCS1B02G112700	TraesCS1B02G112700.1	TuG1812S0002119000.01
TraesCS1B02G112700	TraesCS1B02G112700.1	TuG1812S0002119000.01
TraesCS1B02G112700	TraesCS1B02G112700.1	TuG1812S0002119000.01
TraesCS1B02G112700	TraesCS1B02G112700.1	TuG1812S0002119000.01
TraesCS1B02G112700	TraesCS1B02G112700.1	TuG1812S0002119000.01
TraesCS1B02G112700	TraesCS1B02G112700.1	TuG1812S0002119000.01
TraesCS1B02G112700	TraesCS1B02G112700.1	TuG1812S0002119000.01
TraesCS1B02G112700	TraesCS1B02G112700.1	TuG1812S0002119000.01
TraesCS1B02G112700	TraesCS1B02G112700.1	TuG1812S0002119000.01
TraesCS1B02G112700	TraesCS1B02G112700.1	TuG1812S0002119000.01
TraesCS1B02G112700	TraesCS1B02G112700.1	TuG1812S0002119000.01
TraesCS1B02G112700	TraesCS1B02G112700.1	TuG1812S0002119000.01
TraesCS1B02G112700	TraesCS1B02G112700.1	TuG1812S0002119000.01
TraesCS1B02G112700	TraesCS1B02G112700.1	TuG1812S0002119000.01
TraesCS1B02G112700	TraesCS1B02G112700.1	TuG1812S0002119000.01
TraesCS1B02G112700	TraesCS1B02G112700.1	TuG1812S0002119000.01
TraesCS1B02G112700	TraesCS1B02G112700.1	TuG1812S0002119000.01
TraesCS1B02G112700	TraesCS1B02G112700.1	TuG1812S0002119000.01
TraesCS1B02G112700	TraesCS1B02G112700.1	TuG1812S0002119000.01
TraesCS1B02G112700	TraesCS1B02G112700.1	TuG1812S0002119000.01
TraesCS1B02G112700	TraesCS1B02G112700.1	TuG1812S0002119000.01
TraesCS1B02G112700	TraesCS1B02G112700.1	TuG1812S0002119000.01
TraesCS1B02G112700	TraesCS1B02G112700.1	TuG1812S0002119000.01
TraesCS1B02G112700	TraesCS1B02G112700.1	TuG1812S0002119000.01
TraesCS1B02G112700	TraesCS1B02G112700.1	TuG1812S0002119000.01
TraesCS1B02G112700	TraesCS1B02G112700.1	TuG1812S0002119000.01
TraesCS1B02G112700	TraesCS1B02G112700.1	TuG1812S0002119000.01
TraesCS1B02G112700	TraesCS1B02G112700.1	TuG1812S0002119000.01
TraesCS1B02G112700	TraesCS1B02G112700.1	TuG1812S0002119000.01
TraesCS1B02G112700	TraesCS1B02G112700.1	TuG1812S0002119000.01
TraesCS1B02G112700	TraesCS1B02G112700.1	TuG1812S0002119000.01
TraesCS1B02G112700	TraesCS1B02G112700.1	TuG1812S0002119000.01
TraesCS1B02G112700	TraesCS1B02G112700.1	TuG1812S0002119000.01
TraesCS1B02G112700	TraesCS1B02G112700.1	TuG1812S0002119000.01
TraesCS1B02G112700	TraesCS1B02G112700.1	TuG1812S0002119000.01
TraesCS1B02G112700	TraesCS1B02G112700.1	TuG1812S0002119000.01
TraesCS1B02G112700	TraesCS1B02G112700.1	TuG1812S0002119000.01
TraesCS1B02G112700	TraesCS1B02G112700.1	TuG1812S0002119000.01
TraesCS1B02G112700	TraesCS1B02G112700.1	TuG1812S0002119000.01
TraesCS1B02G112700	TraesCS1B02G112700.1	TuG1812S0002119000.01
TraesCS1B02G112700	TraesCS1B02G112700.1	TuG1812S0002119000.01
TraesCS1B02G112700	TraesCS1B02G112700.1	TuG1812S0002119000.01
TraesCS1B02G112700	TraesCS1B02G112700.1	TuG1812S0002119000.01
TraesCS1B02G112700	TraesCS1B02G112700.1	TuG1812S0002119000.01
TraesCS1B02G112700	TraesCS1B02G112700.1	TuG1812S0002119000.01
TraesCS1B02G112700	TraesCS1B02G112700.1	TuG1812S0002119000.01
TraesCS1B02G112700	TraesCS1B02G112700.1	TuG1812S0002119000.01
TraesCS1B02G112700	TraesCS1B02G112700.1	TuG1812S0002119000.01
TraesCS1B02G112700	TraesCS1B02G112700.1	TuG1812S0002119000.01
TraesCS1B02G112700	TraesCS1B02G112700.1	TuG1812S0002119000.01
TraesCS1B02G112700	TraesCS1B02G112700.1	TuG1812S0002119000.01
TraesCS1B02G112700	TraesCS1B02G112700.1	TuG1812S0002119000.01
TraesCS1B02G112700	TraesCS1B02G112700.1	TuG1812S0002119000.01
TraesCS1B02G112700	TraesCS1B02G112700.1	TuG1812S0002119000.01
TraesCS1B02G112700	TraesCS1B02G112700.1	TuG1812S0002119000.01
TraesCS1B02G112700	TraesCS1B02G112700.1	TuG1812S0002119000.01
TraesCS1B02G112700	TraesCS1B02G112700.1	TuG1812S0002119000.01
TraesCS1B02G112700	TraesCS1B02G112700.1	TuG1812S0002119000.01
TraesCS1B02G112700	TraesCS1B02G112700.1	TuG1812S0002119000.01
TraesCS1B02G112700	TraesCS1B02G112700.1	TuG1812S0002119000.01
TraesCS1B02G112700	TraesCS1B02G112700.1	TuG1812S0002119000.01
TraesCS1B02G112700	TraesCS1B02G112700.1	TuG1812S0002119000.01
TraesCS1B02G112700	TraesCS1B02G112700.1	TuG1812S0002119000.01
TraesCS1B02G112700	TraesCS1B02G112700.1	TuG1812S0002119000.01
TraesCS1B02G112700	TraesCS1B02G112700.1	TuG1812S0002119000.01
TraesCS1B02G112700	TraesCS1B02G112700.1	TuG1812S0002119000.01
TraesCS1B02G112700	TraesCS1B02G112700.1	TuG1812S0002119000.01
TraesCS1B02G112700	TraesCS1B02G112700.1	TuG1812S0002119000.01
TraesCS1B02G112700	TraesCS1B02G112700.1	TuG1812S0002119000.01
TraesCS1B02G112700	TraesCS1B02G112700.1	TuG1812S0002119000.01
TraesCS1B02G112700	TraesCS1B02G112700.1	TuG1812S0002119000.01
TraesCS1B02G112700	TraesCS1B02G112700.1	TuG1812S0002119000.01
TraesCS1D02G093900	TraesCS1D02G093900.1	TuG1812S0002119000.01
TraesCS1D02G093900	TraesCS1D02G093900.1	TuG1812S0002119000.01
TraesCS1D02G093900	TraesCS1D02G093900.1	TuG1812S0002119000.01
TraesCS1D02G093900	TraesCS1D02G093900.1	TuG1812S0002119000.01
TraesCS1D02G093900	TraesCS1D02G093900.1	TuG1812S0002119000.01
TraesCS1D02G093900	TraesCS1D02G093900.1	TuG1812S0002119000.01
TraesCS1D02G093900	TraesCS1D02G093900.1	TuG1812S0002119000.01
TraesCS1D02G093900	TraesCS1D02G093900.1	TuG1812S0002119000.01
TraesCS1D02G093900	TraesCS1D02G093900.1	TuG1812S0002119000.01
TraesCS1D02G093900	TraesCS1D02G093900.1	TuG1812S0002119000.01
TraesCS1D02G093900	TraesCS1D02G093900.1	TuG1812S0002119000.01
TraesCS1D02G093900	TraesCS1D02G093900.1	TuG1812S0002119000.01
TraesCS1D02G093900	TraesCS1D02G093900.1	TuG1812S0002119000.01
TraesCS1D02G093900	TraesCS1D02G093900.1	TuG1812S0002119000.01
TraesCS1D02G093900	TraesCS1D02G093900.1	TuG1812S0002119000.01
TraesCS1D02G093900	TraesCS1D02G093900.1	TuG1812S0002119000.01
TraesCS1D02G093900	TraesCS1D02G093900.1	TuG1812S0002119000.01
TraesCS1D02G093900	TraesCS1D02G093900.1	TuG1812S0002119000.01
TraesCS1D02G093900	TraesCS1D02G093900.1	TuG1812S0002119000.01
TraesCS1D02G093900	TraesCS1D02G093900.1	TuG1812S0002119000.01
TraesCS1D02G093900	TraesCS1D02G093900.1	TuG1812S0002119000.01
TraesCS1D02G093900	TraesCS1D02G093900.1	TuG1812S0002119000.01
TraesCS1D02G093900	TraesCS1D02G093900.1	TuG1812S0002119000.01
TraesCS1D02G093900	TraesCS1D02G093900.1	TuG1812S0002119000.01
TraesCS1D02G093900	TraesCS1D02G093900.1	TuG1812S0002119000.01
TraesCS1D02G093900	TraesCS1D02G093900.1	TuG1812S0002119000.01
TraesCS1D02G093900	TraesCS1D02G093900.1	TuG1812S0002119000.01
TraesCS1D02G093900	TraesCS1D02G093900.1	TuG1812S0002119000.01
TraesCS1D02G093900	TraesCS1D02G093900.1	TuG1812S0002119000.01
TraesCS1D02G093900	TraesCS1D02G093900.1	TuG1812S0002119000.01
TraesCS1D02G093900	TraesCS1D02G093900.1	TuG1812S0002119000.01
TraesCS1D02G093900	TraesCS1D02G093900.1	TuG1812S0002119000.01
TraesCS1D02G093900	TraesCS1D02G093900.1	TuG1812S0002119000.01
TraesCS1D02G093900	TraesCS1D02G093900.1	TuG1812S0002119000.01
TraesCS1D02G093900	TraesCS1D02G093900.1	TuG1812S0002119000.01
TraesCS1D02G093900	TraesCS1D02G093900.1	TuG1812S0002119000.01
TraesCS1D02G093900	TraesCS1D02G093900.1	TuG1812S0002119000.01
TraesCS1D02G093900	TraesCS1D02G093900.1	TuG1812S0002119000.01
TraesCS1D02G093900	TraesCS1D02G093900.1	TuG1812S0002119000.01
TraesCS1D02G093900	TraesCS1D02G093900.1	TuG1812S0002119000.01
TraesCS1D02G093900	TraesCS1D02G093900.1	TuG1812S0002119000.01
TraesCS1D02G093900	TraesCS1D02G093900.1	TuG1812S0002119000.01
TraesCS1D02G093900	TraesCS1D02G093900.1	TuG1812S0002119000.01
TraesCS1D02G093900	TraesCS1D02G093900.1	TuG1812S0002119000.01
TraesCS1D02G093900	TraesCS1D02G093900.1	TuG1812S0002119000.01
TraesCS1D02G093900	TraesCS1D02G093900.1	TuG1812S0002119000.01
TraesCS1D02G093900	TraesCS1D02G093900.1	TuG1812S0002119000.01
TraesCS1D02G093900	TraesCS1D02G093900.1	TuG1812S0002119000.01
TraesCS1D02G093900	TraesCS1D02G093900.1	TuG1812S0002119000.01
TraesCS1D02G093900	TraesCS1D02G093900.1	TuG1812S0002119000.01
TraesCS1D02G093900	TraesCS1D02G093900.1	TuG1812S0002119000.01
TraesCS1D02G093900	TraesCS1D02G093900.1	TuG1812S0002119000.01
TraesCS1D02G093900	TraesCS1D02G093900.1	TuG1812S0002119000.01
TraesCS1D02G093900	TraesCS1D02G093900.1	TuG1812S0002119000.01
TraesCS1D02G093900	TraesCS1D02G093900.1	TuG1812S0002119000.01
TraesCS1D02G093900	TraesCS1D02G093900.1	TuG1812S0002119000.01
TraesCS1D02G093900	TraesCS1D02G093900.1	TuG1812S0002119000.01
TraesCS1D02G093900	TraesCS1D02G093900.1	TuG1812S0002119000.01
TraesCS1D02G093900	TraesCS1D02G093900.1	TuG1812S0002119000.01
TraesCS1D02G093900	TraesCS1D02G093900.1	TuG1812S0002119000.01
TraesCS1D02G093900	TraesCS1D02G093900.1	TuG1812S0002119000.01
TraesCS1D02G093900	TraesCS1D02G093900.1	TuG1812S0002119000.01
TraesCS1D02G093900	TraesCS1D02G093900.1	TuG1812S0002119000.01
TraesCS1D02G093900	TraesCS1D02G093900.1	TuG1812S0002119000.01
TraesCS1D02G093900	TraesCS1D02G093900.1	TuG1812S0002119000.01
TraesCS1D02G093900	TraesCS1D02G093900.1	TuG1812S0002119000.01
TraesCS1D02G093900	TraesCS1D02G093900.1	TuG1812S0002119000.01
TraesCS1D02G093900	TraesCS1D02G093900.1	TuG1812S0002119000.01
TraesCS1D02G093900	TraesCS1D02G093900.1	TuG1812S0002119000.01
TraesCS1D02G093900	TraesCS1D02G093900.1	TuG1812S0002119000.01
TraesCS1D02G093900	TraesCS1D02G093900.1	TuG1812S0002119000.01
TraesCS1D02G093900	TraesCS1D02G093900.1	TuG1812S0002119000.01
TraesCS1D02G093900	TraesCS1D02G093900.1	TuG1812S0002119000.01
TraesCS1D02G093900	TraesCS1D02G093900.1	TuG1812S0002119000.01
TraesCS1D02G093900	TraesCS1D02G093900.1	TuG1812S0002119000.01
TraesCS1D02G093900	TraesCS1D02G093900.1	TuG1812S0002119000.01
TraesCS1D02G093900	TraesCS1D02G093900.1	TuG1812S0002119000.01
TraesCS1D02G093900	TraesCS1D02G093900.1	TuG1812S0002119000.01
TraesCS1D02G093900	TraesCS1D02G093900.1	TuG1812S0002119000.01
TraesCS1D02G093900	TraesCS1D02G093900.1	TuG1812S0002119000.01
TraesCS1D02G093900	TraesCS1D02G093900.1	TuG1812S0002119000.01
TraesCS1D02G093900	TraesCS1D02G093900.1	TuG1812S0002119000.01
TraesCS1D02G093900	TraesCS1D02G093900.1	TuG1812S0002119000.01
TraesCS1D02G093900	TraesCS1D02G093900.1	TuG1812S0002119000.01
TraesCS1D02G093900	TraesCS1D02G093900.1	TuG1812S0002119000.01
TraesCS1D02G093900	TraesCS1D02G093900.1	TuG1812S0002119000.01
TraesCS1D02G093900	TraesCS1D02G093900.1	TuG1812S0002119000.01
TraesCS1D02G093900	TraesCS1D02G093900.1	TuG1812S0002119000.01
TraesCS1D02G093900	TraesCS1D02G093900.1	TuG1812S0002119000.01
TraesCS1D02G093900	TraesCS1D02G093900.1	TuG1812S0002119000.01
TraesCS1D02G093900	TraesCS1D02G093900.1	TuG1812S0002119000.01
TraesCS1D02G093900	TraesCS1D02G093900.1	TuG1812S0002119000.01
TraesCS1D02G093900	TraesCS1D02G093900.1	TuG1812S0002119000.01
TraesCS1D02G093900	TraesCS1D02G093900.1	TuG1812S0002119000.01
TraesCS1D02G093900	TraesCS1D02G093900.1	TuG1812S0002119000.01
TraesCS1D02G093900	TraesCS1D02G093900.1	TuG1812S0002119000.01
TraesCS2A02G034700	TraesCS2A02G034700.1	TuG1812G0200000402.01
TraesCS2A02G034700	TraesCS2A02G034700.1	TuG1812G0200000402.01
TraesCS2A02G034700	TraesCS2A02G034700.1	TuG1812G0200000402.01
TraesCS2A02G034700	TraesCS2A02G034700.1	TuG1812G0200000402.01
TraesCS2A02G034700	TraesCS2A02G034700.1	TuG1812G0200000402.01
TraesCS2A02G034700	TraesCS2A02G034700.1	TuG1812G0200000402.01
TraesCS2A02G034700	TraesCS2A02G034700.1	TuG1812G0200000402.01
TraesCS2A02G034700	TraesCS2A02G034700.1	TuG1812G0200000402.01
TraesCS2A02G034700	TraesCS2A02G034700.1	TuG1812G0200000402.01
TraesCS2A02G034700	TraesCS2A02G034700.1	TuG1812G0200000402.01
TraesCS2A02G034700	TraesCS2A02G034700.1	TuG1812G0200000402.01
TraesCS2A02G034700	TraesCS2A02G034700.1	TuG1812G0200000402.01
TraesCS2A02G034700	TraesCS2A02G034700.1	TuG1812G0200000402.01
TraesCS2A02G034700	TraesCS2A02G034700.1	TuG1812G0200000402.01
TraesCS2A02G034700	TraesCS2A02G034700.1	TuG1812G0200000402.01
TraesCS2A02G034700	TraesCS2A02G034700.1	TuG1812G0200000402.01
TraesCS2A02G034700	TraesCS2A02G034700.1	TuG1812G0200000402.01
TraesCS2A02G034700	TraesCS2A02G034700.1	TuG1812G0200000402.01
TraesCS2A02G034700	TraesCS2A02G034700.1	TuG1812G0200000402.01
TraesCS2A02G034700	TraesCS2A02G034700.1	TuG1812G0200000402.01
TraesCS2A02G034700	TraesCS2A02G034700.1	TuG1812G0200000402.01
TraesCS2A02G034700	TraesCS2A02G034700.1	TuG1812G0200000402.01
TraesCS2A02G034700	TraesCS2A02G034700.1	TuG1812G0200000402.01
TraesCS2A02G034700	TraesCS2A02G034700.1	TuG1812G0200000402.01
TraesCS2A02G034700	TraesCS2A02G034700.1	TuG1812G0200000402.01
TraesCS2A02G034700	TraesCS2A02G034700.1	TuG1812G0200000402.01
TraesCS2A02G034700	TraesCS2A02G034700.1	TuG1812G0200000402.01
TraesCS2A02G034700	TraesCS2A02G034700.1	TuG1812G0200000402.01
TraesCS2A02G034700	TraesCS2A02G034700.1	TuG1812G0200000402.01
TraesCS2A02G034700	TraesCS2A02G034700.1	TuG1812G0200000402.01
TraesCS2A02G034700	TraesCS2A02G034700.1	TuG1812G0200000402.01
TraesCS2A02G034700	TraesCS2A02G034700.1	TuG1812G0200000402.01
TraesCS2A02G034700	TraesCS2A02G034700.1	TuG1812G0200000402.01
TraesCS2A02G034700	TraesCS2A02G034700.1	TuG1812G0200000402.01
TraesCS2A02G034700	TraesCS2A02G034700.1	TuG1812G0200000402.01
TraesCS2A02G034700	TraesCS2A02G034700.1	TuG1812G0200000402.01
TraesCS2A02G034700	TraesCS2A02G034700.1	TuG1812G0200000402.01
TraesCS2A02G034700	TraesCS2A02G034700.1	TuG1812G0200000402.01
TraesCS2A02G034700	TraesCS2A02G034700.1	TuG1812G0200000402.01
TraesCS2A02G034700	TraesCS2A02G034700.1	TuG1812G0200000402.01
TraesCS2A02G034700	TraesCS2A02G034700.1	TuG1812G0200000402.01
TraesCS2A02G034700	TraesCS2A02G034700.1	TuG1812G0200000402.01
TraesCS2A02G034700	TraesCS2A02G034700.1	TuG1812G0200000402.01
TraesCS2A02G034700	TraesCS2A02G034700.1	TuG1812G0200000402.01
TraesCS2A02G034700	TraesCS2A02G034700.1	TuG1812G0200000402.01
TraesCS2A02G034700	TraesCS2A02G034700.1	TuG1812G0200000402.01
TraesCS2A02G034700	TraesCS2A02G034700.1	TuG1812G0200000402.01
TraesCS2A02G034700	TraesCS2A02G034700.1	TuG1812G0200000402.01
TraesCS2A02G034700	TraesCS2A02G034700.1	TuG1812G0200000402.01
TraesCS2A02G034700	TraesCS2A02G034700.1	TuG1812G0200000402.01
TraesCS2A02G034700	TraesCS2A02G034700.1	TuG1812G0200000402.01
TraesCS2A02G034700	TraesCS2A02G034700.1	TuG1812G0200000402.01
TraesCS2A02G034700	TraesCS2A02G034700.1	TuG1812G0200000402.01
TraesCS2A02G034700	TraesCS2A02G034700.1	TuG1812G0200000402.01
TraesCS2A02G034700	TraesCS2A02G034700.1	TuG1812G0200000402.01
TraesCS2A02G034700	TraesCS2A02G034700.1	TuG1812G0200000402.01
TraesCS2A02G034700	TraesCS2A02G034700.1	TuG1812G0200000402.01
TraesCS2A02G034700	TraesCS2A02G034700.1	TuG1812G0200000402.01
TraesCS2A02G034700	TraesCS2A02G034700.1	TuG1812G0200000402.01
TraesCS2A02G034700	TraesCS2A02G034700.1	TuG1812G0200000402.01
TraesCS2A02G034700	TraesCS2A02G034700.1	TuG1812G0200000402.01
TraesCS2A02G034700	TraesCS2A02G034700.1	TuG1812G0200000402.01
TraesCS2A02G034700	TraesCS2A02G034700.1	TuG1812G0200000402.01
TraesCS2A02G034700	TraesCS2A02G034700.1	TuG1812G0200000402.01
TraesCS2A02G034700	TraesCS2A02G034700.1	TuG1812G0200000402.01
TraesCS2A02G034700	TraesCS2A02G034700.1	TuG1812G0200000402.01
TraesCS2A02G034700	TraesCS2A02G034700.1	TuG1812G0200000402.01
TraesCS2A02G034700	TraesCS2A02G034700.1	TuG1812G0200000402.01
TraesCS2A02G034700	TraesCS2A02G034700.1	TuG1812G0200000402.01
TraesCS2A02G034700	TraesCS2A02G034700.1	TuG1812G0200000402.01
TraesCS2A02G034700	TraesCS2A02G034700.1	TuG1812G0200000402.01
TraesCS2A02G034700	TraesCS2A02G034700.1	TuG1812G0200000402.01
TraesCS2A02G034700	TraesCS2A02G034700.1	TuG1812G0200000402.01
TraesCS2A02G034700	TraesCS2A02G034700.1	TuG1812G0200000402.01
TraesCS2A02G034700	TraesCS2A02G034700.1	TuG1812G0200000402.01
TraesCS2A02G034700	TraesCS2A02G034700.1	TuG1812G0200000402.01
TraesCS2A02G034700	TraesCS2A02G034700.1	TuG1812G0200000402.01
TraesCS2A02G034700	TraesCS2A02G034700.1	TuG1812G0200000402.01
TraesCS2A02G034700	TraesCS2A02G034700.1	TuG1812G0200000402.01
TraesCS2A02G034700	TraesCS2A02G034700.1	TuG1812G0200000402.01
TraesCS2A02G034700	TraesCS2A02G034700.1	TuG1812G0200000402.01
TraesCS2A02G034700	TraesCS2A02G034700.1	TuG1812G0200000402.01
TraesCS2A02G034700	TraesCS2A02G034700.1	TuG1812G0200000402.01
TraesCS2A02G034700	TraesCS2A02G034700.1	TuG1812G0200000402.01
TraesCS2A02G034700	TraesCS2A02G034700.1	TuG1812G0200000402.01
TraesCS2A02G034700	TraesCS2A02G034700.1	TuG1812G0200000402.01
TraesCS2A02G034700	TraesCS2A02G034700.1	TuG1812G0200000402.01
TraesCS2A02G034700	TraesCS2A02G034700.1	TuG1812G0200000402.01
TraesCS2A02G034700	TraesCS2A02G034700.1	TuG1812G0200000402.01
TraesCS2A02G034700	TraesCS2A02G034700.1	TuG1812G0200000402.01
TraesCS2A02G034700	TraesCS2A02G034700.1	TuG1812G0200000402.01
TraesCS2A02G034700	TraesCS2A02G034700.1	TuG1812G0200000402.01
TraesCS2A02G034700	TraesCS2A02G034700.1	TuG1812G0200000402.01
TraesCS2A02G034700	TraesCS2A02G034700.1	TuG1812G0200000402.01
TraesCS2A02G034700	TraesCS2A02G034700.1	TuG1812G0200000402.01
TraesCS2A02G034700	TraesCS2A02G034700.1	TuG1812G0200000402.01
TraesCS2A02G121000	TraesCS2A02G121000.1	TuG1812G0200001232.01
TraesCS2A02G121000	TraesCS2A02G121000.1	TuG1812G0200001232.01
TraesCS2A02G121000	TraesCS2A02G121000.1	TuG1812G0200001232.01
TraesCS2A02G121000	TraesCS2A02G121000.1	TuG1812G0200001232.01
TraesCS2A02G121000	TraesCS2A02G121000.1	TuG1812G0200001232.01
TraesCS2A02G121000	TraesCS2A02G121000.1	TuG1812G0200001232.01
TraesCS2A02G121000	TraesCS2A02G121000.1	TuG1812G0200001232.01
TraesCS2A02G121000	TraesCS2A02G121000.1	TuG1812G0200001232.01
TraesCS2A02G121000	TraesCS2A02G121000.1	TuG1812G0200001232.01
TraesCS2A02G121000	TraesCS2A02G121000.1	TuG1812G0200001232.01
TraesCS2A02G121000	TraesCS2A02G121000.1	TuG1812G0200001232.01
TraesCS2A02G121000	TraesCS2A02G121000.1	TuG1812G0200001232.01
TraesCS2A02G121000	TraesCS2A02G121000.1	TuG1812G0200001232.01
TraesCS2A02G121000	TraesCS2A02G121000.1	TuG1812G0200001232.01
TraesCS2A02G121000	TraesCS2A02G121000.1	TuG1812G0200001232.01
TraesCS2A02G121000	TraesCS2A02G121000.1	TuG1812G0200001232.01
TraesCS2A02G121000	TraesCS2A02G121000.1	TuG1812G0200001232.01
TraesCS2A02G121000	TraesCS2A02G121000.1	TuG1812G0200001232.01
TraesCS2A02G121000	TraesCS2A02G121000.1	TuG1812G0200001232.01
TraesCS2A02G121000	TraesCS2A02G121000.1	TuG1812G0200001232.01
TraesCS2A02G121000	TraesCS2A02G121000.1	TuG1812G0200001232.01
TraesCS2A02G121000	TraesCS2A02G121000.1	TuG1812G0200001232.01
TraesCS2A02G121000	TraesCS2A02G121000.1	TuG1812G0200001232.01
TraesCS2A02G121000	TraesCS2A02G121000.1	TuG1812G0200001232.01
TraesCS2A02G121000	TraesCS2A02G121000.1	TuG1812G0200001232.01
TraesCS2A02G121000	TraesCS2A02G121000.1	TuG1812G0200001232.01
TraesCS2A02G121000	TraesCS2A02G121000.1	TuG1812G0200001232.01
TraesCS2A02G121000	TraesCS2A02G121000.1	TuG1812G0200001232.01
TraesCS2A02G121000	TraesCS2A02G121000.1	TuG1812G0200001232.01
TraesCS2A02G121000	TraesCS2A02G121000.1	TuG1812G0200001232.01
TraesCS2A02G121000	TraesCS2A02G121000.1	TuG1812G0200001232.01
TraesCS2A02G121000	TraesCS2A02G121000.1	TuG1812G0200001232.01
TraesCS2A02G121000	TraesCS2A02G121000.1	TuG1812G0200001232.01
TraesCS2A02G121000	TraesCS2A02G121000.1	TuG1812G0200001232.01
TraesCS2A02G121000	TraesCS2A02G121000.1	TuG1812G0200001232.01
TraesCS2A02G121000	TraesCS2A02G121000.1	TuG1812G0200001232.01
TraesCS2A02G121000	TraesCS2A02G121000.1	TuG1812G0200001232.01
TraesCS2A02G121000	TraesCS2A02G121000.1	TuG1812G0200001232.01
TraesCS2A02G121000	TraesCS2A02G121000.1	TuG1812G0200001232.01
TraesCS2A02G121000	TraesCS2A02G121000.1	TuG1812G0200001232.01
TraesCS2A02G121000	TraesCS2A02G121000.1	TuG1812G0200001232.01
TraesCS2A02G121000	TraesCS2A02G121000.1	TuG1812G0200001232.01
TraesCS2A02G121000	TraesCS2A02G121000.1	TuG1812G0200001232.01
TraesCS2A02G121000	TraesCS2A02G121000.1	TuG1812G0200001232.01
TraesCS2A02G121000	TraesCS2A02G121000.1	TuG1812G0200001232.01
TraesCS2A02G121000	TraesCS2A02G121000.1	TuG1812G0200001232.01
TraesCS2A02G121000	TraesCS2A02G121000.1	TuG1812G0200001232.01
TraesCS2A02G121000	TraesCS2A02G121000.1	TuG1812G0200001232.01
TraesCS2A02G121000	TraesCS2A02G121000.1	TuG1812G0200001232.01
TraesCS2A02G121000	TraesCS2A02G121000.1	TuG1812G0200001232.01
TraesCS2A02G121000	TraesCS2A02G121000.1	TuG1812G0200001232.01
TraesCS2A02G121000	TraesCS2A02G121000.1	TuG1812G0200001232.01
TraesCS2A02G121000	TraesCS2A02G121000.1	TuG1812G0200001232.01
TraesCS2A02G121000	TraesCS2A02G121000.1	TuG1812G0200001232.01
TraesCS2A02G121000	TraesCS2A02G121000.1	TuG1812G0200001232.01
TraesCS2A02G121000	TraesCS2A02G121000.1	TuG1812G0200001232.01
TraesCS2A02G121000	TraesCS2A02G121000.1	TuG1812G0200001232.01
TraesCS2A02G121000	TraesCS2A02G121000.1	TuG1812G0200001232.01
TraesCS2A02G121000	TraesCS2A02G121000.1	TuG1812G0200001232.01
TraesCS2A02G121000	TraesCS2A02G121000.1	TuG1812G0200001232.01
TraesCS2A02G121000	TraesCS2A02G121000.1	TuG1812G0200001232.01
TraesCS2A02G121000	TraesCS2A02G121000.1	TuG1812G0200001232.01
TraesCS2A02G121000	TraesCS2A02G121000.1	TuG1812G0200001232.01
TraesCS2A02G121000	TraesCS2A02G121000.1	TuG1812G0200001232.01
TraesCS2A02G121000	TraesCS2A02G121000.1	TuG1812G0200001232.01
TraesCS2A02G121000	TraesCS2A02G121000.1	TuG1812G0200001232.01
TraesCS2A02G121000	TraesCS2A02G121000.1	TuG1812G0200001232.01
TraesCS2A02G121000	TraesCS2A02G121000.1	TuG1812G0200001232.01
TraesCS2A02G121000	TraesCS2A02G121000.1	TuG1812G0200001232.01
TraesCS2A02G121000	TraesCS2A02G121000.1	TuG1812G0200001232.01
TraesCS2A02G121000	TraesCS2A02G121000.1	TuG1812G0200001232.01
TraesCS2A02G121000	TraesCS2A02G121000.1	TuG1812G0200001232.01
TraesCS2A02G121000	TraesCS2A02G121000.1	TuG1812G0200001232.01
TraesCS2A02G121000	TraesCS2A02G121000.1	TuG1812G0200001232.01
TraesCS2A02G121000	TraesCS2A02G121000.1	TuG1812G0200001232.01
TraesCS2A02G121000	TraesCS2A02G121000.1	TuG1812G0200001232.01
TraesCS2A02G121000	TraesCS2A02G121000.1	TuG1812G0200001232.01
TraesCS2A02G121000	TraesCS2A02G121000.1	TuG1812G0200001232.01
TraesCS2A02G121000	TraesCS2A02G121000.1	TuG1812G0200001232.01
TraesCS2A02G121000	TraesCS2A02G121000.1	TuG1812G0200001232.01
TraesCS2A02G121000	TraesCS2A02G121000.1	TuG1812G0200001232.01
TraesCS2A02G121000	TraesCS2A02G121000.1	TuG1812G0200001232.01
TraesCS2A02G121000	TraesCS2A02G121000.1	TuG1812G0200001232.01
TraesCS2A02G121000	TraesCS2A02G121000.1	TuG1812G0200001232.01
TraesCS2A02G121000	TraesCS2A02G121000.1	TuG1812G0200001232.01
TraesCS2A02G121000	TraesCS2A02G121000.1	TuG1812G0200001232.01
TraesCS2A02G121000	TraesCS2A02G121000.1	TuG1812G0200001232.01
TraesCS2A02G121000	TraesCS2A02G121000.1	TuG1812G0200001232.01
TraesCS2A02G121000	TraesCS2A02G121000.1	TuG1812G0200001232.01
TraesCS2A02G121000	TraesCS2A02G121000.1	TuG1812G0200001232.01
TraesCS2A02G121000	TraesCS2A02G121000.1	TuG1812G0200001232.01
TraesCS2A02G121000	TraesCS2A02G121000.1	TuG1812G0200001232.01
TraesCS2A02G121000	TraesCS2A02G121000.1	TuG1812G0200001232.01
TraesCS2A02G121000	TraesCS2A02G121000.1	TuG1812G0200001232.01
TraesCS2A02G121000	TraesCS2A02G121000.1	TuG1812G0200001232.01
TraesCS2A02G121000	TraesCS2A02G121000.1	TuG1812G0200001232.01
TraesCS2A02G121000	TraesCS2A02G121000.1	TuG1812G0200001232.01
TraesCS2A02G121000	TraesCS2A02G121000.1	TuG1812G0200001232.01
TraesCS2A02G121000	TraesCS2A02G121000.1	TuG1812G0200001232.01
TraesCS2A02G121000	TraesCS2A02G121000.1	TuG1812G0200001232.01
TraesCS2A02G121000	TraesCS2A02G121000.1	TuG1812G0200001232.01
TraesCS2A02G121000	TraesCS2A02G121000.1	TuG1812G0200001232.01
TraesCS2A02G121000	TraesCS2A02G121000.1	TuG1812G0200001232.01
TraesCS2A02G121000	TraesCS2A02G121000.1	TuG1812G0200001232.01
TraesCS2A02G121000	TraesCS2A02G121000.1	TuG1812G0200001232.01
TraesCS2A02G121000	TraesCS2A02G121000.1	TuG1812G0200001232.01
TraesCS2A02G121000	TraesCS2A02G121000.1	TuG1812G0200001232.01
TraesCS2A02G121000	TraesCS2A02G121000.1	TuG1812G0200001232.01
TraesCS2A02G121000	TraesCS2A02G121000.1	TuG1812G0200001232.01
TraesCS2A02G121000	TraesCS2A02G121000.1	TuG1812G0200001232.01
TraesCS2A02G121000	TraesCS2A02G121000.1	TuG1812G0200001232.01
TraesCS2A02G121000	TraesCS2A02G121000.1	TuG1812G0200001232.01
TraesCS2A02G121000	TraesCS2A02G121000.1	TuG1812G0200001232.01
TraesCS2A02G121000	TraesCS2A02G121000.1	TuG1812G0200001232.01
TraesCS2A02G121000	TraesCS2A02G121000.1	TuG1812G0200001232.01
TraesCS2A02G121000	TraesCS2A02G121000.1	TuG1812G0200001232.01
TraesCS2A02G121000	TraesCS2A02G121000.1	TuG1812G0200001232.01
TraesCS2A02G121000	TraesCS2A02G121000.1	TuG1812G0200001232.01
TraesCS2A02G121000	TraesCS2A02G121000.1	TuG1812G0200001232.01
TraesCS2A02G121000	TraesCS2A02G121000.1	TuG1812G0200001232.01
TraesCS2A02G121000	TraesCS2A02G121000.1	TuG1812G0200001232.01
TraesCS2A02G121000	TraesCS2A02G121000.1	TuG1812G0200001232.01
TraesCS2A02G121000	TraesCS2A02G121000.1	TuG1812G0200001232.01
TraesCS2A02G121000	TraesCS2A02G121000.1	TuG1812G0200001232.01
TraesCS2A02G121000	TraesCS2A02G121000.1	TuG1812G0200001232.01
TraesCS2A02G121000	TraesCS2A02G121000.1	TuG1812G0200001232.01
TraesCS2A02G121000	TraesCS2A02G121000.1	TuG1812G0200001232.01
TraesCS2A02G121000	TraesCS2A02G121000.1	TuG1812G0200001232.01
TraesCS2A02G121000	TraesCS2A02G121000.1	TuG1812G0200001232.01
TraesCS2A02G121000	TraesCS2A02G121000.1	TuG1812G0200001232.01
TraesCS2A02G121000	TraesCS2A02G121000.1	TuG1812G0200001232.01
TraesCS2A02G121000	TraesCS2A02G121000.1	TuG1812G0200001232.01
TraesCS2A02G133600	TraesCS2A02G133600.1	TuG1812G0200001380.01
TraesCS2A02G133600	TraesCS2A02G133600.1	TuG1812G0200001380.01
TraesCS2A02G133600	TraesCS2A02G133600.1	TuG1812G0200001380.01
TraesCS2A02G133600	TraesCS2A02G133600.1	TuG1812G0200001380.01
TraesCS2A02G133600	TraesCS2A02G133600.1	TuG1812G0200001380.01
TraesCS2A02G133600	TraesCS2A02G133600.1	TuG1812G0200001380.01
TraesCS2A02G133600	TraesCS2A02G133600.1	TuG1812G0200001380.01
TraesCS2A02G133600	TraesCS2A02G133600.1	TuG1812G0200001380.01
TraesCS2A02G133600	TraesCS2A02G133600.1	TuG1812G0200001380.01
TraesCS2A02G133600	TraesCS2A02G133600.1	TuG1812G0200001380.01
TraesCS2A02G133600	TraesCS2A02G133600.1	TuG1812G0200001380.01
TraesCS2A02G133600	TraesCS2A02G133600.1	TuG1812G0200001380.01
TraesCS2A02G133600	TraesCS2A02G133600.1	TuG1812G0200001380.01
TraesCS2A02G133600	TraesCS2A02G133600.1	TuG1812G0200001380.01
TraesCS2A02G133600	TraesCS2A02G133600.1	TuG1812G0200001380.01
TraesCS2A02G133600	TraesCS2A02G133600.1	TuG1812G0200001380.01
TraesCS2A02G133600	TraesCS2A02G133600.1	TuG1812G0200001380.01
TraesCS2A02G133600	TraesCS2A02G133600.1	TuG1812G0200001380.01
TraesCS2A02G133600	TraesCS2A02G133600.1	TuG1812G0200001380.01
TraesCS2A02G133600	TraesCS2A02G133600.1	TuG1812G0200001380.01
TraesCS2A02G133600	TraesCS2A02G133600.1	TuG1812G0200001380.01
TraesCS2A02G133600	TraesCS2A02G133600.1	TuG1812G0200001380.01
TraesCS2B02G141900	TraesCS2B02G141900.1	TuG1812G0200001232.01
TraesCS2B02G141900	TraesCS2B02G141900.1	TuG1812G0200001232.01
TraesCS2B02G141900	TraesCS2B02G141900.1	TuG1812G0200001232.01
TraesCS2B02G141900	TraesCS2B02G141900.1	TuG1812G0200001232.01
TraesCS2B02G141900	TraesCS2B02G141900.1	TuG1812G0200001232.01
TraesCS2B02G141900	TraesCS2B02G141900.1	TuG1812G0200001232.01
TraesCS2B02G141900	TraesCS2B02G141900.1	TuG1812G0200001232.01
TraesCS2B02G141900	TraesCS2B02G141900.1	TuG1812G0200001232.01
TraesCS2B02G141900	TraesCS2B02G141900.1	TuG1812G0200001232.01
TraesCS2B02G141900	TraesCS2B02G141900.1	TuG1812G0200001232.01
TraesCS2B02G141900	TraesCS2B02G141900.1	TuG1812G0200001232.01
TraesCS2B02G141900	TraesCS2B02G141900.1	TuG1812G0200001232.01
TraesCS2B02G141900	TraesCS2B02G141900.1	TuG1812G0200001232.01
TraesCS2B02G141900	TraesCS2B02G141900.1	TuG1812G0200001232.01
TraesCS2B02G141900	TraesCS2B02G141900.1	TuG1812G0200001232.01
TraesCS2B02G141900	TraesCS2B02G141900.1	TuG1812G0200001232.01
TraesCS2B02G141900	TraesCS2B02G141900.1	TuG1812G0200001232.01
TraesCS2B02G141900	TraesCS2B02G141900.1	TuG1812G0200001232.01
TraesCS2B02G141900	TraesCS2B02G141900.1	TuG1812G0200001232.01
TraesCS2B02G141900	TraesCS2B02G141900.1	TuG1812G0200001232.01
TraesCS2B02G141900	TraesCS2B02G141900.1	TuG1812G0200001232.01
TraesCS2B02G141900	TraesCS2B02G141900.1	TuG1812G0200001232.01
TraesCS2B02G141900	TraesCS2B02G141900.1	TuG1812G0200001232.01
TraesCS2B02G141900	TraesCS2B02G141900.1	TuG1812G0200001232.01
TraesCS2B02G141900	TraesCS2B02G141900.1	TuG1812G0200001232.01
TraesCS2B02G141900	TraesCS2B02G141900.1	TuG1812G0200001232.01
TraesCS2B02G141900	TraesCS2B02G141900.1	TuG1812G0200001232.01
TraesCS2B02G141900	TraesCS2B02G141900.1	TuG1812G0200001232.01
TraesCS2B02G141900	TraesCS2B02G141900.1	TuG1812G0200001232.01
TraesCS2B02G141900	TraesCS2B02G141900.1	TuG1812G0200001232.01
TraesCS2B02G141900	TraesCS2B02G141900.1	TuG1812G0200001232.01
TraesCS2B02G141900	TraesCS2B02G141900.1	TuG1812G0200001232.01
TraesCS2B02G141900	TraesCS2B02G141900.1	TuG1812G0200001232.01
TraesCS2B02G141900	TraesCS2B02G141900.1	TuG1812G0200001232.01
TraesCS2B02G141900	TraesCS2B02G141900.1	TuG1812G0200001232.01
TraesCS2B02G141900	TraesCS2B02G141900.1	TuG1812G0200001232.01
TraesCS2B02G141900	TraesCS2B02G141900.1	TuG1812G0200001232.01
TraesCS2B02G141900	TraesCS2B02G141900.1	TuG1812G0200001232.01
TraesCS2B02G141900	TraesCS2B02G141900.1	TuG1812G0200001232.01
TraesCS2B02G141900	TraesCS2B02G141900.1	TuG1812G0200001232.01
TraesCS2B02G141900	TraesCS2B02G141900.1	TuG1812G0200001232.01
TraesCS2B02G141900	TraesCS2B02G141900.1	TuG1812G0200001232.01
TraesCS2B02G141900	TraesCS2B02G141900.1	TuG1812G0200001232.01
TraesCS2B02G141900	TraesCS2B02G141900.1	TuG1812G0200001232.01
TraesCS2B02G141900	TraesCS2B02G141900.1	TuG1812G0200001232.01
TraesCS2B02G141900	TraesCS2B02G141900.1	TuG1812G0200001232.01
TraesCS2B02G141900	TraesCS2B02G141900.1	TuG1812G0200001232.01
TraesCS2B02G141900	TraesCS2B02G141900.1	TuG1812G0200001232.01
TraesCS2B02G141900	TraesCS2B02G141900.1	TuG1812G0200001232.01
TraesCS2B02G141900	TraesCS2B02G141900.1	TuG1812G0200001232.01
TraesCS2B02G141900	TraesCS2B02G141900.1	TuG1812G0200001232.01
TraesCS2B02G141900	TraesCS2B02G141900.1	TuG1812G0200001232.01
TraesCS2B02G141900	TraesCS2B02G141900.1	TuG1812G0200001232.01
TraesCS2B02G141900	TraesCS2B02G141900.1	TuG1812G0200001232.01
TraesCS2B02G141900	TraesCS2B02G141900.1	TuG1812G0200001232.01
TraesCS2B02G141900	TraesCS2B02G141900.1	TuG1812G0200001232.01
TraesCS2B02G141900	TraesCS2B02G141900.1	TuG1812G0200001232.01
TraesCS2B02G141900	TraesCS2B02G141900.1	TuG1812G0200001232.01
TraesCS2B02G141900	TraesCS2B02G141900.1	TuG1812G0200001232.01
TraesCS2B02G141900	TraesCS2B02G141900.1	TuG1812G0200001232.01
TraesCS2B02G141900	TraesCS2B02G141900.1	TuG1812G0200001232.01
TraesCS2B02G141900	TraesCS2B02G141900.1	TuG1812G0200001232.01
TraesCS2B02G141900	TraesCS2B02G141900.1	TuG1812G0200001232.01
TraesCS2B02G141900	TraesCS2B02G141900.1	TuG1812G0200001232.01
TraesCS2B02G141900	TraesCS2B02G141900.1	TuG1812G0200001232.01
TraesCS2B02G141900	TraesCS2B02G141900.1	TuG1812G0200001232.01
TraesCS2B02G141900	TraesCS2B02G141900.1	TuG1812G0200001232.01
TraesCS2B02G141900	TraesCS2B02G141900.1	TuG1812G0200001232.01
TraesCS2B02G141900	TraesCS2B02G141900.1	TuG1812G0200001232.01
TraesCS2B02G141900	TraesCS2B02G141900.1	TuG1812G0200001232.01
TraesCS2B02G141900	TraesCS2B02G141900.1	TuG1812G0200001232.01
TraesCS2B02G141900	TraesCS2B02G141900.1	TuG1812G0200001232.01
TraesCS2B02G141900	TraesCS2B02G141900.1	TuG1812G0200001232.01
TraesCS2B02G141900	TraesCS2B02G141900.1	TuG1812G0200001232.01
TraesCS2B02G141900	TraesCS2B02G141900.1	TuG1812G0200001232.01
TraesCS2B02G141900	TraesCS2B02G141900.1	TuG1812G0200001232.01
TraesCS2B02G141900	TraesCS2B02G141900.1	TuG1812G0200001232.01
TraesCS2B02G141900	TraesCS2B02G141900.1	TuG1812G0200001232.01
TraesCS2B02G141900	TraesCS2B02G141900.1	TuG1812G0200001232.01
TraesCS2B02G141900	TraesCS2B02G141900.1	TuG1812G0200001232.01
TraesCS2B02G141900	TraesCS2B02G141900.1	TuG1812G0200001232.01
TraesCS2B02G141900	TraesCS2B02G141900.1	TuG1812G0200001232.01
TraesCS2B02G141900	TraesCS2B02G141900.1	TuG1812G0200001232.01
TraesCS2B02G141900	TraesCS2B02G141900.1	TuG1812G0200001232.01
TraesCS2B02G141900	TraesCS2B02G141900.1	TuG1812G0200001232.01
TraesCS2B02G141900	TraesCS2B02G141900.1	TuG1812G0200001232.01
TraesCS2B02G141900	TraesCS2B02G141900.1	TuG1812G0200001232.01
TraesCS2B02G141900	TraesCS2B02G141900.1	TuG1812G0200001232.01
TraesCS2B02G141900	TraesCS2B02G141900.1	TuG1812G0200001232.01
TraesCS2B02G141900	TraesCS2B02G141900.1	TuG1812G0200001232.01
TraesCS2B02G141900	TraesCS2B02G141900.1	TuG1812G0200001232.01
TraesCS2B02G141900	TraesCS2B02G141900.1	TuG1812G0200001232.01
TraesCS2B02G141900	TraesCS2B02G141900.1	TuG1812G0200001232.01
TraesCS2B02G141900	TraesCS2B02G141900.1	TuG1812G0200001232.01
TraesCS2B02G141900	TraesCS2B02G141900.1	TuG1812G0200001232.01
TraesCS2B02G141900	TraesCS2B02G141900.1	TuG1812G0200001232.01
TraesCS2D02G123000	TraesCS2D02G123000.1	TuG1812G0200001232.01
TraesCS2D02G123000	TraesCS2D02G123000.1	TuG1812G0200001232.01
TraesCS2D02G123000	TraesCS2D02G123000.1	TuG1812G0200001232.01
TraesCS2D02G123000	TraesCS2D02G123000.1	TuG1812G0200001232.01
TraesCS2D02G123000	TraesCS2D02G123000.1	TuG1812G0200001232.01
TraesCS2D02G123000	TraesCS2D02G123000.1	TuG1812G0200001232.01
TraesCS2D02G123000	TraesCS2D02G123000.1	TuG1812G0200001232.01
TraesCS2D02G123000	TraesCS2D02G123000.1	TuG1812G0200001232.01
TraesCS2D02G123000	TraesCS2D02G123000.1	TuG1812G0200001232.01
TraesCS2D02G123000	TraesCS2D02G123000.1	TuG1812G0200001232.01
TraesCS2D02G123000	TraesCS2D02G123000.1	TuG1812G0200001232.01
TraesCS2D02G123000	TraesCS2D02G123000.1	TuG1812G0200001232.01
TraesCS2D02G123000	TraesCS2D02G123000.1	TuG1812G0200001232.01
TraesCS2D02G123000	TraesCS2D02G123000.1	TuG1812G0200001232.01
TraesCS2D02G123000	TraesCS2D02G123000.1	TuG1812G0200001232.01
TraesCS2D02G123000	TraesCS2D02G123000.1	TuG1812G0200001232.01
TraesCS2D02G123000	TraesCS2D02G123000.1	TuG1812G0200001232.01
TraesCS2D02G123000	TraesCS2D02G123000.1	TuG1812G0200001232.01
TraesCS2D02G123000	TraesCS2D02G123000.1	TuG1812G0200001232.01
TraesCS2D02G123000	TraesCS2D02G123000.1	TuG1812G0200001232.01
TraesCS2D02G123000	TraesCS2D02G123000.1	TuG1812G0200001232.01
TraesCS2D02G123000	TraesCS2D02G123000.1	TuG1812G0200001232.01
TraesCS2D02G123000	TraesCS2D02G123000.1	TuG1812G0200001232.01
TraesCS2D02G123000	TraesCS2D02G123000.1	TuG1812G0200001232.01
TraesCS2D02G123000	TraesCS2D02G123000.1	TuG1812G0200001232.01
TraesCS2D02G123000	TraesCS2D02G123000.1	TuG1812G0200001232.01
TraesCS2D02G123000	TraesCS2D02G123000.1	TuG1812G0200001232.01
TraesCS2D02G123000	TraesCS2D02G123000.1	TuG1812G0200001232.01
TraesCS2D02G123000	TraesCS2D02G123000.1	TuG1812G0200001232.01
TraesCS2D02G123000	TraesCS2D02G123000.1	TuG1812G0200001232.01
TraesCS2D02G123000	TraesCS2D02G123000.1	TuG1812G0200001232.01
TraesCS2D02G123000	TraesCS2D02G123000.1	TuG1812G0200001232.01
TraesCS2D02G123000	TraesCS2D02G123000.1	TuG1812G0200001232.01
TraesCS2D02G123000	TraesCS2D02G123000.1	TuG1812G0200001232.01
TraesCS2D02G123000	TraesCS2D02G123000.1	TuG1812G0200001232.01
TraesCS2D02G123000	TraesCS2D02G123000.1	TuG1812G0200001232.01
TraesCS2D02G123000	TraesCS2D02G123000.1	TuG1812G0200001232.01
TraesCS2D02G123000	TraesCS2D02G123000.1	TuG1812G0200001232.01
TraesCS2D02G123000	TraesCS2D02G123000.1	TuG1812G0200001232.01
TraesCS2D02G123000	TraesCS2D02G123000.1	TuG1812G0200001232.01
TraesCS2D02G123000	TraesCS2D02G123000.1	TuG1812G0200001232.01
TraesCS2D02G123000	TraesCS2D02G123000.1	TuG1812G0200001232.01
TraesCS2D02G123000	TraesCS2D02G123000.1	TuG1812G0200001232.01
TraesCS2D02G123000	TraesCS2D02G123000.1	TuG1812G0200001232.01
TraesCS2D02G123000	TraesCS2D02G123000.1	TuG1812G0200001232.01
TraesCS2D02G123000	TraesCS2D02G123000.1	TuG1812G0200001232.01
TraesCS2D02G123000	TraesCS2D02G123000.1	TuG1812G0200001232.01
TraesCS2D02G123000	TraesCS2D02G123000.1	TuG1812G0200001232.01
TraesCS2D02G123000	TraesCS2D02G123000.1	TuG1812G0200001232.01
TraesCS2D02G123000	TraesCS2D02G123000.1	TuG1812G0200001232.01
TraesCS2D02G123000	TraesCS2D02G123000.1	TuG1812G0200001232.01
TraesCS2D02G123000	TraesCS2D02G123000.1	TuG1812G0200001232.01
TraesCS2D02G123000	TraesCS2D02G123000.1	TuG1812G0200001232.01
TraesCS2D02G123000	TraesCS2D02G123000.1	TuG1812G0200001232.01
TraesCS2D02G123000	TraesCS2D02G123000.1	TuG1812G0200001232.01
TraesCS2D02G123000	TraesCS2D02G123000.1	TuG1812G0200001232.01
TraesCS2D02G123000	TraesCS2D02G123000.1	TuG1812G0200001232.01
TraesCS2D02G123000	TraesCS2D02G123000.1	TuG1812G0200001232.01
TraesCS2D02G123000	TraesCS2D02G123000.1	TuG1812G0200001232.01
TraesCS2D02G123000	TraesCS2D02G123000.1	TuG1812G0200001232.01
TraesCS2D02G123000	TraesCS2D02G123000.1	TuG1812G0200001232.01
TraesCS2D02G123000	TraesCS2D02G123000.1	TuG1812G0200001232.01
TraesCS2D02G123000	TraesCS2D02G123000.1	TuG1812G0200001232.01
TraesCS2D02G123000	TraesCS2D02G123000.1	TuG1812G0200001232.01
TraesCS2D02G123000	TraesCS2D02G123000.1	TuG1812G0200001232.01
TraesCS2D02G123000	TraesCS2D02G123000.1	TuG1812G0200001232.01
TraesCS2D02G123000	TraesCS2D02G123000.1	TuG1812G0200001232.01
TraesCS2D02G123000	TraesCS2D02G123000.1	TuG1812G0200001232.01
TraesCS2D02G123000	TraesCS2D02G123000.1	TuG1812G0200001232.01
TraesCS2D02G123000	TraesCS2D02G123000.1	TuG1812G0200001232.01
TraesCS2D02G123000	TraesCS2D02G123000.1	TuG1812G0200001232.01
TraesCS2D02G123000	TraesCS2D02G123000.1	TuG1812G0200001232.01
TraesCS2D02G123000	TraesCS2D02G123000.1	TuG1812G0200001232.01
TraesCS2D02G123000	TraesCS2D02G123000.1	TuG1812G0200001232.01
TraesCS2D02G123000	TraesCS2D02G123000.1	TuG1812G0200001232.01
TraesCS2D02G123000	TraesCS2D02G123000.1	TuG1812G0200001232.01
TraesCS2D02G123000	TraesCS2D02G123000.1	TuG1812G0200001232.01
TraesCS2D02G123000	TraesCS2D02G123000.1	TuG1812G0200001232.01
TraesCS2D02G123000	TraesCS2D02G123000.1	TuG1812G0200001232.01
TraesCS2D02G123000	TraesCS2D02G123000.1	TuG1812G0200001232.01
TraesCS2D02G123000	TraesCS2D02G123000.1	TuG1812G0200001232.01
TraesCS2D02G123000	TraesCS2D02G123000.1	TuG1812G0200001232.01
TraesCS2D02G123000	TraesCS2D02G123000.1	TuG1812G0200001232.01
TraesCS2D02G123000	TraesCS2D02G123000.1	TuG1812G0200001232.01
TraesCS2D02G123000	TraesCS2D02G123000.1	TuG1812G0200001232.01
TraesCS2D02G123000	TraesCS2D02G123000.1	TuG1812G0200001232.01
TraesCS2D02G123000	TraesCS2D02G123000.1	TuG1812G0200001232.01
TraesCS2D02G123000	TraesCS2D02G123000.1	TuG1812G0200001232.01
TraesCS2D02G123000	TraesCS2D02G123000.1	TuG1812G0200001232.01
TraesCS2D02G123000	TraesCS2D02G123000.1	TuG1812G0200001232.01
TraesCS2D02G123000	TraesCS2D02G123000.1	TuG1812G0200001232.01
TraesCS2D02G123000	TraesCS2D02G123000.1	TuG1812G0200001232.01
TraesCS2D02G123000	TraesCS2D02G123000.1	TuG1812G0200001232.01
TraesCS2D02G123000	TraesCS2D02G123000.1	TuG1812G0200001232.01
TraesCS2D02G123000	TraesCS2D02G123000.1	TuG1812G0200001232.01
TraesCS2D02G123000	TraesCS2D02G123000.1	TuG1812G0200001232.01
TraesCS2D02G135600	TraesCS2D02G135600.1	TuG1812G0200001380.01
TraesCS2D02G135600	TraesCS2D02G135600.1	TuG1812G0200001380.01
TraesCS2D02G135600	TraesCS2D02G135600.1	TuG1812G0200001380.01
TraesCS2D02G135600	TraesCS2D02G135600.1	TuG1812G0200001380.01
TraesCS2D02G135600	TraesCS2D02G135600.1	TuG1812G0200001380.01
TraesCS2D02G135600	TraesCS2D02G135600.1	TuG1812G0200001380.01
TraesCS2D02G135600	TraesCS2D02G135600.1	TuG1812G0200001380.01
TraesCS2D02G135600	TraesCS2D02G135600.1	TuG1812G0200001380.01
TraesCS2D02G135600	TraesCS2D02G135600.1	TuG1812G0200001380.01
TraesCS2D02G135600	TraesCS2D02G135600.1	TuG1812G0200001380.01
TraesCS2D02G135600	TraesCS2D02G135600.1	TuG1812G0200001380.01
TraesCS2D02G135600	TraesCS2D02G135600.1	TuG1812G0200001380.01
TraesCS2D02G135600	TraesCS2D02G135600.1	TuG1812G0200001380.01
TraesCS2D02G135600	TraesCS2D02G135600.1	TuG1812G0200001380.01
TraesCS2D02G135600	TraesCS2D02G135600.1	TuG1812G0200001380.01
TraesCS2D02G135600	TraesCS2D02G135600.1	TuG1812G0200001380.01
TraesCS3A02G023200	TraesCS3A02G023200.2	TuG1812G0300000258.01
TraesCS3A02G023200	TraesCS3A02G023200.2	TuG1812G0300000258.01
TraesCS3A02G023200	TraesCS3A02G023200.2	TuG1812G0300000258.01
TraesCS3A02G023200	TraesCS3A02G023200.2	TuG1812G0300000258.01
TraesCS3A02G023200	TraesCS3A02G023200.2	TuG1812G0300000258.01
TraesCS3A02G023200	TraesCS3A02G023200.2	TuG1812G0300000258.01
TraesCS3A02G023200	TraesCS3A02G023200.2	TuG1812G0300000258.01
TraesCS3A02G023200	TraesCS3A02G023200.2	TuG1812G0300000258.01
TraesCS3A02G023200	TraesCS3A02G023200.2	TuG1812G0300000258.01
TraesCS3A02G023200	TraesCS3A02G023200.2	TuG1812G0300000258.01
TraesCS3A02G023200	TraesCS3A02G023200.2	TuG1812G0300000258.01
TraesCS3A02G023200	TraesCS3A02G023200.2	TuG1812G0300000258.01
TraesCS3A02G023200	TraesCS3A02G023200.2	TuG1812G0300000258.01
TraesCS3A02G023200	TraesCS3A02G023200.2	TuG1812G0300000258.01
TraesCS3A02G023200	TraesCS3A02G023200.2	TuG1812G0300000258.01
TraesCS3A02G023200	TraesCS3A02G023200.2	TuG1812G0300000258.01
TraesCS3A02G023200	TraesCS3A02G023200.2	TuG1812G0300000258.01
TraesCS3A02G023200	TraesCS3A02G023200.2	TuG1812G0300000258.01
TraesCS3A02G023200	TraesCS3A02G023200.2	TuG1812G0300000258.01
TraesCS3A02G023200	TraesCS3A02G023200.2	TuG1812G0300000258.01
TraesCS3A02G023200	TraesCS3A02G023200.2	TuG1812G0300000258.01
TraesCS3A02G023200	TraesCS3A02G023200.2	TuG1812G0300000258.01
TraesCS3A02G023200	TraesCS3A02G023200.2	TuG1812G0300000258.01
TraesCS3A02G023200	TraesCS3A02G023200.2	TuG1812G0300000258.01
TraesCS3A02G023200	TraesCS3A02G023200.2	TuG1812G0300000258.01
TraesCS3A02G023200	TraesCS3A02G023200.2	TuG1812G0300000258.01
TraesCS3A02G023200	TraesCS3A02G023200.2	TuG1812G0300000258.01
TraesCS3A02G023200	TraesCS3A02G023200.2	TuG1812G0300000258.01
TraesCS3A02G023200	TraesCS3A02G023200.2	TuG1812G0300000258.01
TraesCS3A02G023200	TraesCS3A02G023200.2	TuG1812G0300000258.01
TraesCS3A02G023200	TraesCS3A02G023200.2	TuG1812G0300000258.01
TraesCS3A02G023200	TraesCS3A02G023200.2	TuG1812G0300000258.01
TraesCS3A02G023200	TraesCS3A02G023200.2	TuG1812G0300000258.01
TraesCS3A02G023200	TraesCS3A02G023200.2	TuG1812G0300000258.01
TraesCS3A02G023200	TraesCS3A02G023200.2	TuG1812G0300000258.01
TraesCS3A02G023200	TraesCS3A02G023200.2	TuG1812G0300000258.01
TraesCS3A02G023200	TraesCS3A02G023200.2	TuG1812G0300000258.01
TraesCS3A02G023200	TraesCS3A02G023200.2	TuG1812G0300000258.01
TraesCS3A02G023200	TraesCS3A02G023200.2	TuG1812G0300000258.01
TraesCS3A02G023200	TraesCS3A02G023200.2	TuG1812G0300000258.01
TraesCS3A02G023200	TraesCS3A02G023200.2	TuG1812G0300000258.01
TraesCS3A02G023200	TraesCS3A02G023200.2	TuG1812G0300000258.01
TraesCS3A02G023200	TraesCS3A02G023200.2	TuG1812G0300000258.01
TraesCS3A02G023200	TraesCS3A02G023200.2	TuG1812G0300000258.01
TraesCS3A02G023200	TraesCS3A02G023200.2	TuG1812G0300000258.01
TraesCS3A02G023200	TraesCS3A02G023200.2	TuG1812G0300000258.01
TraesCS3A02G023200	TraesCS3A02G023200.2	TuG1812G0300000258.01
TraesCS3A02G023200	TraesCS3A02G023200.2	TuG1812G0300000258.01
TraesCS3A02G023200	TraesCS3A02G023200.2	TuG1812G0300000258.01
TraesCS3A02G023200	TraesCS3A02G023200.2	TuG1812G0300000258.01
TraesCS3A02G023200	TraesCS3A02G023200.2	TuG1812G0300000258.01
TraesCS3A02G023200	TraesCS3A02G023200.2	TuG1812G0300000258.01
TraesCS3A02G023200	TraesCS3A02G023200.2	TuG1812G0300000258.01
TraesCS3A02G023200	TraesCS3A02G023200.2	TuG1812G0300000258.01
TraesCS3A02G023200	TraesCS3A02G023200.2	TuG1812G0300000258.01
TraesCS3A02G023200	TraesCS3A02G023200.2	TuG1812G0300000258.01
TraesCS3A02G023200	TraesCS3A02G023200.2	TuG1812G0300000258.01
TraesCS3A02G023200	TraesCS3A02G023200.2	TuG1812G0300000258.01
TraesCS3A02G023200	TraesCS3A02G023200.2	TuG1812G0300000258.01
TraesCS3A02G023200	TraesCS3A02G023200.2	TuG1812G0300000258.01
TraesCS3A02G023200	TraesCS3A02G023200.2	TuG1812G0300000258.01
TraesCS3A02G023200	TraesCS3A02G023200.2	TuG1812G0300000258.01
TraesCS3A02G023200	TraesCS3A02G023200.2	TuG1812G0300000258.01
TraesCS3A02G023200	TraesCS3A02G023200.2	TuG1812G0300000258.01
TraesCS3A02G023200	TraesCS3A02G023200.2	TuG1812G0300000258.01
TraesCS3A02G023200	TraesCS3A02G023200.2	TuG1812G0300000258.01
TraesCS3A02G023200	TraesCS3A02G023200.2	TuG1812G0300000258.01
TraesCS3A02G023200	TraesCS3A02G023200.2	TuG1812G0300000258.01
TraesCS3A02G023200	TraesCS3A02G023200.2	TuG1812G0300000258.01
TraesCS3A02G023200	TraesCS3A02G023200.2	TuG1812G0300000258.01
TraesCS3A02G023200	TraesCS3A02G023200.2	TuG1812G0300000258.01
TraesCS3A02G023200	TraesCS3A02G023200.2	TuG1812G0300000258.01
TraesCS3A02G023200	TraesCS3A02G023200.2	TuG1812G0300000258.01
TraesCS3A02G023200	TraesCS3A02G023200.2	TuG1812G0300000258.01
TraesCS3A02G023200	TraesCS3A02G023200.2	TuG1812G0300000258.01
TraesCS3A02G023200	TraesCS3A02G023200.2	TuG1812G0300000258.01
TraesCS3A02G023200	TraesCS3A02G023200.2	TuG1812G0300000258.01
TraesCS3A02G023200	TraesCS3A02G023200.2	TuG1812G0300000258.01
TraesCS3A02G023200	TraesCS3A02G023200.2	TuG1812G0300000258.01
TraesCS3A02G023200	TraesCS3A02G023200.2	TuG1812G0300000258.01
TraesCS3A02G023200	TraesCS3A02G023200.2	TuG1812G0300000258.01
TraesCS3A02G023200	TraesCS3A02G023200.2	TuG1812G0300000258.01
TraesCS3A02G023200	TraesCS3A02G023200.2	TuG1812G0300000258.01
TraesCS3A02G023200	TraesCS3A02G023200.2	TuG1812G0300000258.01
TraesCS3A02G023200	TraesCS3A02G023200.2	TuG1812G0300000258.01
TraesCS3A02G023200	TraesCS3A02G023200.2	TuG1812G0300000258.01
TraesCS3A02G023200	TraesCS3A02G023200.2	TuG1812G0300000258.01
TraesCS3A02G023200	TraesCS3A02G023200.2	TuG1812G0300000258.01
TraesCS3B02G021600	TraesCS3B02G021600.2	TuG1812G0300000258.01
TraesCS3B02G021600	TraesCS3B02G021600.2	TuG1812G0300000258.01
TraesCS3B02G021600	TraesCS3B02G021600.2	TuG1812G0300000258.01
TraesCS3B02G021600	TraesCS3B02G021600.2	TuG1812G0300000258.01
TraesCS3B02G021600	TraesCS3B02G021600.2	TuG1812G0300000258.01
TraesCS3B02G021600	TraesCS3B02G021600.2	TuG1812G0300000258.01
TraesCS3B02G021600	TraesCS3B02G021600.2	TuG1812G0300000258.01
TraesCS3B02G021600	TraesCS3B02G021600.2	TuG1812G0300000258.01
TraesCS3B02G021600	TraesCS3B02G021600.2	TuG1812G0300000258.01
TraesCS3B02G021600	TraesCS3B02G021600.2	TuG1812G0300000258.01
TraesCS3B02G021600	TraesCS3B02G021600.2	TuG1812G0300000258.01
TraesCS3B02G021600	TraesCS3B02G021600.2	TuG1812G0300000258.01
TraesCS3B02G021600	TraesCS3B02G021600.2	TuG1812G0300000258.01
TraesCS3B02G021600	TraesCS3B02G021600.2	TuG1812G0300000258.01
TraesCS3B02G021600	TraesCS3B02G021600.2	TuG1812G0300000258.01
TraesCS3B02G021600	TraesCS3B02G021600.2	TuG1812G0300000258.01
TraesCS3B02G021600	TraesCS3B02G021600.2	TuG1812G0300000258.01
TraesCS3B02G021600	TraesCS3B02G021600.2	TuG1812G0300000258.01
TraesCS3B02G021600	TraesCS3B02G021600.2	TuG1812G0300000258.01
TraesCS3B02G021600	TraesCS3B02G021600.2	TuG1812G0300000258.01
TraesCS3B02G021600	TraesCS3B02G021600.2	TuG1812G0300000258.01
TraesCS3B02G021600	TraesCS3B02G021600.2	TuG1812G0300000258.01
TraesCS3B02G021600	TraesCS3B02G021600.2	TuG1812G0300000258.01
TraesCS3B02G021600	TraesCS3B02G021600.2	TuG1812G0300000258.01
TraesCS3B02G021600	TraesCS3B02G021600.2	TuG1812G0300000258.01
TraesCS3B02G021600	TraesCS3B02G021600.2	TuG1812G0300000258.01
TraesCS3B02G021600	TraesCS3B02G021600.2	TuG1812G0300000258.01
TraesCS3B02G021600	TraesCS3B02G021600.2	TuG1812G0300000258.01
TraesCS3B02G021600	TraesCS3B02G021600.2	TuG1812G0300000258.01
TraesCS3B02G021600	TraesCS3B02G021600.2	TuG1812G0300000258.01
TraesCS3B02G021600	TraesCS3B02G021600.2	TuG1812G0300000258.01
TraesCS3B02G021600	TraesCS3B02G021600.2	TuG1812G0300000258.01
TraesCS3B02G021600	TraesCS3B02G021600.2	TuG1812G0300000258.01
TraesCS3B02G021600	TraesCS3B02G021600.2	TuG1812G0300000258.01
TraesCS3B02G021600	TraesCS3B02G021600.2	TuG1812G0300000258.01
TraesCS3B02G021600	TraesCS3B02G021600.2	TuG1812G0300000258.01
TraesCS3B02G021600	TraesCS3B02G021600.2	TuG1812G0300000258.01
TraesCS3B02G021600	TraesCS3B02G021600.2	TuG1812G0300000258.01
TraesCS3B02G021600	TraesCS3B02G021600.2	TuG1812G0300000258.01
TraesCS3B02G021600	TraesCS3B02G021600.2	TuG1812G0300000258.01
TraesCS3B02G021600	TraesCS3B02G021600.2	TuG1812G0300000258.01
TraesCS3B02G021600	TraesCS3B02G021600.2	TuG1812G0300000258.01
TraesCS3B02G021600	TraesCS3B02G021600.2	TuG1812G0300000258.01
TraesCS3B02G021600	TraesCS3B02G021600.2	TuG1812G0300000258.01
TraesCS3B02G021600	TraesCS3B02G021600.2	TuG1812G0300000258.01
TraesCS3B02G021600	TraesCS3B02G021600.2	TuG1812G0300000258.01
TraesCS3B02G021600	TraesCS3B02G021600.2	TuG1812G0300000258.01
TraesCS3B02G021600	TraesCS3B02G021600.2	TuG1812G0300000258.01
TraesCS3B02G021600	TraesCS3B02G021600.2	TuG1812G0300000258.01
TraesCS3B02G021600	TraesCS3B02G021600.2	TuG1812G0300000258.01
TraesCS3B02G021600	TraesCS3B02G021600.2	TuG1812G0300000258.01
TraesCS3B02G021600	TraesCS3B02G021600.2	TuG1812G0300000258.01
TraesCS3B02G021600	TraesCS3B02G021600.2	TuG1812G0300000258.01
TraesCS3B02G021600	TraesCS3B02G021600.2	TuG1812G0300000258.01
TraesCS3B02G021600	TraesCS3B02G021600.2	TuG1812G0300000258.01
TraesCS3B02G021600	TraesCS3B02G021600.2	TuG1812G0300000258.01
TraesCS3B02G021600	TraesCS3B02G021600.2	TuG1812G0300000258.01
TraesCS3B02G021600	TraesCS3B02G021600.2	TuG1812G0300000258.01
TraesCS3B02G021600	TraesCS3B02G021600.2	TuG1812G0300000258.01
TraesCS3B02G021600	TraesCS3B02G021600.2	TuG1812G0300000258.01
TraesCS3B02G021600	TraesCS3B02G021600.2	TuG1812G0300000258.01
TraesCS3B02G021600	TraesCS3B02G021600.2	TuG1812G0300000258.01
TraesCS3B02G021600	TraesCS3B02G021600.2	TuG1812G0300000258.01
TraesCS3B02G021600	TraesCS3B02G021600.2	TuG1812G0300000258.01
TraesCS3D02G022900	TraesCS3D02G022900.1	TuG1812G0300000258.01
TraesCS3D02G022900	TraesCS3D02G022900.1	TuG1812G0300000258.01
TraesCS3D02G022900	TraesCS3D02G022900.1	TuG1812G0300000258.01
TraesCS3D02G022900	TraesCS3D02G022900.1	TuG1812G0300000258.01
TraesCS3D02G022900	TraesCS3D02G022900.1	TuG1812G0300000258.01
TraesCS3D02G022900	TraesCS3D02G022900.1	TuG1812G0300000258.01
TraesCS3D02G022900	TraesCS3D02G022900.1	TuG1812G0300000258.01
TraesCS3D02G022900	TraesCS3D02G022900.1	TuG1812G0300000258.01
TraesCS3D02G022900	TraesCS3D02G022900.1	TuG1812G0300000258.01
[truncated: 1,519 more rows]

## Sheet: paralog
Gene stable ID	Transcript stable ID	Triticum aestivum paralogue gene stable ID
[truncated: 2,462 more rows]
