# Supplementary material for: Genome-wide identification and expression analysis of the NHX gene family under salt stress in wheat (Triticum aestivum L)
Source: Front Plant Sci. 2023 Dec 4;14:1266699. doi: 10.3389/fpls.2023.1266699 (PMC10726055; doi:10.3389/fpls.2023.1266699)
Supplement: Supplementary file 9 [file Table_6.xlsx]

## Sheet: Sheet1
Supplementary Table 5: Ka_Ks of NHX gene on the basis of gene pairs.
Seq_1	Seq_2	Ka	Ks	Ka/Ks	Purifying selection	MYA	duplication
TaNHX7	TaNHX5	0.084	0.193	0.437	yes	14.67	seg
TaNHX15	TaNHX14	2.829	4.433	0.638	yes	33.79	seg
TaNHX22	TaNHX27	0.005	0.049	0.103	yes	3.7	seg
TaNHX1	TaNHX3	0.001	0.055	0.015	yes	4.16	seg
TaNHX20	TaNHX18	0.018	0.045	0.402	yes	3.41	seg
TaNHX26	TaNHX23	0.032	0.07	0.464	yes	5.33	seg
